# Supplementary material for: Downregulation of Salivary Proteins, Protective against Dental Caries, in Type 1 Diabetes
Source: Proteomes. 2021 Jul 19;9(3):33. doi: 10.3390/proteomes9030033 (PMC8293329; doi:10.3390/proteomes9030033)
Supplement: Supplementary file 1 [file proteomes-09-00033-s001.zip]

Archive with 7 entries (7 files):
- Supplementary Table 1.xlsx
- Supplementary Table 2.Total data.xlsx
- Supplementary Table 3.Venn.xlsx
- Supplementary Table 4.Pathways.xlsx
- Supplementary Table 5.String_protein_annotations.tsv
- Supplementary Table 6.L2R values and L2R_pvalues.doc .pdf
- Supplementary Table 7.MRM-iTRAQ.xlsx
