# Supplementary material for: Downregulation of Salivary Proteins, Protective against Dental Caries, in Type 1 Diabetes
Source: Proteomes. 2021 Jul 19;9(3):33. doi: 10.3390/proteomes9030033 (PMC8293329; doi:10.3390/proteomes9030033)
Supplement: Supplementary file 1 [file proteomes-09-00033-s001.zip › Supplementary Table 1.xlsx]

## Sheet: Table S-7
Table S7: Peptides and transitions detected by MRM analysis
protein	peptide	Q1 (m/z)	Q3 (m/z)	fragment
sp|Q9BYW2|SETD2_HUMAN	TLEHLPIPTK (+2) light	574.837	934.536	y8
sp|Q9BYW2|SETD2_HUMAN	TLEHLPIPTK (+2) light	574.837	805.493	y7
sp|Q9BYW2|SETD2_HUMAN	TLEHLPIPTK (+2) light	574.837	555.35	y5
sp|Q9BYW2|SETD2_HUMAN	TLEHLPIPTK (+2) light	574.837	345.213	y3
sp|Q9BYW2|SETD2_HUMAN	TLEHLPIPTK (+2) light	574.837	804.461	b7
sp|Q9BYW2|SETD2_HUMAN	TLEHLPIPTK (+2) heavy	578.844	942.55	y8
sp|Q9BYW2|SETD2_HUMAN	TLEHLPIPTK (+2) heavy	578.844	813.507	y7
sp|Q9BYW2|SETD2_HUMAN	TLEHLPIPTK (+2) heavy	578.844	563.364	y5
sp|Q9BYW2|SETD2_HUMAN	TLEHLPIPTK (+2) heavy	578.844	353.227	y3
sp|Q9BYW2|SETD2_HUMAN	TLEHLPIPTK (+2) heavy	578.844	804.461	b7
sp|Q9BYW2|SETD2_HUMAN	TAEADTSSELAK (+2) light	611.794	1050.49	y10
sp|Q9BYW2|SETD2_HUMAN	TAEADTSSELAK (+2) light	611.794	921.452	y9
sp|Q9BYW2|SETD2_HUMAN	TAEADTSSELAK (+2) light	611.794	850.415	y8
sp|Q9BYW2|SETD2_HUMAN	TAEADTSSELAK (+2) light	611.794	735.388	y7
sp|Q9BYW2|SETD2_HUMAN	TAEADTSSELAK (+2) light	611.794	525.751	y10 (+2)
sp|Q9BYW2|SETD2_HUMAN	TAEADTSSELAK (+2) heavy	615.801	1058.51	y10
sp|Q9BYW2|SETD2_HUMAN	TAEADTSSELAK (+2) heavy	615.801	929.467	y9
sp|Q9BYW2|SETD2_HUMAN	TAEADTSSELAK (+2) heavy	615.801	858.429	y8
sp|Q9BYW2|SETD2_HUMAN	TAEADTSSELAK (+2) heavy	615.801	743.403	y7
sp|Q9BYW2|SETD2_HUMAN	TAEADTSSELAK (+2) heavy	615.801	529.758	y10 (+2)
sp|O15263|DFB4A_HUMAN	SGAIC[CAM]HPVFC[CAM]PR (+2) light	700.832	1072.48	y8
sp|O15263|DFB4A_HUMAN	SGAIC[CAM]HPVFC[CAM]PR (+2) light	700.832	912.451	y7
sp|O15263|DFB4A_HUMAN	SGAIC[CAM]HPVFC[CAM]PR (+2) light	700.832	775.392	y6
sp|O15263|DFB4A_HUMAN	SGAIC[CAM]HPVFC[CAM]PR (+2) light	700.832	579.271	y4
sp|O15263|DFB4A_HUMAN	SGAIC[CAM]HPVFC[CAM]PR (+2) light	700.832	626.272	b6
sp|O15263|DFB4A_HUMAN	SGAIC[CAM]HPVFC[CAM]PR (+2) heavy	705.836	1082.49	y8
sp|O15263|DFB4A_HUMAN	SGAIC[CAM]HPVFC[CAM]PR (+2) heavy	705.836	922.459	y7
sp|O15263|DFB4A_HUMAN	SGAIC[CAM]HPVFC[CAM]PR (+2) heavy	705.836	785.4	y6
sp|O15263|DFB4A_HUMAN	SGAIC[CAM]HPVFC[CAM]PR (+2) heavy	705.836	589.279	y4
sp|O15263|DFB4A_HUMAN	SGAIC[CAM]HPVFC[CAM]PR (+2) heavy	705.836	626.272	b6
sp|O43583|DENR_HUMAN	LDADYPLR (+2) light	481.751	734.383	y6
sp|O43583|DENR_HUMAN	LDADYPLR (+2) light	481.751	663.346	y5
sp|O43583|DENR_HUMAN	LDADYPLR (+2) light	481.751	548.319	y4
sp|O43583|DENR_HUMAN	LDADYPLR (+2) light	481.751	385.256	y3
sp|O43583|DENR_HUMAN	LDADYPLR (+2) light	481.751	229.118	b2
sp|O43583|DENR_HUMAN	LDADYPLR (+2) heavy	486.755	744.391	y6
sp|O43583|DENR_HUMAN	LDADYPLR (+2) heavy	486.755	673.354	y5
sp|O43583|DENR_HUMAN	LDADYPLR (+2) heavy	486.755	558.327	y4
sp|O43583|DENR_HUMAN	LDADYPLR (+2) heavy	486.755	395.264	y3
sp|O43583|DENR_HUMAN	LDADYPLR (+2) heavy	486.755	229.118	b2
sp|O43583|DENR_HUMAN	VC[CAM]GLATFEIDLK (+2) light	683.358	1106.61	y10
sp|O43583|DENR_HUMAN	VC[CAM]GLATFEIDLK (+2) light	683.358	936.504	y8
sp|O43583|DENR_HUMAN	VC[CAM]GLATFEIDLK (+2) light	683.358	865.467	y7
sp|O43583|DENR_HUMAN	VC[CAM]GLATFEIDLK (+2) light	683.358	764.419	y6
sp|O43583|DENR_HUMAN	VC[CAM]GLATFEIDLK (+2) light	683.358	633.824	y11 (+2)
sp|O43583|DENR_HUMAN	VC[CAM]GLATFEIDLK (+2) heavy	687.365	1114.62	y10
sp|O43583|DENR_HUMAN	VC[CAM]GLATFEIDLK (+2) heavy	687.365	944.518	y8
sp|O43583|DENR_HUMAN	VC[CAM]GLATFEIDLK (+2) heavy	687.365	873.481	y7
sp|O43583|DENR_HUMAN	VC[CAM]GLATFEIDLK (+2) heavy	687.365	772.433	y6
sp|O43583|DENR_HUMAN	VC[CAM]GLATFEIDLK (+2) heavy	687.365	637.831	y11 (+2)
sp|O94973|AP2A2_HUMAN	EMAEAFAGEIPK (+2) light	646.813	832.456	y8
sp|O94973|AP2A2_HUMAN	EMAEAFAGEIPK (+2) light	646.813	761.419	y7
sp|O94973|AP2A2_HUMAN	EMAEAFAGEIPK (+2) light	646.813	614.351	y6
sp|O94973|AP2A2_HUMAN	EMAEAFAGEIPK (+2) light	646.813	543.314	y5
sp|O94973|AP2A2_HUMAN	EMAEAFAGEIPK (+2) light	646.813	1049.46	b10
sp|O94973|AP2A2_HUMAN	EMAEAFAGEIPK (+2) heavy	650.82	840.471	y8
sp|O94973|AP2A2_HUMAN	EMAEAFAGEIPK (+2) heavy	650.82	769.433	y7
sp|O94973|AP2A2_HUMAN	EMAEAFAGEIPK (+2) heavy	650.82	622.365	y6
sp|O94973|AP2A2_HUMAN	EMAEAFAGEIPK (+2) heavy	650.82	551.328	y5
sp|O94973|AP2A2_HUMAN	EMAEAFAGEIPK (+2) heavy	650.82	1049.46	b10
sp|O94973|AP2A2_HUMAN	VIQIVINR (+2) light	477.808	742.457	y6
sp|O94973|AP2A2_HUMAN	VIQIVINR (+2) light	477.808	614.398	y5
sp|O94973|AP2A2_HUMAN	VIQIVINR (+2) light	477.808	402.246	y3
sp|O94973|AP2A2_HUMAN	VIQIVINR (+2) light	477.808	371.732	y6 (+2)
sp|O94973|AP2A2_HUMAN	VIQIVINR (+2) light	477.808	553.371	b5
sp|O94973|AP2A2_HUMAN	VIQIVINR (+2) heavy	482.813	752.465	y6
sp|O94973|AP2A2_HUMAN	VIQIVINR (+2) heavy	482.813	624.407	y5
sp|O94973|AP2A2_HUMAN	VIQIVINR (+2) heavy	482.813	412.254	y3
sp|O94973|AP2A2_HUMAN	VIQIVINR (+2) heavy	482.813	376.736	y6 (+2)
sp|O94973|AP2A2_HUMAN	VIQIVINR (+2) heavy	482.813	553.371	b5
sp|O95613|PCNT_HUMAN	ALQSQLEEEQLR (+2) light	722.376	916.473	y7
sp|O95613|PCNT_HUMAN	ALQSQLEEEQLR (+2) light	722.376	803.389	y6
sp|O95613|PCNT_HUMAN	ALQSQLEEEQLR (+2) light	722.376	674.347	y5
sp|O95613|PCNT_HUMAN	ALQSQLEEEQLR (+2) light	722.376	545.304	y4
sp|O95613|PCNT_HUMAN	ALQSQLEEEQLR (+2) light	722.376	630.315	y10 (+2)
sp|O95613|PCNT_HUMAN	ALQSQLEEEQLR (+2) heavy	727.38	926.482	y7
sp|O95613|PCNT_HUMAN	ALQSQLEEEQLR (+2) heavy	727.38	813.398	y6
sp|O95613|PCNT_HUMAN	ALQSQLEEEQLR (+2) heavy	727.38	684.355	y5
sp|O95613|PCNT_HUMAN	ALQSQLEEEQLR (+2) heavy	727.38	555.312	y4
sp|O95613|PCNT_HUMAN	ALQSQLEEEQLR (+2) heavy	727.38	635.319	y10 (+2)
sp|O95678|K2C75_HUMAN	YEELQVTAGR (+2) light	583.296	873.479	y8
sp|O95678|K2C75_HUMAN	YEELQVTAGR (+2) light	583.296	744.436	y7
sp|O95678|K2C75_HUMAN	YEELQVTAGR (+2) light	583.296	631.352	y6
sp|O95678|K2C75_HUMAN	YEELQVTAGR (+2) light	583.296	503.294	y5
sp|O95678|K2C75_HUMAN	YEELQVTAGR (+2) light	583.296	404.225	y4
sp|O95678|K2C75_HUMAN	YEELQVTAGR (+2) heavy	588.3	883.487	y8
sp|O95678|K2C75_HUMAN	YEELQVTAGR (+2) heavy	588.3	754.445	y7
sp|O95678|K2C75_HUMAN	YEELQVTAGR (+2) heavy	588.3	641.36	y6
sp|O95678|K2C75_HUMAN	YEELQVTAGR (+2) heavy	588.3	513.302	y5
sp|O95678|K2C75_HUMAN	YEELQVTAGR (+2) heavy	588.3	414.233	y4
sp|O95678|K2C75_HUMAN	HGDDLR (+2) light	356.672	575.278	y5
sp|O95678|K2C75_HUMAN	HGDDLR (+2) light	356.672	403.23	y3
sp|O95678|K2C75_HUMAN	HGDDLR (+2) light	356.672	288.203	y2
sp|O95678|K2C75_HUMAN	HGDDLR (+2) light	356.672	310.115	b3
sp|O95678|K2C75_HUMAN	HGDDLR (+2) light	356.672	425.142	b4
sp|O95678|K2C75_HUMAN	HGDDLR (+2) heavy	361.676	585.287	y5
sp|O95678|K2C75_HUMAN	HGDDLR (+2) heavy	361.676	413.238	y3
sp|O95678|K2C75_HUMAN	HGDDLR (+2) heavy	361.676	298.211	y2
sp|O95678|K2C75_HUMAN	HGDDLR (+2) heavy	361.676	310.115	b3
sp|O95678|K2C75_HUMAN	HGDDLR (+2) heavy	361.676	425.142	b4
sp|O95678|K2C75_HUMAN	QC[CAM]SSLQTAIADAEQR (+3) light	559.934	689.321	y6
sp|O95678|K2C75_HUMAN	QC[CAM]SSLQTAIADAEQR (+3) light	559.934	618.284	y5
sp|O95678|K2C75_HUMAN	QC[CAM]SSLQTAIADAEQR (+3) light	559.934	438.698	b8 (+2)
sp|O95678|K2C75_HUMAN	QC[CAM]SSLQTAIADAEQR (+3) light	559.934	495.24	b9 (+2)
sp|O95678|K2C75_HUMAN	QC[CAM]SSLQTAIADAEQR (+3) light	559.934	530.758	b10 (+2)
sp|O95678|K2C75_HUMAN	QC[CAM]SSLQTAIADAEQR (+3) heavy	563.27	699.33	y6
sp|O95678|K2C75_HUMAN	QC[CAM]SSLQTAIADAEQR (+3) heavy	563.27	628.292	y5
sp|O95678|K2C75_HUMAN	QC[CAM]SSLQTAIADAEQR (+3) heavy	563.27	438.698	b8 (+2)
sp|O95678|K2C75_HUMAN	QC[CAM]SSLQTAIADAEQR (+3) heavy	563.27	495.24	b9 (+2)
sp|O95678|K2C75_HUMAN	QC[CAM]SSLQTAIADAEQR (+3) heavy	563.27	530.758	b10 (+2)
sp|P00751|CFAB_HUMAN	ISVIRPSK (+2) light	450.287	786.483	y7
sp|P00751|CFAB_HUMAN	ISVIRPSK (+2) light	450.287	699.451	y6
sp|P00751|CFAB_HUMAN	ISVIRPSK (+2) light	450.287	600.383	y5
sp|P00751|CFAB_HUMAN	ISVIRPSK (+2) light	450.287	393.745	y7 (+2)
sp|P00751|CFAB_HUMAN	ISVIRPSK (+2) light	450.287	350.229	y6 (+2)
sp|P00751|CFAB_HUMAN	ISVIRPSK (+2) heavy	454.294	794.497	y7
sp|P00751|CFAB_HUMAN	ISVIRPSK (+2) heavy	454.294	707.465	y6
sp|P00751|CFAB_HUMAN	ISVIRPSK (+2) heavy	454.294	608.397	y5
sp|P00751|CFAB_HUMAN	ISVIRPSK (+2) heavy	454.294	397.752	y7 (+2)
sp|P00751|CFAB_HUMAN	ISVIRPSK (+2) heavy	454.294	354.236	y6 (+2)
sp|P00751|CFAB_HUMAN	DAQYAPGYDK (+2) light	564.254	813.378	y7
sp|P00751|CFAB_HUMAN	DAQYAPGYDK (+2) light	564.254	650.314	y6
sp|P00751|CFAB_HUMAN	DAQYAPGYDK (+2) light	564.254	579.277	y5
sp|P00751|CFAB_HUMAN	DAQYAPGYDK (+2) light	564.254	471.222	y8 (+2)
sp|P00751|CFAB_HUMAN	DAQYAPGYDK (+2) light	564.254	549.23	b5
sp|P00751|CFAB_HUMAN	DAQYAPGYDK (+2) heavy	568.261	821.392	y7
sp|P00751|CFAB_HUMAN	DAQYAPGYDK (+2) heavy	568.261	658.329	y6
sp|P00751|CFAB_HUMAN	DAQYAPGYDK (+2) heavy	568.261	587.292	y5
sp|P00751|CFAB_HUMAN	DAQYAPGYDK (+2) heavy	568.261	475.229	y8 (+2)
sp|P00751|CFAB_HUMAN	DAQYAPGYDK (+2) heavy	568.261	549.23	b5
sp|P00751|CFAB_HUMAN	DFHINLFQVLPWLK (+3) light	590.663	755.481	y6
sp|P00751|CFAB_HUMAN	DFHINLFQVLPWLK (+3) light	590.663	543.329	y4
sp|P00751|CFAB_HUMAN	DFHINLFQVLPWLK (+3) light	590.663	508.253	b8 (+2)
sp|P00751|CFAB_HUMAN	DFHINLFQVLPWLK (+3) light	590.663	557.788	b9 (+2)
sp|P00751|CFAB_HUMAN	DFHINLFQVLPWLK (+3) light	590.663	614.33	b10 (+2)
sp|P00751|CFAB_HUMAN	DFHINLFQVLPWLK (+3) heavy	593.334	763.496	y6
sp|P00751|CFAB_HUMAN	DFHINLFQVLPWLK (+3) heavy	593.334	551.343	y4
sp|P00751|CFAB_HUMAN	DFHINLFQVLPWLK (+3) heavy	593.334	508.253	b8 (+2)
sp|P00751|CFAB_HUMAN	DFHINLFQVLPWLK (+3) heavy	593.334	557.788	b9 (+2)
sp|P00751|CFAB_HUMAN	DFHINLFQVLPWLK (+3) heavy	593.334	614.33	b10 (+2)
sp|P02753|RET4_HUMAN	LIVHNGYC[CAM]DGR (+2) light	652.314	841.326	y7
sp|P02753|RET4_HUMAN	LIVHNGYC[CAM]DGR (+2) light	652.314	727.283	y6
sp|P02753|RET4_HUMAN	LIVHNGYC[CAM]DGR (+2) light	652.314	539.23	y9 (+2)
sp|P02753|RET4_HUMAN	LIVHNGYC[CAM]DGR (+2) light	652.314	489.696	y8 (+2)
sp|P02753|RET4_HUMAN	LIVHNGYC[CAM]DGR (+2) light	652.314	1072.49	b9 (+2)
sp|P02753|RET4_HUMAN	LIVHNGYC[CAM]DGR (+2) heavy	657.318	851.334	y7
sp|P02753|RET4_HUMAN	LIVHNGYC[CAM]DGR (+2) heavy	657.318	737.291	y6
sp|P02753|RET4_HUMAN	LIVHNGYC[CAM]DGR (+2) heavy	657.318	544.234	y9 (+2)
sp|P02753|RET4_HUMAN	LIVHNGYC[CAM]DGR (+2) heavy	657.318	494.7	y8 (+2)
sp|P02753|RET4_HUMAN	LIVHNGYC[CAM]DGR (+2) heavy	657.318	1072.49	b9 (+2)
sp|P02760|AMBP_HUMAN	AVLPQEEEGSGGGQLVTEVTK (+3) light	710.03	676.388	y6
sp|P02760|AMBP_HUMAN	AVLPQEEEGSGGGQLVTEVTK (+3) light	710.03	577.319	y5
sp|P02760|AMBP_HUMAN	AVLPQEEEGSGGGQLVTEVTK (+3) light	710.03	922.947	y18 (+2)
sp|P02760|AMBP_HUMAN	AVLPQEEEGSGGGQLVTEVTK (+3) light	710.03	776.386	b16 (+2)
sp|P02760|AMBP_HUMAN	AVLPQEEEGSGGGQLVTEVTK (+3) light	710.03	991.489	b20 (+2)
sp|P02760|AMBP_HUMAN	AVLPQEEEGSGGGQLVTEVTK (+3) heavy	712.702	684.402	y6
sp|P02760|AMBP_HUMAN	AVLPQEEEGSGGGQLVTEVTK (+3) heavy	712.702	585.333	y5
sp|P02760|AMBP_HUMAN	AVLPQEEEGSGGGQLVTEVTK (+3) heavy	712.702	926.954	y18 (+2)
sp|P02760|AMBP_HUMAN	AVLPQEEEGSGGGQLVTEVTK (+3) heavy	712.702	776.386	b16 (+2)
sp|P02760|AMBP_HUMAN	AVLPQEEEGSGGGQLVTEVTK (+3) heavy	712.702	991.489	b20 (+2)
sp|P02760|AMBP_HUMAN	TVAAC[CAM]NLPIVR (+2) light	607.34	1013.56	y9
sp|P02760|AMBP_HUMAN	TVAAC[CAM]NLPIVR (+2) light	607.34	871.482	y7
sp|P02760|AMBP_HUMAN	TVAAC[CAM]NLPIVR (+2) light	607.34	484.324	y4
sp|P02760|AMBP_HUMAN	TVAAC[CAM]NLPIVR (+2) light	607.34	507.282	y9 (+2)
sp|P02760|AMBP_HUMAN	TVAAC[CAM]NLPIVR (+2) light	607.34	730.355	b7
sp|P02760|AMBP_HUMAN	TVAAC[CAM]NLPIVR (+2) heavy	612.344	1023.56	y9
sp|P02760|AMBP_HUMAN	TVAAC[CAM]NLPIVR (+2) heavy	612.344	881.49	y7
sp|P02760|AMBP_HUMAN	TVAAC[CAM]NLPIVR (+2) heavy	612.344	494.332	y4
sp|P02760|AMBP_HUMAN	TVAAC[CAM]NLPIVR (+2) heavy	612.344	512.286	y9 (+2)
sp|P02760|AMBP_HUMAN	TVAAC[CAM]NLPIVR (+2) heavy	612.344	730.355	b7
sp|P02768|ALBU_HUMAN	AAFTEC[CAM]C[CAM]QAADK (+2) light	686.287	1082.42	y9
sp|P02768|ALBU_HUMAN	AAFTEC[CAM]C[CAM]QAADK (+2) light	686.287	981.376	y8
sp|P02768|ALBU_HUMAN	AAFTEC[CAM]C[CAM]QAADK (+2) light	686.287	852.334	y7
sp|P02768|ALBU_HUMAN	AAFTEC[CAM]C[CAM]QAADK (+2) light	686.287	615.25	y10 (+2)
sp|P02768|ALBU_HUMAN	AAFTEC[CAM]C[CAM]QAADK (+2) light	686.287	1110.43	b10
sp|P02768|ALBU_HUMAN	AAFTEC[CAM]C[CAM]QAADK (+2) heavy	690.294	1090.44	y9
sp|P02768|ALBU_HUMAN	AAFTEC[CAM]C[CAM]QAADK (+2) heavy	690.294	989.391	y8
sp|P02768|ALBU_HUMAN	AAFTEC[CAM]C[CAM]QAADK (+2) heavy	690.294	860.348	y7
sp|P02768|ALBU_HUMAN	AAFTEC[CAM]C[CAM]QAADK (+2) heavy	690.294	619.257	y10 (+2)
sp|P02768|ALBU_HUMAN	AAFTEC[CAM]C[CAM]QAADK (+2) heavy	690.294	1110.43	b10
sp|P02768|ALBU_HUMAN	HPDYSVVLLLR (+3) light	437.919	514.371	y4
sp|P02768|ALBU_HUMAN	HPDYSVVLLLR (+3) light	437.919	401.287	y3
sp|P02768|ALBU_HUMAN	HPDYSVVLLLR (+3) light	437.919	400.274	y7 (+2)
sp|P02768|ALBU_HUMAN	HPDYSVVLLLR (+3) light	437.919	699.31	b6
sp|P02768|ALBU_HUMAN	HPDYSVVLLLR (+3) light	437.919	456.235	b8 (+2)
sp|P02768|ALBU_HUMAN	HPDYSVVLLLR (+3) heavy	441.255	524.379	y4
sp|P02768|ALBU_HUMAN	HPDYSVVLLLR (+3) heavy	441.255	411.295	y3
sp|P02768|ALBU_HUMAN	HPDYSVVLLLR (+3) heavy	441.255	405.278	y7 (+2)
sp|P02768|ALBU_HUMAN	HPDYSVVLLLR (+3) heavy	441.255	699.31	b6
sp|P02768|ALBU_HUMAN	HPDYSVVLLLR (+3) heavy	441.255	456.235	b8 (+2)
sp|P08311|CATG_HUMAN	TIQNDIMLLQLSR (+2) light	772.927	860.502	y7
sp|P08311|CATG_HUMAN	TIQNDIMLLQLSR (+2) light	772.927	729.462	y6
sp|P08311|CATG_HUMAN	TIQNDIMLLQLSR (+2) light	772.927	616.378	y5
sp|P08311|CATG_HUMAN	TIQNDIMLLQLSR (+2) light	772.927	503.294	y4
sp|P08311|CATG_HUMAN	TIQNDIMLLQLSR (+2) light	772.927	665.861	y11 (+2)
sp|P08311|CATG_HUMAN	TIQNDIMLLQLSR (+2) heavy	777.931	870.511	y7
sp|P08311|CATG_HUMAN	TIQNDIMLLQLSR (+2) heavy	777.931	739.47	y6
sp|P08311|CATG_HUMAN	TIQNDIMLLQLSR (+2) heavy	777.931	626.386	y5
sp|P08311|CATG_HUMAN	TIQNDIMLLQLSR (+2) heavy	777.931	513.302	y4
sp|P08311|CATG_HUMAN	TIQNDIMLLQLSR (+2) heavy	777.931	670.865	y11 (+2)
sp|P08311|CATG_HUMAN	IFGSYDPR (+2) light	477.738	694.315	y6
sp|P08311|CATG_HUMAN	IFGSYDPR (+2) light	477.738	550.262	y4
sp|P08311|CATG_HUMAN	IFGSYDPR (+2) light	477.738	272.172	y2
sp|P08311|CATG_HUMAN	IFGSYDPR (+2) light	477.738	261.16	b2
sp|P08311|CATG_HUMAN	IFGSYDPR (+2) light	477.738	683.304	b6
sp|P08311|CATG_HUMAN	IFGSYDPR (+2) heavy	482.742	704.324	y6
sp|P08311|CATG_HUMAN	IFGSYDPR (+2) heavy	482.742	560.27	y4
sp|P08311|CATG_HUMAN	IFGSYDPR (+2) heavy	482.742	282.18	y2
sp|P08311|CATG_HUMAN	IFGSYDPR (+2) heavy	482.742	261.16	b2
sp|P08311|CATG_HUMAN	IFGSYDPR (+2) heavy	482.742	683.304	b6
sp|P08311|CATG_HUMAN	VSSFLPWIR (+2) light	552.814	918.52	y7
sp|P08311|CATG_HUMAN	VSSFLPWIR (+2) light	552.814	831.488	y6
sp|P08311|CATG_HUMAN	VSSFLPWIR (+2) light	552.814	684.419	y5
sp|P08311|CATG_HUMAN	VSSFLPWIR (+2) light	552.814	571.335	y4
sp|P08311|CATG_HUMAN	VSSFLPWIR (+2) light	552.814	534.292	b5
sp|P08311|CATG_HUMAN	VSSFLPWIR (+2) heavy	557.818	928.528	y7
sp|P08311|CATG_HUMAN	VSSFLPWIR (+2) heavy	557.818	841.496	y6
sp|P08311|CATG_HUMAN	VSSFLPWIR (+2) heavy	557.818	694.427	y5
sp|P08311|CATG_HUMAN	VSSFLPWIR (+2) heavy	557.818	581.343	y4
sp|P08311|CATG_HUMAN	VSSFLPWIR (+2) heavy	557.818	534.292	b5
sp|P08729|K2C7_HUMAN	LPDIFEAQIAGLR (+2) light	721.904	1004.55	y9
sp|P08729|K2C7_HUMAN	LPDIFEAQIAGLR (+2) light	721.904	857.484	y8
sp|P08729|K2C7_HUMAN	LPDIFEAQIAGLR (+2) light	721.904	657.404	y6
sp|P08729|K2C7_HUMAN	LPDIFEAQIAGLR (+2) light	721.904	416.262	y4
sp|P08729|K2C7_HUMAN	LPDIFEAQIAGLR (+2) light	721.904	665.362	y12 (+2)
sp|P08729|K2C7_HUMAN	LPDIFEAQIAGLR (+2) heavy	726.908	1014.56	y9
sp|P08729|K2C7_HUMAN	LPDIFEAQIAGLR (+2) heavy	726.908	867.492	y8
sp|P08729|K2C7_HUMAN	LPDIFEAQIAGLR (+2) heavy	726.908	667.413	y6
sp|P08729|K2C7_HUMAN	LPDIFEAQIAGLR (+2) heavy	726.908	426.27	y4
sp|P08729|K2C7_HUMAN	LPDIFEAQIAGLR (+2) heavy	726.908	670.366	y12 (+2)
sp|P08729|K2C7_HUMAN	GQLEALQVDGGR (+2) light	621.825	744.4	y7
sp|P08729|K2C7_HUMAN	GQLEALQVDGGR (+2) light	621.825	631.316	y6
sp|P08729|K2C7_HUMAN	GQLEALQVDGGR (+2) light	621.825	503.257	y5
sp|P08729|K2C7_HUMAN	GQLEALQVDGGR (+2) light	621.825	404.189	y4
sp|P08729|K2C7_HUMAN	GQLEALQVDGGR (+2) light	621.825	612.335	b6
sp|P08729|K2C7_HUMAN	GQLEALQVDGGR (+2) heavy	626.83	754.408	y7
sp|P08729|K2C7_HUMAN	GQLEALQVDGGR (+2) heavy	626.83	641.324	y6
sp|P08729|K2C7_HUMAN	GQLEALQVDGGR (+2) heavy	626.83	513.266	y5
sp|P08729|K2C7_HUMAN	GQLEALQVDGGR (+2) heavy	626.83	414.197	y4
sp|P08729|K2C7_HUMAN	GQLEALQVDGGR (+2) heavy	626.83	612.335	b6
sp|P08729|K2C7_HUMAN	LALDIEIATYR (+2) light	639.359	752.394	y6
sp|P08729|K2C7_HUMAN	LALDIEIATYR (+2) light	639.359	623.351	y5
sp|P08729|K2C7_HUMAN	LALDIEIATYR (+2) light	639.359	510.267	y4
sp|P08729|K2C7_HUMAN	LALDIEIATYR (+2) light	639.359	439.23	y3
sp|P08729|K2C7_HUMAN	LALDIEIATYR (+2) light	639.359	839.487	b8
sp|P08729|K2C7_HUMAN	LALDIEIATYR (+2) heavy	644.363	762.402	y6
sp|P08729|K2C7_HUMAN	LALDIEIATYR (+2) heavy	644.363	633.359	y5
sp|P08729|K2C7_HUMAN	LALDIEIATYR (+2) heavy	644.363	520.275	y4
sp|P08729|K2C7_HUMAN	LALDIEIATYR (+2) heavy	644.363	449.238	y3
sp|P08729|K2C7_HUMAN	LALDIEIATYR (+2) heavy	644.363	839.487	b8
