# Supplementary material for: Downregulation of Salivary Proteins, Protective against Dental Caries, in Type 1 Diabetes
Source: Proteomes. 2021 Jul 19;9(3):33. doi: 10.3390/proteomes9030033 (PMC8293329; doi:10.3390/proteomes9030033)
Supplement: Supplementary file 1 [file proteomes-09-00033-s001.zip › Supplementary Table 2.Total data.xlsx]

## Sheet: Total_Data
protein	Uniprot_Accesion	Uniprot_Accesion2	Uniprot_Accesion2	Uniprot_Accesion3	description	G1.1.Itraq1.LIBRA.113.ratio	G1.2.Itraq1.LIBRA.114.ratio	G2.1.Itraq1.LIBRA.115.ratio	G2.2.Itraq1.LIBRA.116.ratio	Ctrl1.Itraq1.LIBRA.117.ratio	Ctrl2.Itraq1.LIBRA.118.ratio	Ctrl3.itraq2.LIBRA.115.ratio	Ctrl4.itraq2.LIBRA.116.ratio	G1.3.itraq2.LIBRA.117.ratio	G1.4.itraq2.LIBRA.118.ratio	G2.3.itraq2.LIBRA.119.ratio	G2.4.itraq2.LIBRA.121.ratio	Ctrl5.itraq3.LIBRA.113.ratio	Ctrl6.itraq3.LIBRA.114.ratio	G1.5.itraq3.LIBRA.117.ratio	G1.6.itraq3.LIBRA.118.ratio	G2.5.itraq3.LIBRA.119.ratio	G2.6.itraq3.LIBRA.121.ratio	Ctrl7.itraq4.LIBRA.113.ratio	Ctrl8.itraq4.LIBRA.114.ratio	G1.7.itraq4.LIBRA.115.ratio	G1.8.itraq4.LIBRA.116.ratio	G2.7.itraq4.LIBRA.119.ratio	G2.8.itraq4.LIBRA.121.ratio	Ctrl9.Itraq5.LIBRA.113.ratio	Ctrl10.Itraq5.LIBRA.114.ratio	G1.9.Itraq5.LIBRA.115.ratio	G1.10.Itraq5.LIBRA.116.ratio	G2.9.Itraq5.LIBRA.117.ratio	G2.10.Itraq5.LIBRA.118.ratio	Ctrl11.Itraq6.LIBRA.115.ratio	Ctrl12.Itraq6.LIBRA.116.ratio	G1.11.Itraq6.LIBRA.117.ratio	G1.12.Itraq6.LIBRA.118.ratio	G2.11.Itraq6.LIBRA.119.ratio	G2.12.Itraq6.LIBRA.121.ratio	G1.vs.Ctrl.L2R	G1.vs.Ctrl.L2R.pvalue	G1.vs.Ctrl.ttest.pvalue	G2.vs.Ctrl.L2R	G2.vs.Ctrl.L2R.pvalue	G2.vs.Ctrl.ttest.pvalue	G1.vs.G2.L2R	G1.vs.G2.L2R.pvalue
sp#P04217#A1BG_HUMAN	P04217				Alpha-1B-glycoprotein OS=Homo sapiens GN=A1BG PE=1 SV=4	0.170516	0.139757	0.215208	0.163673	0.159039	0.179153	0.190385	0.170705	0.180759	0.150118	0.142116	0.185606	0.172115	0.177367	0.164032	0.171694	0.170411	0.150192	0.167071	0.168992	0.162174	0.133835	0.222095	0.156938	0.123049	0.179062	0.121038	0.123186	0.269683	0.170282	0.182822	0.193357	0.147401	0.140851	0.131878	0.21384	-0.19254	0.205674	0.0107542	0.0873713	0.41158	0.4123	-0.279911	0.034926
sp#P01023#A2MG_HUMAN	P01023				Alpha-2-macroglobulin OS=Homo sapiens GN=A2M PE=1 SV=3	0.181141	0.116465	0.215208	0.163673	0.130385	0.221882	0.175943	0.14881	0.208966	0.108312	0.117862	0.231499	0.146662	0.188776	0.126475	0.187698	0.184984	0.158335	0.167071	0.181848	0.122009	0.142731	0.232687	0.156938	0.123049	0.151963	0.100864	0.10312	0.293357	0.148308	0.182822	0.16869	0.122641	0.130212	0.123065	0.286817	-0.268227	0.0767841	0.0423914	0.218352	0.0412004	0.169726	-0.486578	0.000236504
sp#A8K2U0#A2ML1_HUMAN	A8K2U0				Alpha-2-macroglobulin-like protein 1 OS=Homo sapiens GN=A2ML1 PE=1 SV=3	0.159892	0.16305	0.177482	0.151954	0.178141	0.168471	0.175943	0.181653	0.152552	0.202376	0.125946	0.197079	0.159389	0.15455	0.18907	0.147688	0.155839	0.190905	0.177941	0.156136	0.148785	0.196107	0.137364	0.173255	0.168963	0.151963	0.17147	0.193418	0.145397	0.170282	0.173664	0.160468	0.172162	0.162128	0.158318	0.16519	0.0364877	0.794957	0.506979	-0.0425016	0.697309	0.482838	0.0789893	0.540234
sp#P49588#SYAC_HUMAN	P49588				Alanine--tRNA ligase, cytoplasmic OS=Homo sapiens GN=AARS PE=1 SV=2	0.234263	0.16305	0.139756	0.151954	0.111283	0.125743	0.1615	0.181653	0.152552	0.171021	0.174455	0.174133	0.172115	0.15455	0.176551	0.147688	0.141267	0.199047	0.167071	0.168992	0.162174	0.178315	0.147955	0.173255	0.184268	0.165513	0.161384	0.183385	0.151315	0.159295	0.173664	0.144024	0.172162	0.172766	0.175944	0.153027	0.11947	0.416461	0.141032	0.0232436	0.823056	0.754609	0.0962259	0.457378
sp#Q86UQ4#ABCAD_HUMAN	Q86UQ4				ATP-binding cassette sub-family A member 13 OS=Homo sapiens GN=ABCA13 PE=2 SV=3	0.244887	0.131993	0.114606	0.163673	0.130385	0.115061	0.204828	0.181653	0.180759	0.171021	0.134031	0.139713	0.146662	0.165959	0.176551	0.171694	0.214129	0.150192	0.156202	0.181848	0.162174	0.151627	0.169138	0.173255	0.148557	0.165513	0.17147	0.213484	0.151315	0.181269	0.155349	0.185134	0.147401	0.172766	0.175944	0.16519	0.113583	0.439303	0.251814	-0.00350143	0.979594	0.970152	0.117085	0.367401
sp#P28288#ABCD3_HUMAN	P28288				ATP-binding cassette sub-family D member 3 OS=Homo sapiens GN=ABCD3 PE=1 SV=1	0.159892	0.170814	0.164907	0.163673	0.159039	0.168471	0.175943	0.159757	0.166655	0.16057	0.174455	0.16266	0.159389	0.177367	0.176551	0.15569	0.184984	0.158335	0.145333	0.194704	0.175562	0.178315	0.158547	0.140622	0.163862	0.179062	0.17147	0.153285	0.16907	0.181269	0.155349	0.144024	0.159781	0.183405	0.202383	0.153027	0.0214482	0.87311	0.63298	0.0228399	0.825985	0.680985	-0.00139168	1
sp#Q8NE71#ABCF1_HUMAN	Q8NE71				ATP-binding cassette sub-family F member 1 OS=Homo sapiens GN=ABCF1 PE=1 SV=2	0.170516	0.170814	0.164907	0.163673	0.16859	0.157789	0.175943	0.181653	0.159604	0.150118	0.166371	0.174133	0.197568	0.15455	0.176551	0.147688	0.155839	0.182762	0.156202	0.181848	0.175562	0.160523	0.169138	0.173255	0.184268	0.138414	0.17147	0.173352	0.151315	0.159295	0.201137	0.160468	0.172162	0.162128	0.158318	0.140864	-0.0484233	0.759859	0.367391	-0.0707862	0.514082	0.210083	0.0223629	0.854765
sp#Q9NUQ8#ABCF3_HUMAN	Q9NUQ8				ATP-binding cassette sub-family F member 3 OS=Homo sapiens GN=ABCF3 PE=1 SV=2	NA	NA	NA	NA	NA	NA	0.175943	0.170705	0.173707	0.171021	0.158286	0.174133	0.172115	0.177367	0.151513	0.187698	0.170411	0.150192	NA	NA	NA	NA	NA	NA	0.153659	0.192612	0.181557	0.163318	0.157234	0.203243	0.173664	0.160468	0.159781	0.140851	0.220009	0.140864	-0.0502129	0.750799	0.405882	-0.00226576	0.988779	0.979866	-0.0479472	0.726229
sp#Q96IU4#ABHEB_HUMAN	Q96IU4				Alpha/beta hydrolase domain-containing protein 14B OS=Homo sapiens GN=ABHD14B PE=1 SV=1	0.149268	0.178578	0.164907	0.163673	0.178141	0.168471	0.219271	0.181653	0.159604	0.150118	0.150201	0.185606	0.172115	0.211593	0.176551	0.147688	0.214129	0.117622	0.145333	0.168992	0.18895	0.160523	0.190321	0.156938	0.153659	0.192612	0.191643	0.173352	0.157234	0.170282	0.164506	0.218023	0.147401	0.140851	0.140691	0.177352	-0.146416	0.33789	0.0576826	-0.128585	0.233643	0.1397	-0.0178309	0.903087
sp#Q8WTS1#ABHD5_HUMAN	Q8WTS1				1-acylglycerol-3-phosphate O-acyltransferase ABHD5 OS=Homo sapiens GN=ABHD5 PE=1 SV=1	0.170516	0.20187	0.152332	0.175393	0.130385	0.168471	0.190385	0.14881	0.173707	0.171021	0.150201	0.174133	0.172115	0.211593	0.164032	0.15569	0.184984	0.133907	0.156202	0.156136	0.18895	0.142731	0.17973	0.205888	0.174065	0.165513	0.151297	0.173352	0.13356	0.203243	0.19198	0.176912	0.147401	0.140851	0.158318	0.189515	-0.0438502	0.783157	0.54205	-0.000964086	0.998455	0.990487	-0.0428862	0.755218
sp#Q8IZP0#ABI1_HUMAN	Q8IZP0				Abl interactor 1 OS=Homo sapiens GN=ABI1 PE=1 SV=4	0.159892	0.20187	0.114606	0.140235	0.178141	0.168471	0.147057	0.14881	0.159604	0.181473	0.190625	0.185606	0.197568	0.165959	0.176551	0.139686	0.199556	0.150192	0.156202	0.156136	0.18895	0.169419	0.17973	0.173255	0.153659	0.124864	0.191643	0.163318	0.192744	0.170282	0.137033	0.160468	0.159781	0.204682	0.19357	0.140864	0.14652	0.320834	0.0430037	0.100662	0.344686	0.242377	0.0458587	0.717936
sp#O14639#ABLM1_HUMAN	O14639				Actin-binding LIM protein 1 OS=Homo sapiens GN=ABLIM1 PE=1 SV=3	0.149268	0.194106	0.190058	0.151954	0.178141	0.136425	0.175943	0.181653	0.152552	0.150118	0.166371	0.16266	0.146662	0.165959	0.164032	0.163692	0.155839	0.166477	0.177941	0.156136	0.162174	0.187211	0.158547	0.140622	0.153659	0.179062	0.181557	0.173352	0.151315	0.170282	0.155349	0.16869	0.159781	0.183405	0.175944	0.153027	0.0329404	0.813237	0.540808	-0.0239491	0.828913	0.639355	0.0568895	0.656414
sp#Q9P1F3#ABRAL_HUMAN	Q9P1F3				Costars family protein ABRACL OS=Homo sapiens GN=ABRACL PE=1 SV=1	NA	NA	NA	NA	NA	NA	0.175943	0.137862	0.194862	0.139667	0.18254	0.16266	0.146662	0.188776	0.138994	0.187698	0.228701	0.117622	0.145333	0.156136	0.162174	0.133835	0.222095	0.205888	0.194471	0.165513	0.151297	0.153285	0.174989	0.137321	0.201137	0.152246	0.159781	0.140851	0.114252	0.250329	-0.090919	0.556058	0.307182	0.110383	0.300425	0.438653	-0.201302	0.130257
sp#P09110#THIK_HUMAN	P09110				3-ketoacyl-CoA thiolase, peroxisomal OS=Homo sapiens GN=ACAA1 PE=1 SV=2	0.170516	0.170814	0.164907	0.175393	0.16859	0.168471	0.190385	0.159757	0.152552	0.16057	0.174455	0.16266	0.159389	0.177367	0.164032	0.171694	0.170411	0.158335	0.167071	0.156136	0.175562	0.151627	0.17973	0.173255	0.184268	0.165513	0.161384	0.173352	0.151315	0.159295	0.155349	0.176912	0.147401	0.183405	0.158318	0.16519	-0.0333002	0.837619	0.400574	-0.0257855	0.815601	0.469396	-0.00751466	0.965278
sp#P42765#THIM_HUMAN	P42765				3-ketoacyl-CoA thiolase, mitochondrial OS=Homo sapiens GN=ACAA2 PE=1 SV=2	NA	NA	NA	NA	NA	NA	0.175943	0.181653	0.173707	0.150118	0.150201	0.174133	0.172115	0.15455	0.18907	0.15569	0.141267	0.182762	0.18881	0.130425	0.162174	0.178315	0.169138	0.173255	0.153659	0.192612	0.181557	0.183385	0.151315	0.181269	0.146191	0.16869	0.172162	0.172766	0.184757	0.16519	0.0463059	0.744974	0.475421	0.00746866	0.938914	0.914161	0.0388373	0.758103
sp#Q9H845#ACAD9_HUMAN	Q9H845				Acyl-CoA dehydrogenase family member 9, mitochondrial OS=Homo sapiens GN=ACAD9 PE=1 SV=1	0.159892	0.194106	0.152332	0.163673	0.139936	0.179153	0.132614	0.159757	0.124345	0.212828	0.19871	0.185606	0.146662	0.177367	0.138994	0.147688	0.170411	0.20719	0.221418	0.143281	0.148785	0.133835	0.190321	0.173255	0.148557	0.138414	0.17147	0.193418	0.174989	0.181269	0.173664	0.160468	0.172162	0.151489	0.175944	0.16519	0.0206656	0.877218	0.829682	0.154785	0.147272	0.0458066	-0.134119	0.315561
sp#P11310#ACADM_HUMAN	P11310				Medium-chain specific acyl-CoA dehydrogenase, mitochondrial OS=Homo sapiens GN=ACADM PE=1 SV=1	0.159892	0.186342	0.177482	0.163673	0.130385	0.189836	0.175943	0.170705	0.152552	0.181473	0.18254	0.151186	0.159389	0.165959	0.164032	0.179696	0.184984	0.150192	0.167071	0.143281	0.162174	0.178315	0.169138	0.173255	0.174065	0.179062	0.20173	0.143252	0.151315	0.159295	0.182822	0.16869	0.184542	0.162128	0.149505	0.177352	0.0347398	0.80395	0.553694	-0.0124798	0.913018	0.816992	0.0472196	0.710236
sp#P49748#ACADV_HUMAN	P49748				Very long-chain specific acyl-CoA dehydrogenase, mitochondrial OS=Homo sapiens GN=ACADVL PE=1 SV=1	0.159892	0.170814	0.177482	0.151954	0.16859	0.168471	0.1615	0.159757	0.159604	0.191925	0.174455	0.16266	0.172115	0.15455	0.176551	0.163692	0.170411	0.166477	0.167071	0.168992	0.175562	0.160523	0.158547	0.173255	0.174065	0.151963	0.161384	0.163318	0.163152	0.181269	0.146191	0.160468	0.172162	0.172766	0.184757	0.16519	0.0539594	0.706732	0.109823	0.0549677	0.603621	0.10368	-0.00100832	1
sp#Q15057#ACAP2_HUMAN	Q15057				Arf-GAP with coiled-coil, ANK repeat and PH domain-containing protein 2 OS=Homo sapiens GN=ACAP2 PE=1 SV=3	0.170516	0.186342	0.127181	0.175393	0.149488	0.168471	0.1615	0.14881	0.201914	0.139667	0.174455	0.16266	0.133936	0.143142	0.138994	0.187698	0.170411	0.190905	0.145333	0.168992	0.175562	0.178315	0.158547	0.156938	0.189369	0.165513	0.181557	0.183385	0.145397	0.148308	0.173664	0.135802	0.159781	0.151489	0.211196	0.153027	0.125479	0.393879	0.071053	0.0676144	0.524102	0.358868	0.0578649	0.651077
sp#P24752#THIL_HUMAN	P24752				Acetyl-CoA acetyltransferase, mitochondrial OS=Homo sapiens GN=ACAT1 PE=1 SV=1	0.159892	0.147521	0.177482	0.140235	0.197243	0.179153	0.175943	0.159757	0.152552	0.181473	0.158286	0.174133	0.133936	0.120324	0.18907	0.1957	0.126694	0.14205	0.199679	0.143281	0.135397	0.213899	0.147955	0.156938	NA	NA	NA	NA	NA	NA	0.127875	0.193357	0.172162	0.172766	0.149505	0.16519	0.0774131	0.594407	0.47017	-0.0838642	0.438726	0.406735	0.161277	0.21628
sp#Q9BWD1#THIC_HUMAN	Q9BWD1				Acetyl-CoA acetyltransferase, cytosolic OS=Homo sapiens GN=ACAT2 PE=1 SV=2	0.20239	0.155285	0.177482	0.151954	0.159039	0.157789	0.190385	0.159757	0.159604	0.191925	0.174455	0.139713	0.172115	0.165959	0.164032	0.147688	0.155839	0.190905	0.145333	0.194704	0.175562	0.160523	0.158547	0.156938	0.153659	0.192612	0.181557	0.163318	0.16907	0.159295	0.164506	0.185134	0.147401	0.172766	0.175944	0.140864	-0.0134522	0.942011	0.820604	-0.065052	0.549129	0.264716	0.0515997	0.685658
sp#Q9H3P7#GCP60_HUMAN	Q9H3P7				Golgi resident protein GCP60 OS=Homo sapiens GN=ACBD3 PE=1 SV=4	NA	NA	NA	NA	NA	NA	0.118172	0.14881	0.152552	0.181473	0.19871	0.16266	0.146662	0.200185	0.151513	0.15569	0.141267	0.190905	NA	NA	NA	NA	NA	NA	0.184268	0.179062	0.161384	0.183385	0.157234	0.137321	0.173664	0.144024	0.172162	0.151489	0.202383	0.140864	0.0163973	0.899678	0.864912	0.0401017	0.703434	0.740364	-0.0237044	0.867918
sp#P53396#ACLY_HUMAN	P53396				ATP-citrate synthase OS=Homo sapiens GN=ACLY PE=1 SV=3	0.170516	0.178578	0.164907	0.175393	0.139936	0.189836	0.190385	0.170705	0.180759	0.139667	0.158286	0.151186	0.172115	0.188776	0.126475	0.179696	0.170411	0.158335	0.167071	0.168992	0.162174	0.160523	0.17973	0.156938	0.168963	0.165513	0.161384	0.163318	0.157234	0.181269	0.173664	0.160468	0.172162	0.162128	0.167131	0.16519	-0.071216	0.647329	0.195903	-0.0502666	0.64458	0.248312	-0.0209494	0.884385
sp#P21399#ACOC_HUMAN	P21399				Cytoplasmic aconitate hydratase OS=Homo sapiens GN=ACO1 PE=1 SV=3	0.170516	0.170814	0.202633	0.151954	0.16859	0.147107	0.175943	0.159757	0.159604	0.16057	0.174455	0.185606	0.159389	0.177367	0.176551	0.163692	0.170411	0.166477	0.145333	0.156136	0.175562	0.178315	0.169138	0.189572	0.168963	0.151963	0.17147	0.173352	0.157234	0.181269	0.173664	0.160468	0.159781	0.162128	0.184757	0.153027	0.0565021	0.694183	0.099593	0.101575	0.34036	0.0437539	-0.0450724	0.74265
sp#Q99798#ACON_HUMAN	Q99798				Aconitate hydratase, mitochondrial OS=Homo sapiens GN=ACO2 PE=1 SV=2	0.159892	0.16305	0.164907	0.151954	0.178141	0.179153	0.147057	0.159757	0.173707	0.171021	0.18254	0.16266	0.146662	0.165959	0.164032	0.171694	0.170411	0.17462	0.156202	0.168992	0.148785	0.178315	0.17973	0.173255	0.189369	0.179062	0.17147	0.163318	0.163152	0.10436	0.164506	0.144024	0.184542	0.194043	0.175944	0.140864	0.0466147	0.743418	0.332999	-0.0253661	0.818637	0.708098	0.0719809	0.575949
sp#Q15067#ACOX1_HUMAN	Q15067				Peroxisomal acyl-coenzyme A oxidase 1 OS=Homo sapiens GN=ACOX1 PE=1 SV=3	0.159892	0.16305	0.164907	0.163673	0.178141	0.168471	0.175943	0.159757	0.1455	0.181473	0.190625	0.151186	0.159389	0.15455	0.164032	0.147688	0.155839	0.199047	0.156202	0.168992	0.175562	0.178315	0.169138	0.156938	0.163862	0.165513	0.17147	0.183385	0.151315	0.170282	0.19198	0.16869	0.159781	0.162128	0.158318	0.16519	-0.0138476	0.939915	0.735965	-0.0108208	0.925288	0.813871	-0.00302679	0.992422
sp#O15254#ACOX3_HUMAN	O15254				Peroxisomal acyl-coenzyme A oxidase 3 OS=Homo sapiens GN=ACOX3 PE=1 SV=2	0.117394	0.209634	0.102031	0.24571	0.197243	0.115061	NA	NA	NA	NA	NA	NA	0.159389	0.165959	0.151513	0.171694	0.170411	0.158335	0.167071	0.156136	0.148785	0.160523	0.190321	0.189572	0.15876	0.206161	0.181557	0.153285	0.157234	0.148308	0.164506	0.176912	0.172162	0.151489	0.167131	0.177352	-0.0431822	0.786577	0.659025	0.0335324	0.749362	0.782059	-0.0767146	0.569831
sp#P15309#PPAP_HUMAN	P15309				Prostatic acid phosphatase OS=Homo sapiens GN=ACPP PE=1 SV=3	0.138643	0.209634	0.177482	0.140235	0.16859	0.147107	0.147057	0.181653	0.166655	0.181473	0.166371	0.151186	0.159389	0.165959	0.176551	0.171694	0.170411	0.158335	0.134463	0.194704	0.215726	0.116043	0.17973	0.189572	0.199573	0.124864	0.131124	0.123186	0.180907	0.192256	0.164506	0.160468	0.196922	0.194043	0.158318	0.140864	0.0533249	0.709876	0.609065	0.0418409	0.691446	0.567924	0.011484	0.919914
sp#P33121#ACSL1_HUMAN	P33121				Long-chain-fatty-acid--CoA ligase 1 OS=Homo sapiens GN=ACSL1 PE=1 SV=1	0.181141	0.147521	0.152332	0.175393	0.130385	0.221882	0.190385	0.203549	0.187811	0.150118	0.125946	0.16266	0.159389	0.188776	0.164032	0.171694	0.199556	0.14205	0.177941	0.168992	0.148785	0.178315	0.169138	0.156938	NA	NA	NA	NA	NA	NA	0.146191	0.16869	0.147401	0.172766	0.175944	0.189515	-0.0903381	0.558657	0.29746	-0.0904367	0.403388	0.345779	9.86412e-05	0.988668
sp#O95573#ACSL3_HUMAN	O95573				Long-chain-fatty-acid--CoA ligase 3 OS=Homo sapiens GN=ACSL3 PE=1 SV=3	0.128019	0.178578	0.202633	0.128515	0.16859	0.179153	0.175943	0.192601	0.173707	0.150118	0.150201	0.174133	0.172115	0.165959	0.18907	0.15569	0.155839	0.166477	0.145333	0.143281	0.202338	0.178315	0.147955	0.173255	0.194471	0.151963	0.131124	0.153285	0.157234	0.170282	0.155349	0.160468	0.196922	0.194043	0.158318	0.153027	0.0185751	0.888207	0.807301	-0.0492933	0.651099	0.44014	0.0678683	0.597412
sp#P60709#ACTB_HUMAN	P60709				Actin, cytoplasmic 1 OS=Homo sapiens GN=ACTB PE=1 SV=1	0.170516	0.16305	0.152332	0.175393	0.16859	0.179153	0.175943	0.170705	0.180759	0.16057	0.158286	0.151186	0.159389	0.15455	0.18907	0.147688	0.170411	0.182762	0.177941	0.156136	0.148785	0.178315	0.158547	0.173255	0.174065	0.165513	0.141211	0.183385	0.16907	0.159295	0.164506	0.160468	0.172162	0.162128	0.149505	0.189515	-0.00671632	0.977759	0.879317	-0.0125637	0.912399	0.749118	0.00584734	0.95391
sp#Q562R1#ACTBL_HUMAN	Q562R1				Beta-actin-like protein 2 OS=Homo sapiens GN=ACTBL2 PE=1 SV=2	0.181141	0.139757	0.177482	0.175393	0.159039	0.179153	0.1615	0.14881	0.187811	0.16057	0.18254	0.151186	0.133936	0.143142	0.164032	0.251714	0.155839	0.125765	0.156202	0.156136	0.18895	0.151627	0.200912	0.156938	0.189369	0.151963	0.141211	0.143252	0.16907	0.159295	0.173664	0.160468	0.172162	0.151489	0.158318	0.189515	0.0879922	0.54656	0.333368	0.0655	0.537014	0.32067	0.0224922	0.853997
sp#P68032#ACTC_HUMAN,sp#P68133#ACTS_HUMAN	P68032				Actin, alpha cardiac muscle 1 OS=Homo sapiens GN=ACTC1 PE=1 SV=1,Actin, alpha skeletal muscle OS=Homo sapiens GN=ACTA1 PE=1 SV=1	0.170516	0.155285	0.152332	0.175393	0.16859	0.179153	0.1615	0.159757	0.138448	0.202376	0.18254	0.174133	0.172115	0.143142	0.176551	0.15569	0.155839	0.182762	0.167071	0.156136	0.175562	0.196107	0.147955	0.156938	0.179166	0.151963	0.141211	0.193418	0.16907	0.159295	0.164506	0.160468	0.159781	0.162128	0.167131	0.189515	0.0459198	0.746921	0.443104	0.0358	0.733399	0.414038	0.0101198	0.92813
sp#P12814#ACTN1_HUMAN	P12814				Alpha-actinin-1 OS=Homo sapiens GN=ACTN1 PE=1 SV=2	0.159892	0.170814	0.139756	0.210551	0.130385	0.189836	0.1615	0.137862	0.208966	0.139667	0.158286	0.151186	0.146662	0.165959	0.113956	0.227708	0.184984	0.133907	0.156202	0.156136	0.162174	0.160523	0.200912	0.173255	0.168963	0.179062	0.131124	0.173352	0.180907	0.159295	0.201137	0.152246	0.159781	0.151489	0.149505	0.189515	0.0099699	0.933646	0.917727	0.062468	0.555805	0.444815	-0.0524981	0.700491
sp#O43707#ACTN4_HUMAN	O43707				Alpha-actinin-4 OS=Homo sapiens GN=ACTN4 PE=1 SV=2	0.149268	0.178578	0.177482	0.163673	0.16859	0.157789	0.147057	0.14881	0.159604	0.191925	0.18254	0.16266	0.159389	0.143142	0.18907	0.15569	0.155839	0.190905	0.177941	0.168992	0.162174	0.187211	0.137364	0.156938	0.184268	0.151963	0.17147	0.173352	0.151315	0.148308	0.155349	0.144024	0.172162	0.194043	0.184757	0.140864	0.128191	0.383937	0.0183064	0.0338892	0.746843	0.561444	0.0943018	0.466258
sp#P61163#ACTZ_HUMAN	P61163				Alpha-centractin OS=Homo sapiens GN=ACTR1A PE=1 SV=1	0.159892	0.16305	0.177482	0.151954	0.178141	0.157789	0.132614	0.14881	0.1455	0.191925	0.18254	0.197079	0.172115	0.15455	0.201589	0.139686	0.141267	0.190905	0.18881	0.156136	0.175562	0.196107	0.126773	0.156938	0.179166	0.165513	0.17147	0.163318	0.157234	0.159295	0.164506	0.16869	0.159781	0.162128	0.167131	0.177352	0.0456043	0.748513	0.465148	0.0139484	0.891023	0.831588	0.0316559	0.799872
sp#P42025#ACTY_HUMAN	P42025				Beta-centractin OS=Homo sapiens GN=ACTR1B PE=1 SV=1	NA	NA	NA	NA	NA	NA	0.175943	0.159757	0.180759	0.171021	0.158286	0.16266	0.146662	0.165959	0.176551	0.163692	0.184984	0.17462	0.18881	0.156136	0.148785	0.160523	0.169138	0.189572	NA	NA	NA	NA	NA	NA	0.155349	0.16869	0.184542	0.162128	0.149505	0.201678	0.0332309	0.811736	0.553073	0.0779517	0.463344	0.259222	-0.0447209	0.744667
sp#P61160#ARP2_HUMAN	P61160				Actin-related protein 2 OS=Homo sapiens GN=ACTR2 PE=1 SV=1	0.170516	0.155285	0.164907	0.175393	0.159039	0.189836	0.175943	0.170705	0.187811	0.16057	0.158286	0.16266	0.159389	0.165959	0.176551	0.171694	0.184984	0.158335	0.167071	0.156136	0.162174	0.169419	0.169138	0.156938	0.174065	0.165513	0.161384	0.153285	0.174989	0.170282	0.164506	0.16869	0.172162	0.183405	0.158318	0.16519	0.00528628	0.958478	0.879945	-0.0125244	0.912689	0.691957	0.0178107	0.881933
sp#P61158#ARP3_HUMAN	P61158				Actin-related protein 3 OS=Homo sapiens GN=ACTR3 PE=1 SV=3	0.159892	0.155285	0.164907	0.175393	0.159039	0.189836	0.1615	0.14881	0.194862	0.16057	0.158286	0.16266	0.159389	0.165959	0.176551	0.179696	0.170411	0.158335	0.167071	0.156136	0.162174	0.169419	0.17973	0.173255	0.179166	0.151963	0.161384	0.173352	0.16907	0.148308	0.173664	0.152246	0.172162	0.172766	0.158318	0.16519	0.0528668	0.712149	0.209882	0.0139448	0.89105	0.717931	0.038922	0.757614
sp#Q9UEY8#ADDG_HUMAN	Q9UEY8				Gamma-adducin OS=Homo sapiens GN=ADD3 PE=1 SV=1	0.159892	0.16305	0.152332	0.187112	0.178141	0.179153	NA	NA	NA	NA	NA	NA	0.146662	0.177367	0.164032	0.187698	0.243274	0.117622	0.145333	0.156136	0.18895	0.133835	0.200912	0.189572	NA	NA	NA	NA	NA	NA	0.164506	0.193357	0.172162	0.140851	0.149505	0.177352	-0.0328569	0.839927	0.689624	0.080593	0.448475	0.529149	-0.11345	0.397064
sp#P40394#ADH7_HUMAN	P40394				Alcohol dehydrogenase class 4 mu/sigma chain OS=Homo sapiens GN=ADH7 PE=1 SV=2	0.149268	0.194106	0.177482	0.140235	0.178141	0.147107	0.175943	0.14881	0.1455	0.202376	0.174455	0.16266	0.159389	0.131733	0.201589	0.139686	0.184984	0.190905	0.156202	0.168992	0.18895	0.178315	0.147955	0.156938	0.174065	0.138414	0.17147	0.203451	0.145397	0.170282	0.182822	0.152246	0.159781	0.194043	0.167131	0.153027	0.153374	0.299086	0.0444588	0.0427704	0.68507	0.478767	0.110604	0.394102
sp#Q15847#ADIRF_HUMAN	Q15847				Adipogenesis regulatory factor OS=Homo sapiens GN=ADIRF PE=1 SV=1	0.128019	0.271748	0.114606	0.128515	0.187692	0.104379	0.132614	0.159757	0.152552	0.181473	0.239134	0.116767	0.197568	0.200185	0.18907	0.11568	0.155839	0.17462	0.199679	0.194704	0.229114	0.107147	0.137364	0.156938	0.174065	0.165513	0.181557	0.163318	0.151315	0.170282	0.201137	0.160468	0.147401	0.172766	0.140691	0.189515	-0.0265702	0.872791	0.84662	-0.147688	0.170994	0.219734	0.121118	0.351369
sp#P55263#ADK_HUMAN	P55263				Adenosine kinase OS=Homo sapiens GN=ADK PE=1 SV=2	0.149268	0.170814	0.177482	0.163673	0.159039	0.179153	0.1615	0.170705	0.1455	0.171021	0.190625	0.16266	0.172115	0.15455	0.18907	0.139686	0.170411	0.190905	0.167071	0.156136	0.18895	0.160523	0.158547	0.173255	0.194471	0.151963	0.181557	0.173352	0.145397	0.159295	0.182822	0.16869	0.172162	0.151489	0.158318	0.16519	-0.0178564	0.918695	0.736237	-0.00175882	0.992547	0.969705	-0.0160976	0.913505
sp#P25098#ARBK1_HUMAN	P25098				Beta-adrenergic receptor kinase 1 OS=Homo sapiens GN=ADRBK1 PE=1 SV=2	0.170516	0.178578	0.164907	0.187112	0.149488	0.168471	0.204828	0.170705	0.1455	0.16057	0.166371	0.174133	0.172115	0.177367	0.151513	0.171694	0.170411	0.158335	0.134463	0.181848	0.162174	0.160523	0.190321	0.173255	NA	NA	NA	NA	NA	NA	0.173664	0.144024	0.184542	0.151489	0.167131	0.21384	-0.0347197	0.83024	0.605849	0.0744741	0.483335	0.29695	-0.109194	0.4153
sp#Q16186#ADRM1_HUMAN	Q16186				Proteasomal ubiquitin receptor ADRM1 OS=Homo sapiens GN=ADRM1 PE=1 SV=2	NA	NA	NA	NA	NA	NA	0.132614	0.137862	0.166655	0.191925	0.174455	0.16266	0.159389	0.177367	0.176551	0.15569	0.155839	0.166477	0.18881	0.194704	0.18895	0.133835	0.147955	0.173255	0.184268	0.151963	0.141211	0.193418	0.16907	0.148308	0.182822	0.152246	0.159781	0.172766	0.175944	0.16519	0.0161728	0.900861	0.847368	-0.0200087	0.857638	0.771738	0.0361816	0.773474
sp#P30566#PUR8_HUMAN	P30566				Adenylosuccinate lyase OS=Homo sapiens GN=ADSL PE=1 SV=2	0.181141	0.131993	0.164907	0.187112	0.16859	0.189836	0.147057	0.137862	0.230121	0.150118	0.174455	0.139713	0.172115	0.188776	0.176551	0.163692	0.170411	0.14205	NA	NA	NA	NA	NA	NA	0.174065	0.179062	0.191643	0.153285	0.157234	0.159295	NA	NA	NA	NA	NA	NA	0.0223403	0.868431	0.836144	-0.0676558	0.53307	0.384873	0.0899961	0.486474
sp#P30520#PURA2_HUMAN	P30520				Adenylosuccinate synthetase isozyme 2 OS=Homo sapiens GN=ADSS PE=1 SV=3	0.170516	0.147521	0.164907	0.210551	0.139936	0.189836	0.1615	0.14881	0.208966	0.129215	0.142116	0.185606	0.184842	0.15455	0.151513	0.179696	0.155839	0.166477	0.210548	0.156136	0.135397	0.205003	0.137364	0.140622	0.153659	0.206161	0.161384	0.153285	0.180907	0.181269	0.164506	0.185134	0.135021	0.130212	0.19357	0.16519	-0.107716	0.483564	0.247353	-0.0220654	0.842619	0.783774	-0.0856504	0.524735
sp#P43652#AFAM_HUMAN	P43652				Afamin OS=Homo sapiens GN=AFM PE=1 SV=1	0.159892	0.263984	0.114606	0.128515	0.130385	0.147107	0.147057	0.170705	0.180759	0.171021	0.158286	0.174133	NA	NA	NA	NA	NA	NA	0.123594	0.20756	0.122009	0.0982515	0.253869	0.222205	0.209776	0.138414	0.161384	0.123186	0.192744	0.126334	NA	NA	NA	NA	NA	NA	0.00664857	0.95125	0.973222	0.104862	0.325075	0.579665	-0.0982133	0.464576
sp#P20933#ASPG_HUMAN	P20933				N(4)-(beta-N-acetylglucosaminyl)-L-asparaginase OS=Homo sapiens GN=AGA PE=1 SV=2	0.149268	0.170814	0.177482	0.175393	0.187692	0.147107	NA	NA	NA	NA	NA	NA	0.184842	0.177367	0.164032	0.187698	0.184984	0.117622	0.177941	0.20756	0.162174	0.133835	0.169138	0.173255	0.143456	0.206161	0.17147	0.183385	0.192744	0.137321	0.182822	0.160468	0.147401	0.162128	0.175944	0.16519	-0.121336	0.428771	0.116239	-0.08911	0.410381	0.298956	-0.0322257	0.817373
sp#P35573#GDE_HUMAN	P35573				Glycogen debranching enzyme OS=Homo sapiens GN=AGL PE=1 SV=3	0.181141	0.170814	0.139756	0.175393	0.159039	0.189836	0.1615	0.192601	0.159604	0.16057	0.158286	0.16266	0.172115	0.177367	0.164032	0.163692	0.170411	0.166477	0.156202	0.168992	0.18895	0.142731	0.17973	0.173255	NA	NA	NA	NA	NA	NA	0.201137	0.152246	0.135021	0.162128	0.175944	0.177352	-0.0879306	0.56949	0.178624	-0.0438061	0.688339	0.439069	-0.0441245	0.748091
sp#O95994#AGR2_HUMAN	O95994				Anterior gradient protein 2 homolog OS=Homo sapiens GN=AGR2 PE=1 SV=1	NA	NA	NA	NA	NA	NA	0.190385	0.181653	0.131397	0.139667	0.109777	0.300338	0.159389	0.177367	0.18907	0.123682	0.141267	0.20719	0.134463	0.156136	0.135397	0.240586	0.147955	0.173255	0.189369	0.179062	0.17147	0.123186	0.163152	0.170282	0.137033	0.160468	0.172162	0.151489	0.175944	0.21384	-0.0776117	0.617023	0.521581	0.114594	0.282483	0.450232	-0.192205	0.148708
sp#P01019#ANGT_HUMAN	P01019				Angiotensinogen OS=Homo sapiens GN=AGT PE=1 SV=1	0.181141	0.155285	0.177482	0.163673	0.16859	0.157789	0.175943	0.170705	0.208966	0.129215	0.125946	0.185606	0.133936	0.165959	0.176551	0.15569	0.214129	0.158335	0.167071	0.168992	0.148785	0.160523	0.200912	0.140622	0.143456	0.179062	0.131124	0.143252	0.204581	0.181269	0.155349	0.209801	0.147401	0.151489	0.131878	0.21384	-0.0796375	0.607555	0.302518	0.0716199	0.500085	0.430157	-0.151257	0.256969
sp#P23526#SAHH_HUMAN	P23526				Adenosylhomocysteinase OS=Homo sapiens GN=AHCY PE=1 SV=4	0.149268	0.170814	0.164907	0.175393	0.16859	0.179153	0.1615	0.159757	0.159604	0.181473	0.18254	0.16266	0.159389	0.15455	0.176551	0.15569	0.155839	0.199047	0.177941	0.168992	0.175562	0.151627	0.169138	0.173255	0.163862	0.151963	0.17147	0.163318	0.16907	0.181269	0.164506	0.16869	0.172162	0.162128	0.149505	0.189515	0.0078316	0.944976	0.817637	0.066426	0.53134	0.116334	-0.0585944	0.66655
sp#Q09666#AHNK_HUMAN	Q09666				Neuroblast differentiation-associated protein AHNAK OS=Homo sapiens GN=AHNAK PE=1 SV=2	0.138643	0.186342	0.177482	0.151954	0.178141	0.147107	0.1615	0.159757	0.152552	0.181473	0.18254	0.16266	0.159389	0.143142	0.201589	0.171694	0.141267	0.182762	0.167071	0.156136	0.175562	0.187211	0.137364	0.156938	0.184268	0.138414	0.191643	0.173352	0.139478	0.159295	0.137033	0.135802	0.184542	0.194043	0.19357	0.140864	0.195388	0.187426	0.00347553	0.0444298	0.673744	0.510333	0.150959	0.24677
sp#Q8IVF2#AHNK2_HUMAN	Q8IVF2				Protein AHNAK2 OS=Homo sapiens GN=AHNAK2 PE=1 SV=2	0.149268	0.186342	0.164907	0.140235	0.187692	0.157789	0.147057	0.170705	0.173707	0.150118	0.174455	0.151186	0.172115	0.15455	0.164032	0.179696	0.155839	0.158335	0.167071	0.168992	0.175562	0.169419	0.147955	0.156938	0.184268	0.165513	0.17147	0.143252	0.163152	0.148308	0.182822	0.152246	0.172162	0.172766	0.158318	0.16519	-0.0021736	1	0.962847	-0.0933594	0.388238	0.034465	0.0911858	0.480841
sp#P02765#FETUA_HUMAN	P02765				Alpha-2-HS-glycoprotein OS=Homo sapiens GN=AHSG PE=1 SV=1	0.181141	0.131993	0.190058	0.175393	0.159039	0.168471	0.175943	0.170705	0.1455	0.16057	0.150201	0.208552	0.172115	0.177367	0.164032	0.139686	0.214129	0.166477	0.199679	0.181848	0.135397	0.160523	0.147955	0.173255	0.143456	0.151963	0.121038	0.133219	0.228254	0.148308	0.173664	0.176912	0.147401	0.162128	0.131878	0.201678	-0.202437	0.183035	0.00247581	0.058563	0.580469	0.479849	-0.261	0.0493211
sp#Q9BQI0#AIF1L_HUMAN	Q9BQI0				Allograft inflammatory factor 1-like OS=Homo sapiens GN=AIF1L PE=1 SV=1	0.138643	0.20187	0.177482	0.175393	0.159039	0.147107	0.175943	0.170705	0.173707	0.181473	0.142116	0.16266	0.146662	0.200185	0.164032	0.171694	0.184984	0.14205	0.167071	0.181848	0.202338	0.133835	0.169138	0.173255	0.189369	0.206161	0.191643	0.143252	0.13356	0.148308	0.210295	0.144024	0.184542	0.162128	0.158318	0.140864	-0.0342654	0.8326	0.670639	-0.137139	0.203826	0.0725604	0.102873	0.427439
sp#O95831#AIFM1_HUMAN	O95831				Apoptosis-inducing factor 1, mitochondrial OS=Homo sapiens GN=AIFM1 PE=1 SV=1	0.128019	0.178578	0.139756	0.210551	0.16859	0.179153	0.1615	0.126914	0.237173	0.129215	0.166371	0.151186	0.159389	0.188776	0.151513	0.179696	0.199556	0.133907	0.145333	0.181848	0.162174	0.142731	0.190321	0.205888	0.235283	0.138414	0.0806913	0.203451	0.163152	0.115347	NA	NA	NA	NA	NA	NA	-0.0809557	0.601429	0.593566	-0.00786628	0.947182	0.949398	-0.0730894	0.588639
sp#Q9Y4K1#AIM1_HUMAN	Q9Y4K1				Absent in melanoma 1 protein OS=Homo sapiens GN=AIM1 PE=1 SV=3	0.159892	0.16305	0.164907	0.151954	0.187692	0.157789	0.1615	0.14881	0.152552	0.181473	0.18254	0.16266	0.159389	0.143142	0.201589	0.147688	0.141267	0.199047	0.18881	0.156136	0.175562	0.169419	0.137364	0.173255	0.179166	0.151963	0.191643	0.183385	0.145397	0.170282	0.155349	0.152246	0.196922	0.162128	0.167131	0.16519	0.102719	0.483296	0.0876169	0.0140475	0.890294	0.815427	0.0886718	0.492785
sp#Q12904#AIMP1_HUMAN	Q12904				Aminoacyl tRNA synthase complex-interacting multifunctional protein 1 OS=Homo sapiens GN=AIMP1 PE=1 SV=2	0.149268	0.209634	0.164907	0.140235	0.159039	0.157789	0.147057	0.137862	0.159604	0.212828	0.166371	0.174133	0.210294	0.177367	0.126475	0.163692	0.170411	0.150192	0.177941	0.168992	0.175562	0.178315	0.158547	0.156938	0.204674	0.165513	0.151297	0.153285	0.157234	0.137321	0.146191	0.193357	0.159781	0.162128	0.158318	0.177352	-0.0315128	0.846932	0.709243	-0.0978086	0.365851	0.159069	0.0662958	0.605714
sp#Q13155#AIMP2_HUMAN	Q13155				Aminoacyl tRNA synthase complex-interacting multifunctional protein 2 OS=Homo sapiens GN=AIMP2 PE=1 SV=2	0.170516	0.155285	0.177482	0.151954	0.16859	0.179153	0.175943	0.159757	0.131397	0.181473	0.18254	0.185606	0.172115	0.165959	0.164032	0.123682	0.155839	0.215332	0.167071	0.168992	0.162174	0.160523	0.158547	0.173255	NA	NA	NA	NA	NA	NA	0.155349	0.16869	0.209302	0.172766	0.175944	0.116539	-0.0439621	0.782584	0.539116	0.00976289	0.921923	0.895768	-0.053725	0.693609
sp#P00568#KAD1_HUMAN	P00568				Adenylate kinase isoenzyme 1 OS=Homo sapiens GN=AK1 PE=1 SV=3	0.170516	0.186342	0.177482	0.151954	0.139936	0.147107	0.175943	0.192601	0.173707	0.171021	0.134031	0.16266	0.159389	0.177367	0.176551	0.15569	0.141267	0.182762	0.18881	0.143281	0.18895	0.169419	0.147955	0.140622	0.189369	0.151963	0.161384	0.163318	0.151315	0.148308	0.182822	0.152246	0.159781	0.194043	0.167131	0.140864	0.0495335	0.728764	0.393902	-0.115924	0.283243	0.0891407	0.165458	0.204733
sp#P54819#KAD2_HUMAN	P54819				Adenylate kinase 2, mitochondrial OS=Homo sapiens GN=AK2 PE=1 SV=2	0.170516	0.155285	0.177482	0.175393	0.149488	0.179153	0.1615	0.14881	0.187811	0.16057	0.166371	0.16266	0.159389	0.15455	0.151513	0.1957	0.155839	0.17462	0.167071	0.168992	0.162174	0.151627	0.190321	0.173255	0.189369	0.165513	0.141211	0.153285	0.16907	0.159295	0.201137	0.160468	0.172162	0.140851	0.158318	0.16519	-0.0458532	0.772927	0.444146	0.0160053	0.875896	0.732282	-0.0618585	0.648648
sp#Q9UIJ7#KAD3_HUMAN	Q9UIJ7				GTP:AMP phosphotransferase AK3, mitochondrial OS=Homo sapiens GN=AK3 PE=1 SV=4	0.181141	0.139757	0.202633	0.187112	0.139936	0.189836	0.175943	0.192601	0.166655	0.16057	0.158286	0.151186	0.159389	0.165959	0.201589	0.139686	0.184984	0.166477	0.167071	0.168992	0.162174	0.160523	0.158547	0.189572	0.117948	0.165513	0.181557	0.193418	0.180907	0.203243	0.182822	0.144024	0.172162	0.172766	0.19357	0.140864	0.0446787	0.75319	0.53915	0.104062	0.328754	0.169691	-0.0593828	0.662208
sp#Q99996#AKAP9_HUMAN	Q99996				A-kinase anchor protein 9 OS=Homo sapiens GN=AKAP9 PE=1 SV=3	0.138643	0.186342	0.252934	0.140235	0.130385	0.168471	NA	NA	NA	NA	NA	NA	0.197568	0.177367	0.126475	0.15569	0.184984	0.166477	0.123594	0.246128	0.18895	0.107147	0.147955	0.156938	0.0567293	0.151963	0.151297	0.313816	0.180907	0.258178	NA	NA	NA	NA	NA	NA	0.127975	0.384725	0.637079	0.249491	0.0197191	0.267401	-0.121517	0.36385
sp#P14550#AK1A1_HUMAN	P14550				Alcohol dehydrogenase [NADP(+)] OS=Homo sapiens GN=AKR1A1 PE=1 SV=3	0.149268	0.178578	0.177482	0.151954	0.187692	0.147107	0.175943	0.170705	0.1455	0.181473	0.174455	0.16266	0.159389	0.15455	0.176551	0.147688	0.184984	0.17462	0.167071	0.156136	0.175562	0.196107	0.137364	0.156938	0.163862	0.165513	0.191643	0.163318	0.163152	0.170282	0.164506	0.152246	0.172162	0.194043	0.167131	0.153027	0.0766251	0.598046	0.157763	0.00683369	0.943622	0.877421	0.0697914	0.58733
sp#O60218#AK1BA_HUMAN	O60218				Aldo-keto reductase family 1 member B10 OS=Homo sapiens GN=AKR1B10 PE=1 SV=2	0.159892	0.16305	0.152332	0.163673	0.178141	0.168471	0.147057	0.14881	0.138448	0.212828	0.19871	0.139713	0.146662	0.143142	0.18907	0.171694	0.155839	0.182762	0.221418	0.143281	0.148785	0.187211	0.126773	0.173255	0.214877	0.138414	0.131124	0.153285	0.145397	0.170282	0.173664	0.160468	0.172162	0.162128	0.175944	0.153027	0.00382784	0.96622	0.966686	-0.0343556	0.754237	0.698232	0.0381835	0.761879
sp#Q04828#AK1C1_HUMAN	Q04828				Aldo-keto reductase family 1 member C1 OS=Homo sapiens GN=AKR1C1 PE=1 SV=1	0.149268	0.16305	0.190058	0.163673	0.149488	0.179153	0.147057	0.159757	0.124345	0.212828	0.18254	0.174133	0.146662	0.143142	0.239146	0.11568	0.184984	0.20719	NA	NA	NA	NA	NA	NA	0.199573	0.165513	0.17147	0.143252	0.157234	0.137321	0.201137	0.16869	0.147401	0.151489	0.167131	0.16519	-0.0371849	0.81746	0.763943	0.0589829	0.577792	0.458066	-0.0961678	0.474102
sp#P52895#AK1C2_HUMAN	P52895				Aldo-keto reductase family 1 member C2 OS=Homo sapiens GN=AKR1C2 PE=1 SV=3	0.170516	0.170814	0.152332	0.163673	0.16859	0.168471	0.175943	0.170705	0.117293	0.150118	0.206795	0.197079	0.159389	0.143142	0.214108	0.131684	0.170411	0.190905	0.199679	0.143281	0.175562	0.178315	0.147955	0.140622	0.168963	0.138414	0.191643	0.203451	0.151315	0.159295	0.164506	0.16869	0.184542	0.162128	0.158318	0.16519	0.0577173	0.688215	0.48446	0.0247742	0.811977	0.715682	0.0329431	0.792339
sp#O43488#ARK72_HUMAN	O43488				Aflatoxin B1 aldehyde reductase member 2 OS=Homo sapiens GN=AKR7A2 PE=1 SV=3	0.159892	0.147521	0.190058	0.163673	0.16859	0.179153	NA	NA	NA	NA	NA	NA	NA	NA	NA	NA	NA	NA	0.167071	0.168992	0.162174	0.169419	0.169138	0.173255	0.148557	0.23326	0.151297	0.153285	0.192744	0.148308	0.164506	0.176912	0.159781	0.194043	0.158318	0.16519	-0.117029	0.445696	0.206331	-0.0483348	0.657544	0.585041	-0.068694	0.61182
sp#P13716#HEM2_HUMAN	P13716				Delta-aminolevulinic acid dehydratase OS=Homo sapiens GN=ALAD PE=1 SV=1	0.128019	0.170814	0.177482	0.198832	0.178141	0.157789	0.1615	0.192601	0.180759	0.16057	0.142116	0.151186	0.159389	0.177367	0.176551	0.15569	0.228701	0.133907	0.145333	0.181848	0.162174	0.133835	0.211504	0.189572	NA	NA	NA	NA	NA	NA	0.182822	0.16869	0.159781	0.151489	0.167131	0.16519	-0.110544	0.471881	0.0912524	0.0499972	0.636292	0.584626	-0.160542	0.228593
sp#P02768#ALBU_HUMAN	P02768				Serum albumin OS=Homo sapiens GN=ALB PE=1 SV=2	0.181141	0.108701	0.202633	0.175393	0.130385	0.2112	0.1615	0.159757	0.208966	0.108312	0.125946	0.231499	0.146662	0.188776	0.138994	0.187698	0.184984	0.150192	0.177941	0.181848	0.108621	0.116043	0.243278	0.140622	0.102643	0.138414	0.0806913	0.0930864	0.340704	0.137321	0.201137	0.185134	0.135021	0.0982964	0.114252	0.274654	-0.34274	0.0234545	0.0298683	0.225615	0.0349288	0.216446	-0.568355	1.73447e-05
sp#Q8IZ83#A16A1_HUMAN	Q8IZ83				Aldehyde dehydrogenase family 16 member A1 OS=Homo sapiens GN=ALDH16A1 PE=1 SV=2	0.181141	0.155285	0.152332	0.187112	0.159039	0.179153	0.175943	0.159757	0.201914	0.139667	0.150201	0.151186	0.159389	0.165959	0.164032	0.179696	0.155839	0.158335	0.145333	0.168992	0.148785	0.151627	0.200912	0.205888	NA	NA	NA	NA	NA	NA	0.19198	0.144024	0.172162	0.172766	0.149505	0.177352	0.0152308	0.905831	0.81861	0.0337927	0.747524	0.648724	-0.0185619	0.898698
sp#P00352#AL1A1_HUMAN	P00352				Retinal dehydrogenase 1 OS=Homo sapiens GN=ALDH1A1 PE=1 SV=2	0.213014	0.155285	0.164907	0.175393	0.16859	0.136425	0.132614	0.14881	0.1455	0.223279	0.174455	0.174133	0.184842	0.143142	0.201589	0.107678	0.126694	0.215332	0.18881	0.156136	0.135397	0.169419	0.169138	0.173255	0.148557	0.151963	0.191643	0.203451	0.151315	0.181269	0.164506	0.144024	0.172162	0.172766	0.202383	0.153027	0.162502	0.271684	0.11534	0.141738	0.184286	0.0695279	0.0207639	0.86429
sp#P47895#AL1A3_HUMAN	P47895				Aldehyde dehydrogenase family 1 member A3 OS=Homo sapiens GN=ALDH1A3 PE=1 SV=2	0.149268	0.186342	0.139756	0.140235	0.159039	0.221882	0.175943	0.170705	0.173707	0.181473	0.158286	0.151186	0.172115	0.143142	0.164032	0.171694	0.155839	0.190905	0.167071	0.181848	0.175562	0.169419	0.158547	0.156938	0.189369	0.138414	0.191643	0.163318	0.157234	0.137321	0.19198	0.135802	0.159781	0.204682	0.175944	0.140864	0.0304097	0.82634	0.669444	-0.136059	0.20743	0.086142	0.166469	0.202009
sp#P05091#ALDH2_HUMAN	P05091				Aldehyde dehydrogenase, mitochondrial OS=Homo sapiens GN=ALDH2 PE=1 SV=2	0.159892	0.178578	0.177482	0.140235	0.16859	0.179153	0.1615	0.14881	0.152552	0.181473	0.174455	0.174133	0.172115	0.15455	0.164032	0.147688	0.170411	0.190905	0.167071	0.156136	0.175562	0.178315	0.158547	0.173255	0.174065	0.151963	0.181557	0.163318	0.157234	0.170282	0.155349	0.16869	0.172162	0.162128	0.167131	0.177352	0.0430185	0.761602	0.268597	0.0531145	0.615714	0.200473	-0.010096	0.949682
sp#P30838#AL3A1_HUMAN	P30838				Aldehyde dehydrogenase, dimeric NADP-preferring OS=Homo sapiens GN=ALDH3A1 PE=1 SV=3	0.159892	0.155285	0.177482	0.151954	0.197243	0.157789	0.132614	0.159757	0.1455	0.191925	0.19871	0.16266	0.172115	0.15455	0.18907	0.131684	0.155839	0.190905	0.167071	0.168992	0.175562	0.160523	0.147955	0.173255	0.184268	0.138414	0.17147	0.193418	0.145397	0.148308	0.164506	0.152246	0.159781	0.183405	0.184757	0.153027	0.0494254	0.729305	0.465116	0.0297948	0.775908	0.65254	0.0196306	0.871053
sp#P51648#AL3A2_HUMAN	P51648				Fatty aldehyde dehydrogenase OS=Homo sapiens GN=ALDH3A2 PE=1 SV=1	0.159892	0.178578	0.190058	0.140235	0.187692	0.136425	0.1615	0.159757	0.152552	0.202376	0.166371	0.174133	0.159389	0.177367	0.164032	0.139686	0.155839	0.199047	0.167071	0.168992	0.175562	0.151627	0.158547	0.173255	0.15876	0.165513	0.191643	0.173352	0.151315	0.170282	0.164506	0.144024	0.172162	0.183405	0.184757	0.153027	0.0677943	0.639502	0.239359	0.0479026	0.650281	0.3963	0.0198917	0.869494
sp#P30038#AL4A1_HUMAN	P30038				Delta-1-pyrroline-5-carboxylate dehydrogenase, mitochondrial OS=Homo sapiens GN=ALDH4A1 PE=1 SV=3	0.159892	0.16305	0.164907	0.175393	0.149488	0.189836	0.190385	0.170705	0.1455	0.181473	0.166371	0.185606	0.210294	0.131733	0.176551	0.15569	0.155839	0.17462	0.145333	0.143281	0.162174	0.205003	0.158547	0.173255	0.209776	0.124864	0.17147	0.133219	0.145397	0.203243	0.146191	0.152246	0.172162	0.172766	0.175944	0.177352	0.0253505	0.852679	0.775841	0.0662812	0.532225	0.433432	-0.0409307	0.766514
sp#P49419#AL7A1_HUMAN	P49419				Alpha-aminoadipic semialdehyde dehydrogenase OS=Homo sapiens GN=ALDH7A1 PE=1 SV=5	0.138643	0.178578	0.152332	0.187112	0.149488	0.189836	0.1615	0.170705	0.159604	0.181473	0.166371	0.16266	0.159389	0.15455	0.176551	0.15569	0.155839	0.190905	0.156202	0.168992	0.215726	0.151627	0.158547	0.173255	NA	NA	NA	NA	NA	NA	0.164506	0.176912	0.159781	0.183405	0.149505	0.16519	0.0421654	0.765936	0.542174	0.00838814	0.932101	0.869943	0.0337772	0.787468
sp#P49189#AL9A1_HUMAN	P49189				4-trimethylaminobutyraldehyde dehydrogenase OS=Homo sapiens GN=ALDH9A1 PE=1 SV=3	0.149268	0.170814	0.177482	0.163673	0.16859	0.157789	0.175943	0.170705	0.152552	0.181473	0.166371	0.174133	0.172115	0.165959	0.164032	0.15569	0.141267	0.182762	0.167071	0.156136	0.162174	0.178315	0.158547	0.173255	0.184268	0.165513	0.181557	0.163318	0.151315	0.159295	0.155349	0.16869	0.172162	0.183405	0.149505	0.16519	0.00475534	0.961296	0.89628	-0.0329423	0.764262	0.389468	0.0376977	0.764688
sp#P04075#ALDOA_HUMAN	P04075				Fructose-bisphosphate aldolase A OS=Homo sapiens GN=ALDOA PE=1 SV=2	0.170516	0.16305	0.164907	0.163673	0.16859	0.168471	0.147057	0.159757	0.166655	0.181473	0.174455	0.16266	0.172115	0.15455	0.18907	0.15569	0.170411	0.166477	0.177941	0.156136	0.162174	0.178315	0.147955	0.173255	0.179166	0.165513	0.151297	0.163318	0.163152	0.159295	0.182822	0.16869	0.159781	0.172766	0.149505	0.16519	0.00955598	0.935838	0.805788	-0.0290413	0.792133	0.404199	0.0385972	0.759489
sp#P09972#ALDOC_HUMAN	P09972				Fructose-bisphosphate aldolase C OS=Homo sapiens GN=ALDOC PE=1 SV=2	0.170516	0.155285	0.164907	0.163673	0.16859	0.179153	0.190385	0.192601	0.152552	0.118764	0.174455	0.16266	0.159389	0.177367	0.138994	0.179696	0.155839	0.17462	0.156202	0.194704	0.162174	0.151627	0.169138	0.173255	0.184268	0.138414	0.141211	0.193418	0.145397	0.170282	0.173664	0.16869	0.184542	0.151489	0.149505	0.16519	-0.132757	0.385741	0.0625653	-0.0815544	0.451555	0.102115	-0.0512026	0.707785
sp#P18054#LOX12_HUMAN	P18054				Arachidonate 12-lipoxygenase, 12S-type OS=Homo sapiens GN=ALOX12 PE=1 SV=4	0.149268	0.16305	0.190058	0.163673	0.187692	0.147107	0.1615	0.159757	0.1455	0.212828	0.18254	0.139713	0.159389	0.15455	0.176551	0.1957	0.155839	0.14205	0.145333	0.181848	0.162174	0.178315	0.158547	0.189572	0.174065	0.151963	0.191643	0.173352	0.151315	0.159295	0.164506	0.16869	0.159781	0.172766	0.167131	0.16519	0.089024	0.541998	0.143255	0.00626998	0.947803	0.908738	0.082754	0.521517
sp#O75342#LX12B_HUMAN	O75342				Arachidonate 12-lipoxygenase, 12R-type OS=Homo sapiens GN=ALOX12B PE=1 SV=1	0.191765	0.16305	0.139756	0.187112	0.149488	0.157789	0.175943	0.170705	0.159604	0.16057	0.166371	0.16266	0.172115	0.143142	0.176551	0.15569	0.155839	0.199047	0.210548	0.168992	0.135397	0.160523	0.169138	0.173255	0.204674	0.151963	0.161384	0.163318	0.145397	0.148308	0.182822	0.144024	0.172162	0.162128	0.158318	0.201678	-0.0506174	0.748756	0.441724	-0.0180925	0.871678	0.808723	-0.0325249	0.815612
sp#P09917#LOX5_HUMAN	P09917				Arachidonate 5-lipoxygenase OS=Homo sapiens GN=ALOX5 PE=1 SV=2	0.170516	0.16305	0.164907	0.187112	0.149488	0.179153	0.1615	0.14881	0.208966	0.139667	0.158286	0.16266	NA	NA	NA	NA	NA	NA	NA	NA	NA	NA	NA	NA	0.128151	0.165513	0.141211	0.163318	0.204581	0.21423	0.164506	0.176912	0.172162	0.151489	0.158318	0.177352	0.0405813	0.774001	0.649772	0.164034	0.124684	0.0686188	-0.123452	0.356149
sp#Q96L96#ALPK3_HUMAN	Q96L96				Alpha-protein kinase 3 OS=Homo sapiens GN=ALPK3 PE=2 SV=2	NA	NA	NA	NA	NA	NA	0.0748433	0.170705	0.131397	0.0351515	0.0612679	0.587168	0.210294	0.257228	0.138994	0.187698	0.155839	0.085052	NA	NA	NA	NA	NA	NA	0.148557	0.179062	0.17147	0.133219	0.192744	0.159295	0.182822	0.234467	0.246443	0.119574	0.0789998	0.140864	-0.324947	0.0317584	0.229263	0.00321335	0.970496	0.995018	-0.32816	0.0133198
sp#P02760#AMBP_HUMAN	P02760				Protein AMBP OS=Homo sapiens GN=AMBP PE=1 SV=1	0.159892	0.116465	0.215208	0.128515	0.16859	0.243246	0.233713	0.170705	0.173707	0.129215	0.142116	0.174133	NA	NA	NA	NA	NA	NA	0.177941	0.194704	0.175562	0.133835	0.17973	0.156938	0.0924401	0.165513	0.121038	0.133219	0.251928	0.192256	0.210295	0.193357	0.135021	0.140851	0.114252	0.21384	-0.383243	0.0112217	0.0122923	-0.0650523	0.549126	0.673368	-0.318191	0.0164174
sp#Q01432#AMPD3_HUMAN	Q01432				AMP deaminase 3 OS=Homo sapiens GN=AMPD3 PE=1 SV=1	0.170516	0.178578	0.164907	0.175393	0.139936	0.179153	0.1615	0.159757	0.201914	0.16057	0.150201	0.139713	0.159389	0.165959	0.126475	0.227708	0.184984	0.125765	NA	NA	NA	NA	NA	NA	0.143456	0.219711	0.17147	0.153285	0.186826	0.170282	0.164506	0.160468	0.147401	0.183405	0.158318	0.201678	0.0577021	0.68829	0.561901	0.00368569	0.966987	0.967032	0.0540164	0.672236
sp#P04745#AMY1_HUMAN	P04745				Alpha-amylase 1 OS=Homo sapiens GN=AMY1A PE=1 SV=2	0.181141	0.124229	0.152332	0.151954	0.235448	0.157789	0.262599	0.280184	0.124345	0.0665061	0.134031	0.185606	0.146662	0.188776	0.214108	0.123682	0.214129	0.158335	0.210548	0.156136	0.162174	0.124939	0.158547	0.205888	0.0669324	0.165513	0.131124	0.283716	0.186826	0.225217	0.10956	0.259134	0.147401	0.119574	0.140691	0.201678	-0.312686	0.0388495	0.156207	-0.0822191	0.447841	0.626416	-0.230467	0.0828717
sp#P19961#AMY2B_HUMAN	P19961				Alpha-amylase 2B OS=Homo sapiens GN=AMY2B PE=1 SV=1	0.149268	0.0931722	0.0391543	0.0816375	0.493329	0.115061	0.248156	0.280184	0.124345	0.108312	0.117862	0.174133	0.159389	0.211593	0.151513	0.163692	0.141267	0.182762	0.264895	0.156136	0.215726	0.0982515	0.147955	0.156938	0.0924401	0.165513	0.121038	0.243584	0.198662	0.247191	0.0820868	0.324911	0.110261	0.0982964	0.114252	0.274654	-0.628732	3.03551e-05	0.0534752	-0.466988	1.39878e-05	0.139799	-0.161744	0.225088
sp#P03950#ANGI_HUMAN	P03950				Angiogenin OS=Homo sapiens GN=ANG PE=1 SV=1	0.191765	0.131993	0.114606	0.163673	0.216346	0.168471	0.175943	0.24734	0.159604	0.139667	0.117862	0.197079	0.172115	0.188776	0.151513	0.179696	0.170411	0.133907	0.156202	0.156136	0.175562	0.133835	0.200912	0.189572	0.153659	0.206161	0.131124	0.173352	0.174989	0.203243	0.155349	0.193357	0.159781	0.162128	0.149505	0.177352	-0.212434	0.162097	0.0246044	-0.135812	0.208259	0.196486	-0.0766219	0.570309
sp#Q9P2R3#ANFY1_HUMAN	Q9P2R3				Ankyrin repeat and FYVE domain-containing protein 1 OS=Homo sapiens GN=ANKFY1 PE=1 SV=2	0.138643	0.170814	0.152332	0.198832	0.178141	0.168471	0.175943	0.137862	0.173707	0.150118	0.190625	0.16266	0.159389	0.15455	0.151513	0.187698	0.184984	0.158335	0.156202	0.156136	0.162174	0.187211	0.17973	0.140622	NA	NA	NA	NA	NA	NA	0.19198	0.160468	0.110261	0.162128	0.167131	0.21384	-0.0400483	0.802676	0.617865	0.093663	0.379001	0.221232	-0.133711	0.317056
sp#Q8IZ07#AN13A_HUMAN	Q8IZ07	Q6ZTN6			Ankyrin repeat domain-containing protein 13A OS=Homo sapiens GN=ANKRD13A PE=1 SV=3	0.149268	0.178578	0.177482	0.175393	0.149488	0.179153	NA	NA	NA	NA	NA	NA	0.184842	0.165959	0.164032	0.15569	0.184984	0.166477	0.145333	0.168992	0.148785	0.178315	0.17973	0.189572	0.15876	0.206161	0.181557	0.133219	0.174989	0.170282	0.173664	0.160468	0.147401	0.183405	0.158318	0.189515	-0.0632127	0.686087	0.373366	0.0616622	0.560853	0.273042	-0.124875	0.350553
sp#Q5VYY1#ANR22_HUMAN	Q5VYY1				Ankyrin repeat domain-containing protein 22 OS=Homo sapiens GN=ANKRD22 PE=2 SV=1	0.159892	0.178578	0.164907	0.163673	0.16859	0.157789	0.190385	0.181653	0.152552	0.139667	0.158286	0.185606	0.172115	0.211593	0.176551	0.147688	0.214129	0.117622	0.156202	0.156136	0.18895	0.169419	0.169138	0.173255	0.148557	0.165513	0.181557	0.173352	0.163152	0.181269	0.164506	0.176912	0.184542	0.162128	0.167131	0.153027	-0.0249011	0.881555	0.669775	-0.0275378	0.802949	0.698384	0.00263666	0.973316
sp#Q8N283#ANR35_HUMAN	Q8N283				Ankyrin repeat domain-containing protein 35 OS=Homo sapiens GN=ANKRD35 PE=2 SV=2	0.138643	0.186342	0.164907	0.187112	0.16859	0.157789	0.103729	0.14881	0.187811	0.191925	0.166371	0.174133	0.172115	0.15455	0.164032	0.187698	0.155839	0.166477	0.167071	0.194704	0.162174	0.142731	0.17973	0.189572	0.174065	0.151963	0.181557	0.183385	0.151315	0.159295	0.173664	0.152246	0.172162	0.172766	0.184757	0.153027	0.109906	0.45393	0.134978	0.0827021	0.436797	0.220853	0.027204	0.826063
sp#Q92688#AN32B_HUMAN	Q92688				Acidic leucine-rich nuclear phosphoprotein 32 family member B OS=Homo sapiens GN=ANP32B PE=1 SV=1	0.181141	0.147521	0.177482	0.198832	0.16859	0.147107	0.147057	0.14881	0.187811	0.171021	0.166371	0.16266	0.146662	0.131733	0.176551	0.179696	0.170411	0.182762	0.18881	0.156136	0.148785	0.178315	0.17973	0.140622	NA	NA	NA	NA	NA	NA	0.19198	0.185134	0.172162	0.151489	0.140691	0.153027	0.0719838	0.619683	0.325153	0.0532125	0.615072	0.50532	0.0187713	0.876187
sp#Q9BTT0#AN32E_HUMAN	Q9BTT0				Acidic leucine-rich nuclear phosphoprotein 32 family member E OS=Homo sapiens GN=ANP32E PE=1 SV=1	0.181141	0.16305	0.164907	0.187112	0.149488	0.179153	0.132614	0.137862	0.180759	0.191925	0.150201	0.208552	0.197568	0.15455	0.151513	0.179696	0.155839	0.14205	0.145333	0.156136	0.162174	0.160523	0.190321	0.205888	NA	NA	NA	NA	NA	NA	0.173664	0.176912	0.172162	0.140851	0.158318	0.189515	0.0706861	0.625793	0.339886	0.128555	0.228266	0.152336	-0.0578685	0.670558
sp#P15144#AMPN_HUMAN	P15144				Aminopeptidase N OS=Homo sapiens GN=ANPEP PE=1 SV=4	0.181141	0.147521	0.152332	0.175393	0.149488	0.2112	NA	NA	NA	NA	NA	NA	0.172115	0.223002	0.126475	0.171694	0.214129	0.125765	0.156202	0.181848	0.175562	0.151627	0.190321	0.173255	NA	NA	NA	NA	NA	NA	0.19198	0.193357	0.135021	0.172766	0.131878	0.177352	-0.229318	0.130915	0.0341973	-0.142118	0.187798	0.229371	-0.0871992	0.517109
sp#P04083#ANXA1_HUMAN	P04083				Annexin A1 OS=Homo sapiens GN=ANXA1 PE=1 SV=2	0.149268	0.186342	0.177482	0.151954	0.178141	0.147107	0.1615	0.170705	0.1455	0.181473	0.174455	0.16266	0.159389	0.15455	0.18907	0.147688	0.141267	0.190905	0.156202	0.156136	0.162174	0.205003	0.137364	0.156938	0.184268	0.138414	0.191643	0.173352	0.145397	0.148308	0.146191	0.144024	0.184542	0.183405	0.184757	0.140864	0.146581	0.320636	0.0236262	0.0119114	0.906044	0.846101	0.13467	0.300806
sp#P50995#ANX11_HUMAN	P50995				Annexin A11 OS=Homo sapiens GN=ANXA11 PE=1 SV=1	0.149268	0.178578	0.164907	0.163673	0.159039	0.179153	0.175943	0.170705	0.173707	0.16057	0.158286	0.16266	0.159389	0.165959	0.164032	0.171694	0.170411	0.166477	0.167071	0.168992	0.18895	0.169419	0.169138	0.156938	0.179166	0.165513	0.181557	0.173352	0.157234	0.148308	0.164506	0.144024	0.172162	0.194043	0.175944	0.153027	0.05512	0.700994	0.163463	-0.0383553	0.726096	0.240344	0.0934753	0.470102
sp#P07355#ANXA2_HUMAN	P07355				Annexin A2 OS=Homo sapiens GN=ANXA2 PE=1 SV=2	0.149268	0.194106	0.177482	0.140235	0.16859	0.157789	0.1615	0.170705	0.1455	0.181473	0.174455	0.16266	0.159389	0.15455	0.18907	0.147688	0.155839	0.182762	0.167071	0.168992	0.162174	0.187211	0.137364	0.173255	0.179166	0.151963	0.181557	0.173352	0.145397	0.159295	0.155349	0.152246	0.172162	0.183405	0.184757	0.153027	0.0860299	0.555289	0.0900912	-0.000580256	1	0.990391	0.0866102	0.502697
sp#P12429#ANXA3_HUMAN	P12429				Annexin A3 OS=Homo sapiens GN=ANXA3 PE=1 SV=3	0.159892	0.155285	0.164907	0.210551	0.120834	0.189836	0.1615	0.126914	0.237173	0.150118	0.142116	0.151186	0.108483	0.15455	0.138994	0.259716	0.199556	0.10948	0.156202	0.143281	0.162174	0.178315	0.200912	0.124305	0.163862	0.192612	0.151297	0.163318	0.186826	0.148308	0.201137	0.152246	0.147401	0.194043	0.123065	0.189515	0.164666	0.265448	0.182903	0.0598515	0.572274	0.615615	0.104815	0.418917
sp#P09525#ANXA4_HUMAN	P09525				Annexin A4 OS=Homo sapiens GN=ANXA4 PE=1 SV=4	0.149268	0.178578	0.164907	0.187112	0.159039	0.168471	0.147057	0.14881	0.194862	0.16057	0.174455	0.16266	0.159389	0.165959	0.138994	0.187698	0.170411	0.158335	0.112725	0.181848	0.175562	0.169419	0.190321	0.156938	0.179166	0.151963	0.17147	0.163318	0.163152	0.159295	0.173664	0.152246	0.159781	0.183405	0.158318	0.16519	0.0973016	0.506097	0.13279	0.0817252	0.442184	0.155743	0.0155764	0.895319
sp#P08758#ANXA5_HUMAN	P08758				Annexin A5 OS=Homo sapiens GN=ANXA5 PE=1 SV=2	0.159892	0.186342	0.164907	0.163673	0.159039	0.168471	0.1615	0.14881	0.187811	0.150118	0.174455	0.16266	0.146662	0.165959	0.164032	0.163692	0.184984	0.17462	0.167071	0.168992	0.162174	0.160523	0.17973	0.156938	0.179166	0.165513	0.161384	0.163318	0.163152	0.148308	0.164506	0.152246	0.159781	0.172766	0.175944	0.16519	0.0321508	0.81732	0.390913	0.0485191	0.64615	0.180977	-0.0163683	0.911877
sp#P08133#ANXA6_HUMAN	P08133				Annexin A6 OS=Homo sapiens GN=ANXA6 PE=1 SV=3	0.170516	0.155285	0.152332	0.198832	0.139936	0.179153	0.147057	0.137862	0.244225	0.129215	0.142116	0.151186	0.146662	0.177367	0.101437	0.259716	0.199556	0.10948	0.167071	0.156136	0.135397	0.133835	0.232687	0.156938	0.163862	0.192612	0.141211	0.143252	0.186826	0.159295	0.201137	0.16869	0.159781	0.151489	0.131878	0.189515	-0.0385836	0.81023	0.769647	0.0239434	0.817986	0.814027	-0.062527	0.645007
sp#P20073#ANXA7_HUMAN	P20073				Annexin A7 OS=Homo sapiens GN=ANXA7 PE=1 SV=3	0.159892	0.170814	0.152332	0.163673	0.178141	0.168471	0.1615	0.159757	0.159604	0.171021	0.18254	0.16266	0.172115	0.177367	0.176551	0.171694	0.170411	0.14205	0.177941	0.168992	0.148785	0.178315	0.147955	0.173255	0.174065	0.179062	0.17147	0.173352	0.151315	0.159295	0.173664	0.16869	0.147401	0.172766	0.167131	0.16519	-0.0412801	0.796338	0.185654	-0.0880558	0.415988	0.0161363	0.0467757	0.712745
sp#P13928#ANXA8_HUMAN	P13928				Annexin A8 OS=Homo sapiens GN=ANXA8 PE=1 SV=3	0.128019	0.209634	0.202633	0.128515	0.235448	0.0830144	0.175943	0.170705	0.1455	0.16057	0.18254	0.174133	0.146662	0.177367	0.176551	0.139686	0.0829769	0.23976	0.275764	0.130425	0.175562	0.133835	0.137364	0.140622	0.199573	0.124864	0.211817	0.062987	0.145397	0.247191	0.155349	0.144024	0.122641	0.204682	0.220009	0.128702	-0.109557	0.475941	0.532335	0.0076282	0.937731	0.966174	-0.117185	0.381463
sp#Q5VT79#AXA82_HUMAN	Q5VT79				Annexin A8-like protein 2 OS=Homo sapiens GN=ANXA8L2 PE=2 SV=1	0.181141	0.217399	0.127181	0.175393	0.130385	0.147107	NA	NA	NA	NA	NA	NA	0.210294	0.165959	0.113956	0.147688	0.155839	0.199047	0.167071	0.246128	0.162174	0.124939	0.137364	0.189572	0.168963	0.179062	0.181557	0.133219	0.180907	0.148308	0.146191	0.185134	0.135021	0.204682	0.149505	0.153027	-0.124627	0.416093	0.359431	-0.111743	0.301086	0.330679	-0.0128838	0.93286
sp#O76027#ANXA9_HUMAN	O76027				Annexin A9 OS=Homo sapiens GN=ANXA9 PE=1 SV=3	0.170516	0.170814	0.164907	0.163673	0.178141	0.147107	0.1615	0.159757	0.159604	0.16057	0.174455	0.185606	0.159389	0.177367	0.176551	0.131684	0.170411	0.182762	0.156202	0.156136	0.175562	0.169419	0.169138	0.189572	0.153659	0.192612	0.181557	0.163318	0.163152	0.181269	0.155349	0.176912	0.172162	0.140851	0.184757	0.153027	-0.00111471	1	0.982623	0.0772582	0.467293	0.0887813	-0.0783729	0.561324
sp#Q10567#AP1B1_HUMAN	Q10567				AP-1 complex subunit beta-1 OS=Homo sapiens GN=AP1B1 PE=1 SV=2	0.181141	0.170814	0.152332	0.151954	0.187692	0.157789	0.1615	0.159757	0.166655	0.171021	0.174455	0.16266	0.159389	0.15455	0.176551	0.163692	0.155839	0.182762	0.177941	0.156136	0.175562	0.178315	0.147955	0.156938	0.179166	0.151963	0.17147	0.163318	0.157234	0.159295	0.164506	0.160468	0.172162	0.162128	0.184757	0.153027	0.058789	0.682968	0.0814665	-0.0233565	0.833219	0.588559	0.0821455	0.524519
sp#O43747#AP1G1_HUMAN	O43747				AP-1 complex subunit gamma-1 OS=Homo sapiens GN=AP1G1 PE=1 SV=5	0.159892	0.170814	0.177482	0.175393	0.159039	0.179153	0.1615	0.170705	0.166655	0.171021	0.166371	0.16266	0.159389	0.165959	0.176551	0.163692	0.170411	0.166477	0.167071	0.156136	0.175562	0.169419	0.158547	0.173255	0.174065	0.165513	0.17147	0.163318	0.157234	0.170282	0.164506	0.152246	0.172162	0.183405	0.175944	0.16519	0.0493089	0.729888	0.0602026	0.0317571	0.761936	0.224189	0.0175518	0.883482
sp#Q9Y6Q5#AP1M2_HUMAN	Q9Y6Q5				AP-1 complex subunit mu-2 OS=Homo sapiens GN=AP1M2 PE=1 SV=4	0.181141	0.124229	0.177482	0.163673	0.206795	0.157789	NA	NA	NA	NA	NA	NA	0.184842	0.15455	0.176551	0.163692	0.155839	0.17462	0.177941	0.156136	0.175562	0.178315	0.147955	0.156938	NA	NA	NA	NA	NA	NA	0.137033	0.201579	0.159781	0.140851	0.175944	0.189515	-0.0825312	0.594144	0.412645	-0.036828	0.736801	0.673303	-0.0457032	0.739037
sp#P56377#AP1S2_HUMAN	P56377				AP-1 complex subunit sigma-2 OS=Homo sapiens GN=AP1S2 PE=1 SV=1	0.170516	0.20187	0.164907	0.163673	0.149488	0.136425	0.1615	0.181653	0.187811	0.139667	0.166371	0.16266	0.197568	0.177367	0.126475	0.163692	0.126694	0.190905	NA	NA	NA	NA	NA	NA	0.168963	0.179062	0.151297	0.183385	0.157234	0.181269	0.246926	0.160468	0.159781	0.130212	0.149505	0.153027	-0.123828	0.419149	0.261377	-0.122455	0.256831	0.216739	-0.00137322	1
sp#O95782#AP2A1_HUMAN	O95782				AP-2 complex subunit alpha-1 OS=Homo sapiens GN=AP2A1 PE=1 SV=3	0.181141	0.16305	0.164907	0.151954	0.159039	0.189836	0.175943	0.14881	0.1455	0.212828	0.174455	0.174133	0.133936	0.131733	0.201589	0.163692	0.155839	0.20719	0.156202	0.168992	0.175562	0.187211	0.158547	0.156938	0.138354	0.138414	0.131124	0.123186	0.210499	0.159295	0.173664	0.16869	0.159781	0.162128	0.149505	0.189515	0.0913884	0.531615	0.288212	0.124075	0.244788	0.0974518	-0.0326869	0.814658
sp#O94973#AP2A2_HUMAN	O94973				AP-2 complex subunit alpha-2 OS=Homo sapiens GN=AP2A2 PE=1 SV=2	NA	NA	NA	NA	NA	NA	0.175943	0.170705	0.131397	0.181473	0.174455	0.185606	0.146662	0.177367	0.138994	0.147688	0.214129	0.182762	0.167071	0.130425	0.18895	0.116043	0.222095	0.205888	NA	NA	NA	NA	NA	NA	0.155349	0.176912	0.110261	0.183405	0.184757	0.189515	-0.118113	0.4414	0.331768	0.26182	0.0144244	0.00192283	-0.379933	0.0041345
sp#P53680#AP2S1_HUMAN	P53680				AP-2 complex subunit sigma OS=Homo sapiens GN=AP2S1 PE=1 SV=2	NA	NA	NA	NA	NA	NA	0.1615	0.192601	0.152552	0.16057	0.150201	0.197079	0.197568	0.15455	0.164032	0.147688	0.170411	0.182762	0.101856	0.233272	0.175562	0.151627	0.158547	0.222205	NA	NA	NA	NA	NA	NA	0.19198	0.176912	0.122641	0.183405	0.158318	0.177352	-0.16472	0.280028	0.237812	0.00677371	0.944066	0.959584	-0.171494	0.198078
sp#O00203#AP3B1_HUMAN	O00203				AP-3 complex subunit beta-1 OS=Homo sapiens GN=AP3B1 PE=1 SV=3	0.128019	0.16305	0.202633	0.163673	0.16859	0.189836	0.1615	0.181653	0.159604	0.171021	0.166371	0.16266	0.184842	0.177367	0.164032	0.15569	0.184984	0.150192	0.167071	0.168992	0.175562	0.169419	0.158547	0.173255	0.219979	0.124864	0.161384	0.153285	0.139478	0.170282	0.164506	0.185134	0.159781	0.162128	0.158318	0.189515	-0.123153	0.421744	0.0667213	-0.0522029	0.631692	0.455538	-0.0709499	0.599872
sp#O14617#AP3D1_HUMAN	O14617				AP-3 complex subunit delta-1 OS=Homo sapiens GN=AP3D1 PE=1 SV=1	NA	NA	NA	NA	NA	NA	0.147057	0.159757	0.166655	0.150118	0.19871	0.174133	0.133936	0.165959	0.151513	0.179696	0.184984	0.17462	0.145333	0.194704	0.18895	0.151627	0.169138	0.173255	NA	NA	NA	NA	NA	NA	0.201137	0.152246	0.159781	0.151489	0.158318	0.177352	-0.000332454	1	0.997059	0.117561	0.270286	0.173303	-0.117893	0.378549
sp#P13798#ACPH_HUMAN	P13798				Acylamino-acid-releasing enzyme OS=Homo sapiens GN=APEH PE=1 SV=4	0.159892	0.16305	0.152332	0.175393	0.178141	0.168471	0.147057	0.14881	0.173707	0.202376	0.166371	0.139713	0.146662	0.15455	0.138994	0.171694	0.170411	0.199047	0.156202	0.168992	0.18895	0.133835	0.200912	0.173255	0.168963	0.165513	0.161384	0.123186	0.198662	0.148308	0.173664	0.16869	0.135021	0.162128	0.184757	0.16519	-0.0235478	0.888672	0.730438	0.0923591	0.385619	0.125283	-0.115907	0.386759
sp#P27695#APEX1_HUMAN	P27695				DNA-(apurinic or apyrimidinic site) lyase OS=Homo sapiens GN=APEX1 PE=1 SV=2	0.191765	0.16305	0.164907	0.163673	0.159039	0.168471	0.132614	0.14881	0.166655	0.181473	0.174455	0.185606	0.159389	0.15455	0.164032	0.1957	0.170411	0.158335	0.177941	0.168992	0.148785	0.169419	0.17973	0.156938	0.174065	0.165513	0.151297	0.153285	0.180907	0.148308	0.182822	0.160468	0.159781	0.151489	0.158318	0.16519	0.0321904	0.817115	0.547844	0.0394308	0.708079	0.386268	-0.0072404	0.966936
sp#Q9HDC9#APMAP_HUMAN	Q9HDC9				Adipocyte plasma membrane-associated protein OS=Homo sapiens GN=APMAP PE=1 SV=2	0.159892	0.16305	0.127181	0.210551	0.159039	0.189836	0.175943	0.159757	0.201914	0.150118	0.142116	0.16266	0.172115	0.15455	0.126475	0.211704	0.170411	0.14205	0.177941	0.130425	0.148785	0.169419	0.190321	0.173255	0.179166	0.179062	0.131124	0.163318	0.174989	0.159295	0.182822	0.160468	0.159781	0.172766	0.149505	0.177352	-0.0455205	0.774623	0.548487	-0.0298855	0.786077	0.675918	-0.015635	0.916288
sp#P02647#APOA1_HUMAN	P02647				Apolipoprotein A-I OS=Homo sapiens GN=APOA1 PE=1 SV=1	0.191765	0.100936	0.215208	0.163673	0.120834	0.221882	0.132614	0.137862	0.208966	0.0978607	0.158286	0.220026	0.0957568	0.177367	0.101437	0.23571	0.214129	0.150192	0.18881	0.181848	0.108621	0.124939	0.264461	0.124305	0.112846	0.138414	0.0907779	0.0930864	0.328867	0.137321	0.237768	0.152246	0.110261	0.119574	0.105439	0.286817	-0.261157	0.0849662	0.187372	0.319441	0.00285072	0.115234	-0.580598	1.13647e-05
sp#P02652#APOA2_HUMAN	P02652				Apolipoprotein A-II OS=Homo sapiens GN=APOA2 PE=1 SV=1	0.20239	0.108701	0.215208	0.151954	0.139936	0.2112	0.1615	0.170705	0.159604	0.129215	0.174455	0.220026	0.12121	0.15455	0.126475	0.179696	0.214129	0.190905	0.210548	0.181848	0.108621	0.142731	0.200912	0.140622	0.123049	0.138414	0.121038	0.133219	0.275602	0.159295	0.219453	0.160468	0.110261	0.108935	0.123065	0.274654	-0.289202	0.0562155	0.0317692	0.232162	0.029993	0.105775	-0.521364	8.14007e-05
sp#P06727#APOA4_HUMAN	P06727				Apolipoprotein A-IV OS=Homo sapiens GN=APOA4 PE=1 SV=3	0.181141	0.139757	0.177482	0.163673	0.159039	0.200518	0.147057	0.181653	0.173707	0.150118	0.166371	0.185606	0.12121	0.188776	0.138994	0.1957	0.184984	0.158335	0.177941	0.194704	0.148785	0.124939	0.232687	0.107988	0.107745	0.138414	0.121038	0.123186	0.287438	0.137321	0.137033	0.16869	0.184542	0.151489	0.167131	0.21384	-0.0686744	0.65954	0.519474	0.183024	0.0868323	0.189804	-0.251699	0.058057
sp#P04114#APOB_HUMAN	P04114				Apolipoprotein B-100 OS=Homo sapiens GN=APOB PE=1 SV=2	0.170516	0.131993	0.190058	0.163673	0.16859	0.189836	0.1615	0.159757	0.194862	0.139667	0.150201	0.185606	0.159389	0.188776	0.126475	0.1957	0.199556	0.14205	0.177941	0.194704	0.162174	0.116043	0.200912	0.140622	0.148557	0.151963	0.161384	0.133219	0.216418	0.159295	0.164506	0.160468	0.147401	0.140851	0.167131	0.201678	-0.154461	0.311574	0.0630095	0.0635318	0.549176	0.392577	-0.217993	0.101075
sp#Q0VD83#APOBR_HUMAN	Q0VD83				Apolipoprotein B receptor OS=Homo sapiens GN=APOBR PE=1 SV=2	0.181141	0.155285	0.102031	0.210551	0.187692	0.147107	0.175943	0.137862	0.230121	0.150118	0.142116	0.151186	0.184842	0.200185	0.138994	0.187698	0.155839	0.150192	0.123594	0.143281	0.18895	0.151627	0.211504	0.173255	NA	NA	NA	NA	NA	NA	NA	NA	NA	NA	NA	NA	0.0897041	0.539001	0.482751	-0.00425532	0.973992	0.976855	0.0939595	0.467849
sp#P02649#APOE_HUMAN	P02649				Apolipoprotein E OS=Homo sapiens GN=APOE PE=1 SV=1	0.191765	0.170814	0.152332	0.163673	0.149488	0.157789	0.147057	0.181653	0.152552	0.16057	0.150201	0.208552	0.197568	0.177367	0.138994	0.163692	0.141267	0.190905	NA	NA	NA	NA	NA	NA	0.189369	0.151963	0.191643	0.163318	0.163152	0.126334	0.182822	0.135802	0.147401	0.172766	0.19357	0.16519	-0.01507	0.93344	0.84263	-0.0136223	0.90458	0.882238	-0.00144762	1
sp#P02749#APOH_HUMAN	P02749				Beta-2-glycoprotein 1 OS=Homo sapiens GN=APOH PE=1 SV=3	0.138643	0.16305	0.202633	0.163673	0.120834	0.2112	0.204828	0.137862	0.180759	0.181473	0.158286	0.151186	0.133936	0.15455	0.214108	0.163692	0.199556	0.158335	0.210548	0.143281	0.148785	0.151627	0.190321	0.140622	0.133252	0.151963	0.131124	0.123186	0.269683	0.148308	0.155349	0.176912	0.159781	0.183405	0.131878	0.201678	0.00381174	0.966305	0.971578	0.129476	0.224968	0.30633	-0.125664	0.347472
sp#P05067#A4_HUMAN	P05067				Amyloid beta A4 protein OS=Homo sapiens GN=APP PE=1 SV=3	0.159892	0.147521	0.164907	0.175393	0.187692	0.168471	NA	NA	NA	NA	NA	NA	NA	NA	NA	NA	NA	NA	0.156202	0.156136	0.175562	0.151627	0.17973	0.205888	0.0873385	0.206161	0.161384	0.143252	0.240091	0.170282	0.173664	0.201579	0.184542	0.0557422	0.19357	0.177352	-0.181061	0.234402	0.323105	0.172621	0.106221	0.204196	-0.353682	0.00761582
sp#Q9UKG1#DP13A_HUMAN	Q9UKG1				DCC-interacting protein 13-alpha OS=Homo sapiens GN=APPL1 PE=1 SV=1	0.181141	0.16305	0.139756	0.187112	0.16859	0.179153	NA	NA	NA	NA	NA	NA	0.172115	0.15455	0.138994	0.179696	0.155839	0.190905	0.134463	0.181848	0.175562	0.178315	0.169138	0.173255	NA	NA	NA	NA	NA	NA	0.146191	0.16869	0.135021	0.194043	0.184757	0.177352	0.0437716	0.757783	0.604736	0.0779814	0.463176	0.302716	-0.0342098	0.805705
sp#P07741#APT_HUMAN	P07741				Adenine phosphoribosyltransferase OS=Homo sapiens GN=APRT PE=1 SV=2	0.170516	0.170814	0.164907	0.163673	0.16859	0.168471	0.1615	0.159757	0.159604	0.181473	0.190625	0.16266	0.172115	0.15455	0.18907	0.147688	0.155839	0.166477	0.18881	0.143281	0.148785	0.205003	0.137364	0.156938	0.174065	0.192612	0.181557	0.163318	0.157234	0.137321	0.155349	0.16869	0.172162	0.172766	0.158318	0.16519	0.0389651	0.782256	0.468057	-0.0670997	0.536479	0.194641	0.106065	0.413481
sp#P48444#COPD_HUMAN	P48444				Coatomer subunit delta OS=Homo sapiens GN=ARCN1 PE=1 SV=1	0.170516	0.178578	0.177482	0.151954	0.149488	0.168471	0.175943	0.159757	0.173707	0.171021	0.174455	0.16266	0.172115	0.165959	0.164032	0.163692	0.170411	0.158335	0.177941	0.156136	0.175562	0.196107	0.147955	0.140622	0.163862	0.165513	0.17147	0.173352	0.16907	0.159295	0.155349	0.160468	0.172162	0.172766	0.184757	0.153027	0.07971	0.583857	0.0125425	-0.0154368	0.891202	0.70307	0.0951468	0.462347
sp#P61204#ARF3_HUMAN,sp#P84077#ARF1_HUMAN	P61204				ADP-ribosylation factor 3 OS=Homo sapiens GN=ARF3 PE=1 SV=2,ADP-ribosylation factor 1 OS=Homo sapiens GN=ARF1 PE=1 SV=2	0.149268	0.178578	0.152332	0.175393	0.178141	0.168471	0.1615	0.14881	0.159604	0.181473	0.18254	0.151186	0.146662	0.165959	0.176551	0.187698	0.155839	0.158335	0.177941	0.156136	0.175562	0.187211	0.158547	0.140622	0.189369	0.138414	0.161384	0.183385	0.157234	0.148308	0.164506	0.160468	0.172162	0.172766	0.167131	0.16519	0.0923052	0.527616	0.0587505	-0.0326079	0.76664	0.505282	0.124913	0.336695
sp#P18085#ARF4_HUMAN	P18085				ADP-ribosylation factor 4 OS=Homo sapiens GN=ARF4 PE=1 SV=3	0.149268	0.178578	0.152332	0.163673	0.187692	0.179153	0.1615	0.137862	0.152552	0.202376	0.174455	0.174133	0.146662	0.143142	0.201589	0.163692	0.155839	0.17462	0.167071	0.143281	0.162174	0.196107	0.158547	0.140622	0.204674	0.138414	0.161384	0.173352	0.145397	0.148308	0.164506	0.152246	0.172162	0.194043	0.175944	0.140864	0.129619	0.378765	0.0795936	-0.0161706	0.8858	0.80856	0.145789	0.263128
sp#P84085#ARF5_HUMAN	P84085				ADP-ribosylation factor 5 OS=Homo sapiens GN=ARF5 PE=1 SV=2	0.149268	0.178578	0.190058	0.163673	0.159039	0.157789	0.147057	0.115966	0.166655	0.16057	0.190625	0.185606	0.146662	0.15455	0.176551	0.203702	0.155839	0.158335	0.156202	0.181848	0.162174	0.187211	0.169138	0.140622	0.199573	0.138414	0.141211	0.183385	0.145397	0.159295	0.155349	0.144024	0.184542	0.204682	0.175944	0.140864	0.176813	0.232279	0.0235038	0.0895774	0.399972	0.226195	0.0872355	0.499679
sp#P62330#ARF6_HUMAN	P62330				ADP-ribosylation factor 6 OS=Homo sapiens GN=ARF6 PE=1 SV=2	0.159892	0.155285	0.190058	0.163673	0.178141	0.157789	0.1615	0.159757	0.152552	0.181473	0.174455	0.174133	0.159389	0.15455	0.201589	0.163692	0.141267	0.182762	0.177941	0.156136	0.175562	0.178315	0.147955	0.173255	0.168963	0.165513	0.20173	0.153285	0.151315	0.159295	0.164506	0.152246	0.172162	0.194043	0.167131	0.16519	0.0949882	0.516003	0.071306	0.0248982	0.81108	0.561606	0.07009	0.585772
sp#P53367#ARFP1_HUMAN	P53367				Arfaptin-1 OS=Homo sapiens GN=ARFIP1 PE=1 SV=2	0.181141	0.170814	0.164907	0.163673	0.178141	0.125743	0.175943	0.192601	0.166655	0.150118	0.166371	0.16266	0.159389	0.165959	0.18907	0.171694	0.170411	0.150192	0.167071	0.156136	0.162174	0.160523	0.17973	0.189572	NA	NA	NA	NA	NA	NA	0.210295	0.152246	0.159781	0.140851	0.167131	0.177352	-0.0265537	0.872877	0.724847	0.0072443	0.940577	0.918066	-0.033798	0.808123
sp#P05089#ARGI1_HUMAN	P05089				Arginase-1 OS=Homo sapiens GN=ARG1 PE=1 SV=2	0.170516	0.16305	0.164907	0.175393	0.159039	0.179153	0.132614	0.137862	0.201914	0.16057	0.166371	0.16266	0.248474	0.165959	0.101437	0.15569	0.170411	0.182762	0.156202	0.168992	0.162174	0.124939	0.222095	0.189572	0.153659	0.192612	0.161384	0.153285	0.186826	0.170282	0.228611	0.176912	0.135021	0.140851	0.131878	0.189515	-0.197952	0.193055	0.0824428	0.00861881	0.930392	0.929453	-0.206571	0.120412
sp#Q07960#RHG01_HUMAN	Q07960				Rho GTPase-activating protein 1 OS=Homo sapiens GN=ARHGAP1 PE=1 SV=1	0.159892	0.16305	0.164907	0.175393	0.178141	0.157789	0.175943	0.159757	0.173707	0.171021	0.166371	0.16266	0.172115	0.165959	0.176551	0.163692	0.170411	0.158335	0.167071	0.168992	0.162174	0.178315	0.147955	0.173255	0.174065	0.151963	0.191643	0.163318	0.157234	0.159295	0.155349	0.160468	0.172162	0.172766	0.175944	0.16519	0.0433841	0.759747	0.173179	-0.00776114	0.947962	0.798698	0.0511453	0.688193
sp#P52565#GDIR1_HUMAN	P52565				Rho GDP-dissociation inhibitor 1 OS=Homo sapiens GN=ARHGDIA PE=1 SV=3	0.149268	0.16305	0.164907	0.210551	0.139936	0.189836	0.132614	0.126914	0.201914	0.16057	0.190625	0.151186	0.146662	0.131733	0.176551	0.187698	0.141267	0.190905	0.156202	0.143281	0.175562	0.196107	0.169138	0.156938	0.168963	0.151963	0.151297	0.173352	0.174989	0.159295	0.201137	0.144024	0.172162	0.172766	0.158318	0.16519	0.182372	0.218122	0.0202135	0.149413	0.161757	0.0696017	0.032959	0.792246
sp#P52566#GDIR2_HUMAN	P52566				Rho GDP-dissociation inhibitor 2 OS=Homo sapiens GN=ARHGDIB PE=1 SV=3	0.170516	0.131993	0.139756	0.23399	0.130385	0.200518	0.132614	0.126914	0.26538	0.129215	0.142116	0.139713	0.146662	0.165959	0.113956	0.219706	0.199556	0.14205	0.156202	0.130425	0.122009	0.169419	0.253869	0.140622	0.15876	0.192612	0.121038	0.143252	0.204581	0.159295	0.228611	0.160468	0.159781	0.119574	0.0878129	0.262491	-0.048873	0.757579	0.744163	0.125707	0.238674	0.431784	-0.17458	0.190043
sp#Q92888#ARHG1_HUMAN	Q92888				Rho guanine nucleotide exchange factor 1 OS=Homo sapiens GN=ARHGEF1 PE=1 SV=2	0.159892	0.131993	0.152332	0.163673	0.16859	0.200518	0.175943	0.159757	0.180759	0.16057	0.166371	0.16266	0.184842	0.188776	0.113956	0.179696	0.170411	0.166477	0.156202	0.181848	0.135397	0.160523	0.211504	0.156938	0.133252	0.192612	0.121038	0.193418	0.174989	0.247191	NA	NA	NA	NA	NA	NA	-0.180683	0.235396	0.0716503	0.0247973	0.81181	0.792212	-0.20548	0.122401
sp#Q9HCE6#ARGAL_HUMAN	Q9HCE6				Rho guanine nucleotide exchange factor 10-like protein OS=Homo sapiens GN=ARHGEF10L PE=1 SV=3	0.128019	0.20187	0.215208	0.151954	0.139936	0.147107	0.1615	0.159757	0.1455	0.181473	0.190625	0.174133	0.172115	0.143142	0.176551	0.163692	0.155839	0.182762	0.156202	0.156136	0.175562	0.169419	0.158547	0.189572	NA	NA	NA	NA	NA	NA	0.146191	0.176912	0.184542	0.194043	0.149505	0.153027	0.142351	0.334556	0.0617907	0.14277	0.181128	0.0607007	-0.000419359	1
sp#Q92974#ARHG2_HUMAN	Q92974				Rho guanine nucleotide exchange factor 2 OS=Homo sapiens GN=ARHGEF2 PE=1 SV=4	0.170516	0.16305	0.164907	0.198832	0.149488	0.179153	NA	NA	NA	NA	NA	NA	0.12121	0.165959	0.164032	0.203702	0.155839	0.150192	NA	NA	NA	NA	NA	NA	0.179166	0.151963	0.141211	0.173352	0.16907	0.170282	0.155349	0.185134	0.196922	0.162128	0.167131	0.140864	0.0948539	0.516581	0.305332	0.0328991	0.75384	0.705403	0.0619548	0.628896
sp#Q9Y4X5#ARI1_HUMAN	Q9Y4X5				E3 ubiquitin-protein ligase ARIH1 OS=Homo sapiens GN=ARIH1 PE=1 SV=2	NA	NA	NA	NA	NA	NA	0.132614	0.137862	0.194862	0.16057	0.19871	0.16266	0.146662	0.177367	0.151513	0.163692	0.141267	0.199047	0.210548	0.246128	0.202338	0.142731	0.0949983	0.124305	0.179166	0.179062	0.151297	0.163318	0.151315	0.181269	NA	NA	NA	NA	NA	NA	-0.0833172	0.590525	0.53731	-0.169049	0.116871	0.316061	0.0857318	0.506952
sp#P40616#ARL1_HUMAN	P40616				ADP-ribosylation factor-like protein 1 OS=Homo sapiens GN=ARL1 PE=1 SV=1	0.149268	0.16305	0.177482	0.163673	0.159039	0.189836	0.190385	0.159757	0.1455	0.16057	0.18254	0.174133	0.159389	0.188776	0.151513	0.147688	0.170411	0.17462	0.156202	0.168992	0.175562	0.187211	0.147955	0.156938	0.214877	0.124864	0.161384	0.163318	0.139478	0.159295	0.182822	0.16869	0.147401	0.183405	0.158318	0.16519	-0.0922031	0.550334	0.190617	-0.0669633	0.537317	0.318619	-0.0252398	0.858764
sp#P36405#ARL3_HUMAN	P36405				ADP-ribosylation factor-like protein 3 OS=Homo sapiens GN=ARL3 PE=1 SV=2	0.213014	0.16305	0.152332	0.163673	0.178141	0.136425	0.1615	0.192601	0.138448	0.171021	0.158286	0.174133	0.172115	0.165959	0.18907	0.163692	0.141267	0.17462	0.156202	0.168992	0.162174	0.160523	0.158547	0.189572	NA	NA	NA	NA	NA	NA	0.127875	0.16869	0.135021	0.183405	0.211196	0.16519	0.0444165	0.754517	0.597479	0.0524662	0.61997	0.497549	-0.00804964	0.962044
sp#Q15041#AR6P1_HUMAN	Q15041				ADP-ribosylation factor-like protein 6-interacting protein 1 OS=Homo sapiens GN=ARL6IP1 PE=1 SV=2	NA	NA	NA	NA	NA	NA	0.132614	0.225444	0.180759	0.150118	0.134031	0.174133	0.184842	0.15455	0.176551	0.139686	0.170411	0.182762	0.177941	0.181848	0.175562	0.169419	0.158547	0.156938	NA	NA	NA	NA	NA	NA	0.127875	0.16869	0.196922	0.172766	0.19357	0.153027	0.00847665	0.941557	0.939177	-0.0327495	0.765633	0.774166	0.0412261	0.744358
sp#O75915#PRAF3_HUMAN	O75915				PRA1 family protein 3 OS=Homo sapiens GN=ARL6IP5 PE=1 SV=1	0.159892	0.178578	0.164907	0.163673	0.159039	0.168471	0.175943	0.14881	0.152552	0.16057	0.190625	0.197079	0.172115	0.097507	0.151513	0.179696	0.155839	0.215332	0.123594	0.220416	0.148785	0.151627	0.169138	0.189572	0.148557	0.192612	0.181557	0.173352	0.163152	0.181269	0.164506	0.160468	0.159781	0.162128	0.184757	0.16519	0.0207525	0.876761	0.812163	0.147847	0.166177	0.110816	-0.127094	0.341935
sp#Q9NVJ2#ARL8B_HUMAN	Q9NVJ2				ADP-ribosylation factor-like protein 8B OS=Homo sapiens GN=ARL8B PE=1 SV=1	0.159892	0.16305	0.139756	0.198832	0.149488	0.179153	0.1615	0.159757	0.180759	0.191925	0.166371	0.139713	0.172115	0.177367	0.176551	0.163692	0.141267	0.17462	0.167071	0.181848	0.148785	0.196107	0.147955	0.140622	0.184268	0.151963	0.161384	0.163318	0.157234	0.159295	0.155349	0.160468	0.172162	0.183405	0.175944	0.16519	0.0431132	0.761121	0.35774	-0.0690997	0.524268	0.2346	0.112213	0.387365
sp#Q92747#ARC1A_HUMAN	Q92747				Actin-related protein 2/3 complex subunit 1A OS=Homo sapiens GN=ARPC1A PE=1 SV=2	0.149268	0.124229	0.177482	0.187112	0.187692	0.189836	0.1615	0.159757	0.138448	0.171021	0.190625	0.185606	0.172115	0.165959	0.176551	0.147688	0.170411	0.17462	0.18881	0.143281	0.162174	0.178315	0.147955	0.173255	0.174065	0.151963	0.17147	0.163318	0.163152	0.170282	0.164506	0.16869	0.147401	0.151489	0.158318	0.189515	-0.108396	0.480742	0.0674357	0.0421711	0.689178	0.386036	-0.150567	0.259173
sp#O15143#ARC1B_HUMAN	O15143				Actin-related protein 2/3 complex subunit 1B OS=Homo sapiens GN=ARPC1B PE=1 SV=3	0.159892	0.147521	0.152332	0.198832	0.149488	0.2112	0.147057	0.137862	0.251277	0.129215	0.134031	0.16266	0.172115	0.15455	0.113956	0.243712	0.228701	0.101337	0.123594	0.117569	0.135397	0.142731	0.296235	0.124305	0.143456	0.206161	0.151297	0.143252	0.210499	0.159295	0.182822	0.176912	0.159781	0.151489	0.123065	0.201678	0.00504529	0.959757	0.970568	0.122354	0.251355	0.444405	-0.117309	0.380954
sp#O15144#ARPC2_HUMAN	O15144				Actin-related protein 2/3 complex subunit 2 OS=Homo sapiens GN=ARPC2 PE=1 SV=1	0.159892	0.147521	0.164907	0.175393	0.16859	0.179153	0.1615	0.14881	0.187811	0.16057	0.166371	0.16266	0.159389	0.15455	0.151513	0.187698	0.170411	0.166477	0.167071	0.156136	0.175562	0.178315	0.169138	0.156938	0.179166	0.165513	0.151297	0.163318	0.16907	0.170282	0.182822	0.152246	0.159781	0.183405	0.158318	0.16519	0.0229994	0.864978	0.624769	0.0146875	0.885583	0.644356	0.00831187	0.939032
sp#O15145#ARPC3_HUMAN	O15145				Actin-related protein 2/3 complex subunit 3 OS=Homo sapiens GN=ARPC3 PE=1 SV=3	0.149268	0.194106	0.177482	0.128515	0.16859	0.168471	0.147057	0.14881	0.180759	0.171021	0.174455	0.16266	0.159389	0.177367	0.164032	0.163692	0.170411	0.166477	0.167071	0.168992	0.162174	0.160523	0.169138	0.173255	0.15876	0.151963	0.17147	0.173352	0.16907	0.170282	0.173664	0.160468	0.159781	0.172766	0.167131	0.153027	0.0525359	0.713792	0.180374	0.022967	0.825062	0.586293	0.0295689	0.812124
sp#P59998#ARPC4_HUMAN	P59998				Actin-related protein 2/3 complex subunit 4 OS=Homo sapiens GN=ARPC4 PE=1 SV=3	0.149268	0.16305	0.177482	0.175393	0.16859	0.179153	0.147057	0.137862	0.187811	0.171021	0.166371	0.174133	0.184842	0.165959	0.176551	0.15569	0.141267	0.17462	0.177941	0.156136	0.162174	0.178315	0.147955	0.173255	0.184268	0.151963	0.181557	0.173352	0.157234	0.148308	0.173664	0.160468	0.172162	0.172766	0.158318	0.16519	0.0399466	0.77724	0.400778	-0.0207438	0.852263	0.681251	0.0606905	0.635719
sp#O15511#ARPC5_HUMAN	O15511				Actin-related protein 2/3 complex subunit 5 OS=Homo sapiens GN=ARPC5 PE=1 SV=3	0.159892	0.131993	0.152332	0.222271	0.139936	0.2112	0.147057	0.126914	0.223069	0.150118	0.166371	0.151186	0.197568	0.15455	0.138994	0.187698	0.155839	0.133907	0.177941	0.156136	0.135397	0.178315	0.200912	0.156938	0.174065	0.165513	0.141211	0.153285	0.198662	0.137321	0.19198	0.152246	0.172162	0.183405	0.131878	0.177352	-0.0288987	0.86059	0.759258	-0.00734748	0.951031	0.939728	-0.0215512	0.880784
sp#Q9BPX5#ARP5L_HUMAN	Q9BPX5				Actin-related protein 2/3 complex subunit 5-like protein OS=Homo sapiens GN=ARPC5L PE=1 SV=1	0.20239	0.147521	0.152332	0.163673	0.187692	0.136425	0.190385	0.159757	0.1455	0.150118	0.174455	0.174133	0.159389	0.177367	0.164032	0.139686	0.155839	0.199047	0.167071	0.181848	0.175562	0.160523	0.147955	0.189572	0.163862	0.179062	0.181557	0.173352	0.151315	0.159295	0.173664	0.144024	0.172162	0.172766	0.167131	0.16519	-0.0254852	0.878487	0.68043	-0.0147914	0.895957	0.796547	-0.0106938	0.946072
sp#Q13510#ASAH1_HUMAN	Q13510				Acid ceramidase OS=Homo sapiens GN=ASAH1 PE=1 SV=5	0.170516	0.170814	0.152332	0.175393	0.159039	0.168471	0.147057	0.170705	0.173707	0.150118	0.174455	0.174133	0.172115	0.165959	0.164032	0.187698	0.170411	0.158335	0.177941	0.168992	0.175562	0.142731	0.158547	0.173255	0.174065	0.192612	0.151297	0.163318	0.163152	0.159295	0.182822	0.176912	0.147401	0.172766	0.158318	0.16519	-0.062157	0.691265	0.174106	-0.0527742	0.627911	0.143609	-0.00938284	0.953989
sp#P04424#ARLY_HUMAN	P04424				Argininosuccinate lyase OS=Homo sapiens GN=ASL PE=1 SV=4	0.181141	0.139757	0.152332	0.163673	0.206795	0.157789	0.190385	0.14881	0.180759	0.150118	0.158286	0.197079	0.172115	0.165959	0.151513	0.1957	0.184984	0.14205	0.167071	0.156136	0.18895	0.151627	0.17973	0.173255	NA	NA	NA	NA	NA	NA	0.164506	0.16869	0.159781	0.183405	0.140691	0.201678	-0.013233	0.943173	0.853039	-0.00382757	0.977171	0.959354	-0.00940542	0.953852
sp#O95671#ASML_HUMAN	O95671				N-acetylserotonin O-methyltransferase-like protein OS=Homo sapiens GN=ASMTL PE=1 SV=3	NA	NA	NA	NA	NA	NA	NA	NA	NA	NA	NA	NA	0.159389	0.15455	0.201589	0.171694	0.155839	0.158335	0.199679	0.156136	0.175562	0.160523	0.158547	0.156938	0.143456	0.192612	0.181557	0.183385	0.163152	0.181269	0.127875	0.160468	0.184542	0.194043	0.158318	0.189515	0.166908	0.259093	0.0626094	0.030605	0.77013	0.723634	0.136303	0.295058
sp#O43681#ASNA_HUMAN	O43681				ATPase ASNA1 OS=Homo sapiens GN=ASNA1 PE=1 SV=2	0.159892	0.147521	0.177482	0.175393	0.178141	0.179153	0.204828	0.14881	0.180759	0.16057	0.150201	0.16266	0.172115	0.165959	0.164032	0.147688	0.155839	0.166477	0.112725	0.181848	0.242502	0.142731	0.147955	0.156938	0.184268	0.192612	0.161384	0.153285	0.163152	0.159295	NA	NA	NA	NA	NA	NA	-0.0512935	0.745345	0.629282	-0.0909085	0.400919	0.2501	0.039615	0.75362
sp#Q86U10#LPP60_HUMAN	Q86U10				60 kDa lysophospholipase OS=Homo sapiens GN=ASPG PE=2 SV=3	0.181141	0.147521	0.164907	0.163673	0.197243	0.157789	NA	NA	NA	NA	NA	NA	0.172115	0.200185	0.214108	0.147688	0.184984	0.10948	0.18881	0.168992	0.162174	0.169419	0.169138	0.140622	0.117948	0.179062	0.161384	0.243584	0.16907	0.181269	0.164506	0.16869	0.159781	0.204682	0.175944	0.128702	0.0626571	0.664158	0.550605	-0.111477	0.302249	0.250596	0.174134	0.182211
sp#Q12797#ASPH_HUMAN	Q12797				Aspartyl/asparaginyl beta-hydroxylase OS=Homo sapiens GN=ASPH PE=1 SV=3	0.170516	0.147521	0.190058	0.140235	0.187692	0.168471	0.190385	0.192601	0.138448	0.129215	0.18254	0.185606	0.146662	0.165959	0.164032	0.163692	0.141267	0.199047	0.156202	0.181848	0.202338	0.160523	0.158547	0.156938	0.153659	0.179062	0.181557	0.173352	0.151315	0.192256	0.19198	0.152246	0.159781	0.183405	0.175944	0.140864	-0.065976	0.672605	0.323654	-0.0368708	0.7365	0.595096	-0.0291052	0.835807
sp#Q53RT3#APRV1_HUMAN	Q53RT3				Retroviral-like aspartic protease 1 OS=Homo sapiens GN=ASPRV1 PE=1 SV=1	0.159892	0.178578	0.164907	0.140235	0.197243	0.147107	0.1615	0.170705	0.138448	0.181473	0.174455	0.197079	0.184842	0.165959	0.164032	0.131684	0.184984	0.182762	0.232287	0.143281	0.148785	0.133835	0.169138	0.173255	0.143456	0.138414	0.141211	0.26365	0.163152	0.181269	0.146191	0.193357	0.122641	0.119574	0.175944	0.226003	-0.103804	0.499976	0.412758	0.0755564	0.477063	0.382995	-0.179361	0.178076
sp#P00966#ASSY_HUMAN	P00966				Argininosuccinate synthase OS=Homo sapiens GN=ASS1 PE=1 SV=2	0.159892	0.178578	0.164907	0.163673	0.139936	0.189836	0.175943	0.14881	0.1455	0.191925	0.190625	0.16266	0.159389	0.15455	0.126475	0.203702	0.155839	0.158335	0.145333	0.143281	0.162174	0.178315	0.17973	0.173255	0.163862	0.192612	0.181557	0.143252	0.163152	0.192256	0.137033	0.226245	0.172162	0.151489	0.131878	0.201678	0.0132154	0.916475	0.881676	0.043958	0.676957	0.597509	-0.0307426	0.826123
sp#Q8IXJ9#ASXL1_HUMAN	Q8IXJ9				Putative Polycomb group protein ASXL1 OS=Homo sapiens GN=ASXL1 PE=1 SV=3	NA	NA	NA	NA	NA	NA	0.204828	0.181653	0.159604	0.16057	0.150201	0.151186	0.146662	0.165959	0.164032	0.171694	0.199556	0.158335	0.156202	0.156136	0.175562	0.160523	0.17973	0.189572	NA	NA	NA	NA	NA	NA	0.164506	0.193357	0.172162	0.140851	0.149505	0.189515	-0.0693968	0.65606	0.343769	-0.00179714	0.992262	0.983709	-0.0675997	0.617654
sp#Q9NT62#ATG3_HUMAN	Q9NT62				Ubiquitin-like-conjugating enzyme ATG3 OS=Homo sapiens GN=ATG3 PE=1 SV=1	NA	NA	NA	NA	NA	NA	NA	NA	NA	NA	NA	NA	0.159389	0.211593	0.138994	0.15569	0.170411	0.166477	0.167071	0.168992	0.175562	0.178315	0.147955	0.173255	0.168963	0.151963	0.20173	0.213484	0.145397	0.148308	0.118718	0.176912	0.122641	0.162128	0.264075	0.116539	0.0269317	0.844429	0.828355	0.0095766	0.923302	0.951906	0.0173551	0.88466
sp#O95352#ATG7_HUMAN	O95352				Ubiquitin-like modifier-activating enzyme ATG7 OS=Homo sapiens GN=ATG7 PE=1 SV=1	NA	NA	NA	NA	NA	NA	0.147057	0.159757	0.166655	0.171021	0.18254	0.151186	0.146662	0.165959	0.113956	0.163692	0.243274	0.150192	0.156202	0.168992	0.18895	0.142731	0.17973	0.173255	NA	NA	NA	NA	NA	NA	0.19198	0.176912	0.172162	0.130212	0.158318	0.16519	-0.0722291	0.642487	0.453977	0.095778	0.368416	0.365425	-0.168007	0.207451
sp#P31939#PUR9_HUMAN	P31939				Bifunctional purine biosynthesis protein PURH OS=Homo sapiens GN=ATIC PE=1 SV=3	0.170516	0.178578	0.152332	0.151954	0.16859	0.168471	0.147057	0.170705	0.187811	0.171021	0.150201	0.16266	0.159389	0.15455	0.138994	0.187698	0.184984	0.158335	0.156202	0.168992	0.135397	0.169419	0.17973	0.189572	0.184268	0.165513	0.161384	0.143252	0.163152	0.170282	0.164506	0.160468	0.172162	0.151489	0.184757	0.16519	-0.000726414	1	0.988957	0.0322004	0.75879	0.457206	-0.0329268	0.813246
sp#Q6DD88#ATLA3_HUMAN	Q6DD88				Atlastin-3 OS=Homo sapiens GN=ATL3 PE=1 SV=1	0.170516	0.155285	0.177482	0.151954	0.159039	0.179153	0.1615	0.159757	0.159604	0.181473	0.18254	0.16266	0.146662	0.143142	0.176551	0.163692	0.155839	0.199047	0.156202	0.181848	0.148785	0.178315	0.169138	0.173255	0.168963	0.179062	0.17147	0.163318	0.16907	0.159295	0.155349	0.152246	0.184542	0.162128	0.19357	0.153027	0.0530372	0.711303	0.226853	0.0751959	0.479147	0.148577	-0.0221587	0.87715
sp#Q13315#ATM_HUMAN	Q13315				Serine-protein kinase ATM OS=Homo sapiens GN=ATM PE=1 SV=3	0.181141	0.139757	0.139756	0.163673	0.206795	0.179153	0.132614	0.14881	0.251277	0.108312	0.101692	0.12824	0.184842	0.15455	0.176551	0.147688	0.141267	0.182762	0.156202	0.143281	0.215726	0.169419	0.158547	0.189572	0.163862	0.151963	0.20173	0.143252	0.157234	0.192256	0.127875	0.2838	0.159781	0.108935	0.131878	0.189515	-0.0215679	0.899101	0.88539	-0.116178	0.282182	0.386058	0.0946105	0.464827
sp#Q9Y2G3#AT11B_HUMAN	Q9Y2G3				Probable phospholipid-transporting ATPase IF OS=Homo sapiens GN=ATP11B PE=1 SV=2	NA	NA	NA	NA	NA	NA	0.103729	0.192601	0.159604	0.233731	0.174455	0.139713	0.146662	0.131733	0.239146	0.1957	0.126694	0.158335	0.145333	0.168992	0.18895	0.213899	0.137364	0.140622	0.184268	0.111315	0.211817	0.213484	0.121723	0.148308	0.10956	0.127579	0.209302	0.225959	0.211196	0.128702	0.55691	0.000194443	5.02031e-05	0.0648229	0.541183	0.623933	0.492087	0.000180298
sp#Q9HD20#AT131_HUMAN	Q9HD20				Probable cation-transporting ATPase 13A1 OS=Homo sapiens GN=ATP13A1 PE=1 SV=2	0.159892	0.170814	0.252934	0.151954	0.149488	0.147107	0.147057	0.170705	0.194862	0.150118	0.142116	0.185606	0.197568	0.165959	0.126475	0.1957	0.184984	0.133907	0.123594	0.104713	0.148785	0.213899	0.264461	0.124305	0.133252	0.23326	0.181557	0.163318	0.180907	0.170282	0.19198	0.176912	0.159781	0.172766	0.149505	0.140864	0.0698893	0.629558	0.522585	0.100606	0.344948	0.485479	-0.0307172	0.826272
sp#P05026#AT1B1_HUMAN	P05026				Sodium/potassium-transporting ATPase subunit beta-1 OS=Homo sapiens GN=ATP1B1 PE=1 SV=1	NA	NA	NA	NA	NA	NA	NA	NA	NA	NA	NA	NA	0.133936	0.165959	0.164032	0.179696	0.155839	0.190905	0.156202	0.194704	0.202338	0.160523	0.126773	0.173255	0.174065	0.219711	0.17147	0.133219	0.157234	0.159295	0.155349	0.135802	0.184542	0.183405	0.184757	0.177352	0.0462324	0.745345	0.673209	-0.011187	0.922578	0.91983	0.0574194	0.653513
sp#P16615#AT2A2_HUMAN	P16615				Sarcoplasmic/endoplasmic reticulum calcium ATPase 2 OS=Homo sapiens GN=ATP2A2 PE=1 SV=1	0.159892	0.178578	0.164907	0.151954	0.159039	0.168471	0.1615	0.159757	0.1455	0.171021	0.174455	0.185606	0.159389	0.165959	0.151513	0.15569	0.155839	0.199047	0.177941	0.181848	0.148785	0.196107	0.147955	0.156938	0.179166	0.151963	0.17147	0.173352	0.151315	0.159295	0.155349	0.152246	0.172162	0.172766	0.184757	0.16519	0.017597	0.893356	0.700141	0.0179028	0.861981	0.715478	-0.000305785	1
sp#Q93084#AT2A3_HUMAN	Q93084				Sarcoplasmic/endoplasmic reticulum calcium ATPase 3 OS=Homo sapiens GN=ATP2A3 PE=1 SV=2	0.159892	0.256219	0.152332	0.128515	0.149488	0.115061	0.1615	0.159757	0.1455	0.16057	0.206795	0.151186	0.159389	0.223002	0.176551	0.15569	0.141267	0.158335	0.177941	0.220416	0.162174	0.124939	0.158547	0.173255	0.174065	0.24681	0.161384	0.163318	0.13356	0.159295	0.164506	0.135802	0.196922	0.172766	0.184757	0.153027	-0.0362543	0.822279	0.767664	-0.135279	0.210061	0.236015	0.0990248	0.444631
sp#P25705#ATPA_HUMAN	P25705				ATP synthase subunit alpha, mitochondrial OS=Homo sapiens GN=ATP5A1 PE=1 SV=1	0.149268	0.170814	0.177482	0.151954	0.16859	0.179153	0.1615	0.159757	0.152552	0.191925	0.174455	0.16266	0.172115	0.15455	0.176551	0.15569	0.155839	0.182762	0.156202	0.168992	0.175562	0.178315	0.158547	0.173255	0.189369	0.151963	0.17147	0.173352	0.151315	0.159295	0.164506	0.160468	0.172162	0.172766	0.167131	0.16519	0.0381561	0.786397	0.352108	-0.00529676	0.966255	0.88906	0.0434529	0.731618
sp#P06576#ATPB_HUMAN	P06576				ATP synthase subunit beta, mitochondrial OS=Homo sapiens GN=ATP5B PE=1 SV=3	0.149268	0.16305	0.177482	0.151954	0.16859	0.168471	0.175943	0.159757	0.1455	0.181473	0.174455	0.174133	0.159389	0.15455	0.164032	0.147688	0.170411	0.199047	0.167071	0.168992	0.175562	0.178315	0.147955	0.156938	0.189369	0.165513	0.151297	0.153285	0.163152	0.159295	0.173664	0.160468	0.159781	0.172766	0.167131	0.16519	-0.0509156	0.747251	0.215192	-0.00332681	0.980892	0.935851	-0.0475888	0.72827
sp#P36542#ATPG_HUMAN	P36542				ATP synthase subunit gamma, mitochondrial OS=Homo sapiens GN=ATP5C1 PE=1 SV=1	0.128019	0.178578	0.177482	0.151954	0.16859	0.189836	0.147057	0.159757	0.152552	0.171021	0.18254	0.185606	0.172115	0.131733	0.18907	0.139686	0.155839	0.199047	0.18881	0.168992	0.175562	0.160523	0.158547	0.156938	0.163862	0.165513	0.17147	0.143252	0.16907	0.181269	0.164506	0.144024	0.172162	0.172766	0.19357	0.16519	-0.00746039	0.973806	0.907476	0.0801594	0.450897	0.17443	-0.0876198	0.515048
sp#P30049#ATPD_HUMAN	P30049				ATP synthase subunit delta, mitochondrial OS=Homo sapiens GN=ATP5D PE=1 SV=2	0.149268	0.186342	0.177482	0.151954	0.130385	0.200518	0.1615	0.170705	0.166655	0.171021	0.18254	0.151186	0.146662	0.15455	0.151513	0.171694	0.155839	0.199047	0.156202	0.156136	0.148785	0.187211	0.147955	0.189572	0.230182	0.138414	0.141211	0.173352	0.139478	0.137321	0.182822	0.135802	0.196922	0.183405	0.167131	0.16519	0.0459101	0.74697	0.596627	0.000600966	0.98991	0.994703	0.0453091	0.721054
sp#P24539#AT5F1_HUMAN	P24539				ATP synthase subunit b, mitochondrial OS=Homo sapiens GN=ATP5F1 PE=1 SV=2	0.159892	0.170814	0.164907	0.151954	0.16859	0.179153	0.175943	0.170705	0.152552	0.171021	0.166371	0.174133	0.108483	0.143142	0.151513	0.171694	0.126694	0.247902	0.167071	0.156136	0.162174	0.205003	0.137364	0.156938	0.189369	0.151963	0.161384	0.163318	0.157234	0.148308	0.146191	0.16869	0.196922	0.140851	0.175944	0.177352	0.0599527	0.677288	0.409494	0.0440263	0.676491	0.646417	0.0159264	0.89322
sp#O75947#ATP5H_HUMAN	O75947				ATP synthase subunit d, mitochondrial OS=Homo sapiens GN=ATP5H PE=1 SV=3	0.138643	0.186342	0.152332	0.175393	0.159039	0.179153	0.147057	0.159757	0.152552	0.191925	0.18254	0.16266	0.159389	0.143142	0.176551	0.171694	0.141267	0.199047	0.156202	0.143281	0.18895	0.187211	0.158547	0.173255	0.194471	0.151963	0.17147	0.173352	0.151315	0.137321	0.155349	0.160468	0.184542	0.162128	0.184757	0.16519	0.127274	0.387282	0.029398	0.0551164	0.602655	0.373789	0.0721576	0.575035
sp#P56385#ATP5I_HUMAN	P56385				ATP synthase subunit e, mitochondrial OS=Homo sapiens GN=ATP5I PE=1 SV=2	0.128019	0.186342	0.190058	0.163673	0.149488	0.179153	0.1615	0.137862	0.159604	0.191925	0.206795	0.151186	0.197568	0.143142	0.18907	0.147688	0.155839	0.166477	0.167071	0.168992	0.175562	0.142731	0.190321	0.173255	0.235283	0.111315	0.131124	0.193418	0.139478	0.126334	NA	NA	NA	NA	NA	NA	-0.00515691	0.986044	0.965894	0.0104829	0.916598	0.929263	-0.0156398	0.916259
sp#P18859#ATP5J_HUMAN	P18859				ATP synthase-coupling factor 6, mitochondrial OS=Homo sapiens GN=ATP5J PE=1 SV=1	0.170516	0.209634	0.139756	0.140235	0.139936	0.147107	0.175943	0.14881	0.194862	0.171021	0.166371	0.116767	NA	NA	NA	NA	NA	NA	NA	NA	NA	NA	NA	NA	0.153659	0.151963	0.121038	0.153285	0.240091	0.159295	0.173664	0.176912	0.196922	0.172766	0.149505	0.153027	0.132585	0.368159	0.200543	-0.00335762	0.980663	0.979364	0.135942	0.296321
sp#P56134#ATPK_HUMAN	P56134				ATP synthase subunit f, mitochondrial OS=Homo sapiens GN=ATP5J2 PE=1 SV=3	0.149268	0.16305	0.202633	0.151954	0.149488	0.189836	0.175943	0.170705	0.173707	0.129215	0.174455	0.185606	0.146662	0.177367	0.164032	0.15569	0.184984	0.182762	0.167071	0.156136	0.162174	0.196107	0.137364	0.173255	0.148557	0.206161	0.191643	0.143252	0.180907	0.159295	0.219453	0.16869	0.122641	0.151489	0.149505	0.153027	-0.126135	0.41036	0.128254	-0.0282965	0.797486	0.700606	-0.0978384	0.466314
sp#O75964#ATP5L_HUMAN	O75964				ATP synthase subunit g, mitochondrial OS=Homo sapiens GN=ATP5L PE=1 SV=3	0.128019	0.178578	0.29066	0.151954	0.139936	0.136425	0.204828	0.181653	0.173707	0.150118	0.150201	0.16266	0.133936	0.120324	0.201589	0.147688	0.155839	0.223475	0.156202	0.156136	0.175562	0.151627	0.190321	0.173255	0.174065	0.179062	0.161384	0.163318	0.16907	0.159295	0.164506	0.152246	0.209302	0.183405	0.175944	0.140864	0.0919376	0.529217	0.291517	0.17451	0.102464	0.158771	-0.0825728	0.540058
sp#P48047#ATPO_HUMAN	P48047				ATP synthase subunit O, mitochondrial OS=Homo sapiens GN=ATP5O PE=1 SV=1	0.159892	0.16305	0.177482	0.163673	0.178141	0.179153	0.175943	0.181653	0.173707	0.16057	0.142116	0.174133	0.172115	0.165959	0.176551	0.15569	0.170411	0.166477	0.145333	0.168992	0.175562	0.178315	0.169138	0.173255	0.168963	0.179062	0.141211	0.143252	0.174989	0.192256	0.173664	0.152246	0.172162	0.183405	0.167131	0.153027	-0.0414847	0.795286	0.354595	-0.0121622	0.915366	0.770082	-0.0293225	0.83452
sp#Q93050#VPP1_HUMAN	Q93050				V-type proton ATPase 116 kDa subunit a isoform 1 OS=Homo sapiens GN=ATP6V0A1 PE=1 SV=3	0.170516	0.194106	0.152332	0.163673	0.159039	0.157789	NA	NA	NA	NA	NA	NA	0.184842	0.165959	0.164032	0.163692	0.170411	0.166477	0.167071	0.168992	0.148785	0.151627	0.190321	0.173255	NA	NA	NA	NA	NA	NA	0.164506	0.160468	0.184542	0.162128	0.140691	0.201678	0.0116382	0.924815	0.833213	0.0323955	0.757408	0.627145	-0.0207572	0.885536
sp#P61421#VA0D1_HUMAN	P61421				V-type proton ATPase subunit d 1 OS=Homo sapiens GN=ATP6V0D1 PE=1 SV=1	0.128019	0.155285	0.164907	0.187112	0.197243	0.157789	0.190385	0.170705	0.180759	0.139667	0.150201	0.174133	0.172115	0.15455	0.138994	0.1957	0.141267	0.17462	0.156202	0.143281	0.162174	0.169419	0.17973	0.173255	0.153659	0.192612	0.191643	0.163318	0.157234	0.181269	0.164506	0.144024	0.172162	0.183405	0.167131	0.177352	-0.0119888	0.94977	0.868259	0.022321	0.829752	0.699697	-0.0343098	0.805118
sp#P38606#VATA_HUMAN	P38606				V-type proton ATPase catalytic subunit A OS=Homo sapiens GN=ATP6V1A PE=1 SV=2	0.159892	0.170814	0.164907	0.151954	0.178141	0.168471	0.147057	0.159757	0.166655	0.171021	0.18254	0.16266	0.159389	0.15455	0.18907	0.139686	0.170411	0.182762	0.177941	0.156136	0.162174	0.169419	0.158547	0.173255	0.153659	0.165513	0.161384	0.163318	0.180907	0.159295	0.155349	0.160468	0.184542	0.172766	0.167131	0.16519	0.0543273	0.704911	0.188125	0.0606403	0.567285	0.0966549	-0.00631299	0.972543
sp#P21281#VATB2_HUMAN	P21281				V-type proton ATPase subunit B, brain isoform OS=Homo sapiens GN=ATP6V1B2 PE=1 SV=3	0.181141	0.16305	0.164907	0.163673	0.16859	0.157789	0.175943	0.14881	0.152552	0.16057	0.18254	0.174133	0.172115	0.165959	0.164032	0.147688	0.170411	0.182762	0.177941	0.156136	0.148785	0.160523	0.169138	0.173255	0.189369	0.151963	0.151297	0.173352	0.151315	0.159295	0.164506	0.160468	0.172162	0.172766	0.175944	0.16519	-0.0305385	0.852017	0.461021	0.0308302	0.768526	0.415596	-0.0613688	0.651322
sp#Q9Y5K8#VATD_HUMAN	Q9Y5K8				V-type proton ATPase subunit D OS=Homo sapiens GN=ATP6V1D PE=1 SV=1	0.170516	0.16305	0.164907	0.140235	0.187692	0.157789	0.175943	0.159757	0.159604	0.16057	0.174455	0.174133	0.159389	0.165959	0.164032	0.11568	0.170411	0.199047	0.167071	0.181848	0.135397	0.178315	0.126773	0.205888	0.143456	0.151963	0.211817	0.213484	0.157234	0.159295	0.127875	0.160468	0.110261	0.194043	0.211196	0.201678	0.0276739	0.840561	0.771937	0.104752	0.325578	0.19268	-0.0770783	0.56796
sp#P36543#VATE1_HUMAN	P36543				V-type proton ATPase subunit E 1 OS=Homo sapiens GN=ATP6V1E1 PE=1 SV=1	0.159892	0.155285	0.164907	0.187112	0.159039	0.189836	0.147057	0.159757	0.180759	0.16057	0.174455	0.151186	0.159389	0.165959	0.164032	0.171694	0.184984	0.158335	0.167071	0.181848	0.162174	0.169419	0.169138	0.173255	0.184268	0.151963	0.161384	0.163318	0.163152	0.148308	0.164506	0.152246	0.172162	0.172766	0.158318	0.177352	0.00763007	0.946045	0.845853	0.0199158	0.847265	0.669727	-0.0122858	0.936466
sp#Q16864#VATF_HUMAN	Q16864				V-type proton ATPase subunit F OS=Homo sapiens GN=ATP6V1F PE=1 SV=2	0.159892	0.20187	0.152332	0.175393	0.139936	0.168471	0.132614	0.126914	0.138448	0.191925	0.222964	0.174133	0.172115	0.15455	0.176551	0.147688	0.155839	0.199047	0.177941	0.181848	0.162174	0.178315	0.147955	0.156938	0.179166	0.179062	0.151297	0.163318	0.163152	0.170282	0.146191	0.16869	0.184542	0.151489	0.19357	0.153027	0.0586756	0.683523	0.412602	0.0991544	0.351903	0.202813	-0.0404788	0.769132
sp#O75348#VATG1_HUMAN	O75348				V-type proton ATPase subunit G 1 OS=Homo sapiens GN=ATP6V1G1 PE=1 SV=3	0.149268	0.170814	0.190058	0.163673	0.149488	0.168471	0.118172	0.14881	0.173707	0.171021	0.190625	0.174133	0.146662	0.165959	0.176551	0.171694	0.170411	0.150192	0.177941	0.181848	0.162174	0.205003	0.137364	0.124305	0.163862	0.179062	0.161384	0.183385	0.157234	0.159295	0.164506	0.152246	0.172162	0.194043	0.175944	0.153027	0.125464	0.393936	0.0417655	0.0218348	0.833286	0.754728	0.103629	0.424109
sp#Q9UI12#VATH_HUMAN	Q9UI12				V-type proton ATPase subunit H OS=Homo sapiens GN=ATP6V1H PE=1 SV=1	0.149268	0.186342	0.164907	0.163673	0.159039	0.157789	0.219271	0.192601	0.1455	0.16057	0.158286	0.151186	0.159389	0.165959	0.18907	0.15569	0.170411	0.166477	0.167071	0.181848	0.175562	0.151627	0.169138	0.156938	0.209776	0.124864	0.181557	0.173352	0.139478	0.148308	0.173664	0.152246	0.172162	0.162128	0.167131	0.177352	-0.0430681	0.787162	0.56485	-0.0940491	0.384714	0.200331	0.050981	0.68911
sp#Q13535#ATR_HUMAN	Q13535				Serine/threonine-protein kinase ATR OS=Homo sapiens GN=ATR PE=1 SV=3	NA	NA	NA	NA	NA	NA	0.147057	0.170705	0.159604	0.181473	0.18254	0.16266	0.184842	0.15455	0.164032	0.171694	0.272419	0.125765	0.145333	0.181848	0.162174	0.187211	0.147955	0.156938	0.148557	0.192612	0.17147	0.163318	0.163152	0.192256	NA	NA	NA	NA	NA	NA	0.0381002	0.786684	0.572229	0.082678	0.43693	0.578585	-0.0445778	0.745488
sp#P25311#ZA2G_HUMAN	P25311				Zinc-alpha-2-glycoprotein OS=Homo sapiens GN=AZGP1 PE=1 SV=2	0.20239	0.131993	0.139756	0.163673	0.216346	0.157789	0.190385	0.236392	0.152552	0.139667	0.125946	0.16266	0.210294	0.177367	0.176551	0.147688	0.170411	0.14205	0.18881	0.156136	0.202338	0.142731	0.158547	0.156938	0.112846	0.192612	0.161384	0.193418	0.16907	0.225217	0.127875	0.242689	0.159781	0.0982964	0.149505	0.189515	-0.211091	0.1648	0.101766	-0.177843	0.0989474	0.137808	-0.0332483	0.811354
sp#P20160#CAP7_HUMAN	P20160				Azurocidin OS=Homo sapiens GN=AZU1 PE=1 SV=3	0.159892	0.147521	0.164907	0.198832	0.149488	0.179153	0.1615	0.159757	0.237173	0.129215	0.134031	0.151186	0.146662	0.177367	0.101437	0.243712	0.214129	0.101337	0.145333	0.143281	0.162174	0.142731	0.232687	0.189572	0.143456	0.219711	0.17147	0.163318	0.174989	0.148308	0.19198	0.176912	0.172162	0.140851	0.114252	0.21384	-0.0166912	0.924858	0.889694	0.0311047	0.766573	0.796026	-0.047796	0.72709
sp#P61769#B2MG_HUMAN	P61769				Beta-2-microglobulin OS=Homo sapiens GN=B2M PE=1 SV=1	0.170516	0.124229	0.164907	0.151954	0.235448	0.157789	0.204828	0.214497	0.152552	0.171021	0.142116	0.16266	NA	NA	NA	NA	NA	NA	0.18881	0.143281	0.202338	0.142731	0.169138	0.173255	0.138354	0.165513	0.141211	0.193418	0.16907	0.236204	0.10956	0.250912	0.172162	0.108935	0.131878	0.238166	-0.196071	0.197375	0.200307	-0.0566376	0.602599	0.70874	-0.139433	0.296523
sp#Q9Y2A9#B3GN3_HUMAN	Q9Y2A9				UDP-GlcNAc:betaGal beta-1,3-N-acetylglucosaminyltransferase 3 OS=Homo sapiens GN=B3GNT3 PE=1 SV=2	0.181141	0.20187	0.190058	0.163673	0.149488	0.125743	0.190385	0.192601	0.159604	0.223279	0.109777	0.16266	0.133936	0.280045	0.126475	0.15569	0.184984	0.125765	0.134463	0.20756	0.242502	0.0982515	0.169138	0.189572	NA	NA	NA	NA	NA	NA	0.228611	0.209801	0.122641	0.140851	0.114252	0.177352	-0.165098	0.278909	0.363456	-0.223066	0.0383272	0.170871	0.0579676	0.650517
sp#P15291#B4GT1_HUMAN	P15291				Beta-1,4-galactosyltransferase 1 OS=Homo sapiens GN=B4GALT1 PE=1 SV=5	0.159892	0.155285	0.164907	0.151954	0.197243	0.168471	0.190385	0.24734	0.1455	0.139667	0.117862	0.16266	0.159389	0.177367	0.18907	0.179696	0.184984	0.14205	0.145333	0.168992	0.229114	0.133835	0.17973	0.140622	NA	NA	NA	NA	NA	NA	0.173664	0.16869	0.147401	0.151489	0.167131	0.189515	-0.139778	0.360648	0.207161	-0.166146	0.123319	0.101678	0.0263676	0.831007
sp#O14867#BACH1_HUMAN	O14867				Transcription regulator protein BACH1 OS=Homo sapiens GN=BACH1 PE=1 SV=2	0.223638	0.16305	0.152332	0.151954	0.159039	0.147107	NA	NA	NA	NA	NA	NA	0.146662	0.165959	0.126475	0.171694	0.155839	0.20719	0.156202	0.181848	0.18895	0.160523	0.137364	0.189572	NA	NA	NA	NA	NA	NA	0.164506	0.16869	0.184542	0.172766	0.158318	0.16519	0.109397	0.455978	0.26108	0.0306981	0.769467	0.708496	0.0786984	0.541694
sp#O95817#BAG3_HUMAN	O95817				BAG family molecular chaperone regulator 3 OS=Homo sapiens GN=BAG3 PE=1 SV=3	0.138643	0.194106	0.177482	0.151954	0.149488	0.179153	0.1615	0.181653	0.173707	0.16057	0.166371	0.16266	0.197568	0.165959	0.151513	0.163692	0.126694	0.182762	0.177941	0.156136	0.162174	0.160523	0.158547	0.189572	0.189369	0.138414	0.181557	0.163318	0.151315	0.148308	0.155349	0.152246	0.172162	0.172766	0.184757	0.16519	-0.00724655	0.974942	0.900403	-0.0284626	0.796291	0.661643	0.0212161	0.861595
sp#Q9UL15#BAG5_HUMAN	Q9UL15				BAG family molecular chaperone regulator 5 OS=Homo sapiens GN=BAG5 PE=1 SV=1	0.20239	0.209634	0.139756	0.151954	0.139936	0.147107	0.1615	0.159757	0.152552	0.150118	0.190625	0.197079	0.197568	0.15455	0.176551	0.163692	0.141267	0.17462	0.156202	0.168992	0.148785	0.169419	0.158547	0.205888	0.184268	0.138414	0.181557	0.183385	0.145397	0.159295	0.164506	0.135802	0.184542	0.194043	0.19357	0.140864	0.149278	0.311961	0.0389427	0.0666622	0.529897	0.406729	0.0826159	0.522198
sp#P46379#BAG6_HUMAN	P46379				Large proline-rich protein BAG6 OS=Homo sapiens GN=BAG6 PE=1 SV=2	0.159892	0.16305	0.190058	0.163673	0.178141	0.168471	NA	NA	NA	NA	NA	NA	0.172115	0.200185	0.164032	0.163692	0.170411	0.133907	0.145333	0.181848	0.175562	0.151627	0.17973	0.156938	0.143456	0.219711	0.191643	0.143252	0.180907	0.148308	0.19198	0.176912	0.122641	0.130212	0.19357	0.153027	-0.18366	0.227661	0.0437532	-0.0900725	0.405301	0.274406	-0.0935877	0.486269
sp#Q9UQB8#BAIP2_HUMAN	Q9UQB8				Brain-specific angiogenesis inhibitor 1-associated protein 2 OS=Homo sapiens GN=BAIAP2 PE=1 SV=1	0.149268	0.139757	0.177482	0.187112	0.187692	0.179153	0.147057	0.170705	0.173707	0.181473	0.150201	0.185606	0.159389	0.15455	0.164032	0.15569	0.184984	0.190905	0.156202	0.168992	0.175562	0.187211	0.147955	0.173255	0.179166	0.151963	0.181557	0.173352	0.151315	0.170282	0.146191	0.135802	0.172162	0.183405	0.202383	0.16519	0.0728469	0.615633	0.192927	0.107481	0.313223	0.0801785	-0.0346337	0.803217
sp#O75531#BAF_HUMAN	O75531				Barrier-to-autointegration factor OS=Homo sapiens GN=BANF1 PE=1 SV=1	0.138643	0.170814	0.202633	0.163673	0.130385	0.2112	0.1615	0.170705	0.1455	0.191925	0.18254	0.151186	0.159389	0.15455	0.176551	0.171694	0.141267	0.182762	0.177941	0.168992	0.175562	0.142731	0.158547	0.173255	0.184268	0.124864	0.151297	0.173352	0.186826	0.137321	0.182822	0.152246	0.172162	0.172766	0.167131	0.16519	0.00301069	0.970559	0.967416	0.0241963	0.816155	0.754481	-0.0211856	0.882972
sp#P80723#BASP1_HUMAN	P80723				Brain acid soluble protein 1 OS=Homo sapiens GN=BASP1 PE=1 SV=2	0.181141	0.139757	0.152332	0.257429	0.130385	0.157789	0.132614	0.14881	0.230121	0.129215	0.174455	0.116767	0.146662	0.131733	0.113956	0.307728	0.155839	0.0931945	0.221418	0.104713	0.148785	0.0715637	0.296235	0.156938	0.133252	0.165513	0.141211	0.173352	0.210499	0.159295	0.228611	0.160468	0.159781	0.140851	0.0701867	0.262491	0.0573397	0.690068	0.759773	0.177446	0.096839	0.3825	-0.120106	0.36953
sp#P51572#BAP31_HUMAN	P51572				B-cell receptor-associated protein 31 OS=Homo sapiens GN=BCAP31 PE=1 SV=3	0.138643	0.178578	0.164907	0.198832	0.149488	0.179153	0.1615	0.159757	0.180759	0.181473	0.174455	0.151186	0.159389	0.131733	0.176551	0.171694	0.141267	0.199047	0.177941	0.181848	0.122009	0.213899	0.126773	0.156938	0.199573	0.151963	0.17147	0.173352	0.151315	0.137321	0.155349	0.160468	0.196922	0.183405	0.167131	0.153027	0.0857942	0.556342	0.257828	-0.0340906	0.756114	0.648134	0.119885	0.356223
sp#Q9BXK5#B2L13_HUMAN	Q9BXK5				Bcl-2-like protein 13 OS=Homo sapiens GN=BCL2L13 PE=1 SV=1	0.149268	0.186342	0.190058	0.175393	0.139936	0.168471	0.175943	0.137862	0.194862	0.139667	0.18254	0.151186	0.146662	0.188776	0.151513	0.179696	0.170411	0.166477	0.177941	0.156136	0.148785	0.187211	0.137364	0.173255	0.153659	0.179062	0.17147	0.183385	0.151315	0.181269	NA	NA	NA	NA	NA	NA	0.0589493	0.682184	0.435744	0.0478835	0.650408	0.487006	0.0110658	0.922432
sp#Q02338#BDH_HUMAN	Q02338				D-beta-hydroxybutyrate dehydrogenase, mitochondrial OS=Homo sapiens GN=BDH1 PE=1 SV=3	0.128019	0.194106	0.177482	0.175393	0.178141	0.147107	0.190385	0.14881	0.173707	0.171021	0.142116	0.185606	0.146662	0.200185	0.176551	0.171694	0.214129	0.125765	0.134463	0.168992	0.162174	0.160523	0.17973	0.205888	NA	NA	NA	NA	NA	NA	0.137033	0.160468	0.147401	0.162128	0.220009	0.16519	0.0310513	0.823014	0.704275	0.15194	0.154815	0.149854	-0.120889	0.366373
sp#Q8TD16#BICD2_HUMAN,sp#Q96G01#BICD1_HUMAN	Q8TD16				Protein bicaudal D homolog 2 OS=Homo sapiens GN=BICD2 PE=1 SV=1,Protein bicaudal D homolog 1 OS=Homo sapiens GN=BICD1 PE=1 SV=3	0.149268	0.20187	0.102031	0.128515	0.206795	0.200518	NA	NA	NA	NA	NA	NA	0.159389	0.188776	0.151513	0.163692	0.170411	0.166477	0.177941	0.168992	0.148785	0.142731	0.200912	0.140622	0.163862	0.165513	0.181557	0.163318	0.16907	0.159295	0.155349	0.144024	0.196922	0.204682	0.184757	0.128702	-0.0225248	0.894059	0.789269	-0.158731	0.141046	0.132665	0.136206	0.295397
sp#P55957#BID_HUMAN	P55957				BH3-interacting domain death agonist OS=Homo sapiens GN=BID PE=1 SV=1	0.191765	0.155285	0.164907	0.187112	0.149488	0.157789	0.190385	0.14881	0.194862	0.139667	0.166371	0.139713	0.172115	0.177367	0.138994	0.187698	0.199556	0.14205	0.177941	0.168992	0.122009	0.160523	0.222095	0.124305	0.138354	0.192612	0.181557	0.203451	0.186826	0.137321	0.265241	0.144024	0.147401	0.162128	0.105439	0.189515	-0.0693582	0.656246	0.516702	-0.0840612	0.437641	0.489551	0.014703	0.90056
sp#Q9UBW5#BIN2_HUMAN	Q9UBW5				Bridging integrator 2 OS=Homo sapiens GN=BIN2 PE=1 SV=3	NA	NA	NA	NA	NA	NA	0.1615	0.170705	0.152552	0.212828	0.158286	0.16266	0.235747	0.223002	0.201589	0.107678	0.170411	0.117622	0.156202	0.168992	0.162174	0.187211	0.158547	0.156938	NA	NA	NA	NA	NA	NA	0.31103	0.144024	0.110261	0.162128	0.114252	0.153027	-0.277337	0.0671999	0.181048	-0.398796	0.000208341	0.0535651	0.121459	0.350034
sp#Q13867#BLMH_HUMAN	Q13867				Bleomycin hydrolase OS=Homo sapiens GN=BLMH PE=1 SV=1	0.159892	0.16305	0.164907	0.163673	0.178141	0.168471	0.1615	0.181653	0.159604	0.181473	0.150201	0.16266	0.184842	0.15455	0.18907	0.123682	0.184984	0.182762	0.18881	0.168992	0.148785	0.151627	0.17973	0.173255	0.168963	0.151963	0.161384	0.183385	0.163152	0.170282	0.146191	0.185134	0.209302	0.151489	0.149505	0.16519	-0.0405141	0.800278	0.547016	-0.0206003	0.853312	0.650821	-0.0199137	0.89059
sp#P53004#BIEA_HUMAN	P53004				Biliverdin reductase A OS=Homo sapiens GN=BLVRA PE=1 SV=2	0.159892	0.178578	0.152332	0.163673	0.178141	0.157789	0.175943	0.170705	0.159604	0.171021	0.150201	0.174133	0.159389	0.177367	0.201589	0.15569	0.170411	0.14205	0.156202	0.168992	0.175562	0.187211	0.147955	0.173255	0.194471	0.165513	0.161384	0.183385	0.145397	0.148308	0.164506	0.16869	0.172162	0.183405	0.158318	0.153027	0.0361968	0.796452	0.398622	-0.116937	0.279031	0.00731736	0.153134	0.240105
sp#P30043#BLVRB_HUMAN	P30043				Flavin reductase (NADPH) OS=Homo sapiens GN=BLVRB PE=1 SV=3	0.149268	0.178578	0.164907	0.175393	0.187692	0.147107	0.1615	0.159757	0.194862	0.16057	0.158286	0.151186	0.133936	0.165959	0.176551	0.179696	0.170411	0.158335	0.145333	0.143281	0.175562	0.213899	0.137364	0.156938	0.179166	0.151963	0.181557	0.173352	0.151315	0.170282	0.182822	0.160468	0.184542	0.183405	0.149505	0.153027	0.165228	0.263845	0.00825761	-0.0166615	0.882189	0.753106	0.18189	0.163683
sp#Q7Z465#BNIPL_HUMAN	Q7Z465				Bcl-2/adenovirus E1B 19 kDa-interacting protein 2-like protein OS=Homo sapiens GN=BNIPL PE=1 SV=1	0.20239	0.155285	0.164907	0.175393	0.159039	0.157789	0.190385	0.137862	0.124345	0.150118	0.222964	0.197079	0.184842	0.177367	0.151513	0.131684	0.155839	0.215332	NA	NA	NA	NA	NA	NA	0.199573	0.151963	0.181557	0.153285	0.139478	0.170282	NA	NA	NA	NA	NA	NA	-0.120222	0.433113	0.265292	0.0849921	0.42432	0.434668	-0.205214	0.12289
sp#Q9H3K6#BOLA2_HUMAN	Q9H3K6				BolA-like protein 2 OS=Homo sapiens GN=BOLA2 PE=1 SV=1	0.149268	0.186342	0.152332	0.187112	0.159039	0.168471	NA	NA	NA	NA	NA	NA	NA	NA	NA	NA	NA	NA	0.156202	0.168992	0.18895	0.178315	0.158547	0.156938	0.15876	0.192612	0.17147	0.153285	0.157234	0.181269	0.19198	0.144024	0.147401	0.183405	0.158318	0.177352	0.0196276	0.882671	0.793868	-0.0118671	0.917548	0.861408	0.0314947	0.800816
sp#P07738#PMGE_HUMAN	P07738				Bisphosphoglycerate mutase OS=Homo sapiens GN=BPGM PE=1 SV=2	0.128019	0.186342	0.164907	0.187112	0.16859	0.168471	0.118172	0.170705	0.208966	0.139667	0.166371	0.174133	0.184842	0.177367	0.151513	0.171694	0.184984	0.150192	0.177941	0.20756	0.135397	0.160523	0.169138	0.140622	0.174065	0.179062	0.191643	0.153285	0.151315	0.159295	0.31103	0.152246	0.135021	0.119574	0.140691	0.128702	-0.218971	0.149418	0.112711	-0.191767	0.075123	0.130432	-0.0272042	0.847081
sp#P17213#BPI_HUMAN	P17213				Bactericidal permeability-increasing protein OS=Homo sapiens GN=BPI PE=1 SV=4	0.149268	0.139757	0.152332	0.198832	0.139936	0.221882	0.147057	0.126914	0.237173	0.16057	0.142116	0.151186	0.159389	0.188776	0.113956	0.179696	0.286991	0.101337	0.123594	0.117569	0.148785	0.160523	0.285644	0.140622	0.163862	0.192612	0.110951	0.113153	0.216418	0.170282	0.219453	0.16869	0.135021	0.162128	0.105439	0.21384	-0.12123	0.429184	0.367465	0.136392	0.201297	0.439083	-0.257622	0.0523569
sp#Q9NP55#BPIA1_HUMAN	Q9NP55				BPI fold-containing family A member 1 OS=Homo sapiens GN=BPIFA1 PE=1 SV=1	0.149268	0.124229	0.240359	0.198832	0.178141	0.125743	0.204828	0.181653	0.1455	0.150118	0.101692	0.265918	0.286653	0.165959	0.176551	0.123682	0.141267	0.125765	0.145333	0.143281	0.215726	0.196107	0.169138	0.124305	0.0975416	0.151963	0.0907779	0.113153	0.293357	0.21423	0.182822	0.152246	0.246443	0.140851	0.158318	0.128702	-0.10672	0.487715	0.530633	0.100675	0.34462	0.594668	-0.207395	0.118926
sp#Q96DR5#BPIA2_HUMAN	Q96DR5				BPI fold-containing family A member 2 OS=Homo sapiens GN=BPIFA2 PE=1 SV=2	0.191765	0.0931722	0.177482	0.151954	0.244999	0.147107	0.262599	0.181653	0.138448	0.0874092	0.125946	0.254445	0.197568	0.15455	0.126475	0.147688	0.199556	0.166477	0.221418	0.181848	0.135397	0.142731	0.147955	0.140622	0.0924401	0.206161	0.131124	0.253617	0.180907	0.203243	0.118718	0.218023	0.184542	0.162128	0.131878	0.189515	-0.311578	0.0395524	0.0783638	-0.105538	0.328921	0.474866	-0.20604	0.121377
sp#Q8TDL5#BPIB1_HUMAN	Q8TDL5				BPI fold-containing family B member 1 OS=Homo sapiens GN=BPIFB1 PE=2 SV=1	0.223638	0.116465	0.177482	0.175393	0.178141	0.125743	0.175943	0.170705	0.1455	0.108312	0.101692	0.323284	0.197568	0.188776	0.176551	0.107678	0.170411	0.17462	0.243156	0.168992	0.135397	0.124939	0.17973	0.124305	0.107745	0.206161	0.100864	0.113153	0.251928	0.192256	0.146191	0.160468	0.209302	0.162128	0.175944	0.140864	-0.263645	0.0820097	0.0818714	0.0802085	0.450622	0.621917	-0.343854	0.00948349
sp#Q8N4F0#BPIB2_HUMAN	Q8N4F0				BPI fold-containing family B member 2 OS=Homo sapiens GN=BPIFB2 PE=1 SV=2	0.223638	0.108701	0.152332	0.140235	0.235448	0.136425	0.190385	0.225444	0.131397	0.129215	0.125946	0.231499	0.235747	0.211593	0.151513	0.107678	0.155839	0.150192	0.18881	0.156136	0.175562	0.151627	0.158547	0.189572	0.112846	0.287458	0.151297	0.173352	0.174989	0.170282	0.146191	0.218023	0.147401	0.119574	0.158318	0.189515	-0.404759	0.00738377	0.0123902	-0.231259	0.0317391	0.0981694	-0.173499	0.19283
sp#O95861#BPNT1_HUMAN	O95861				3'(2'),5'-bisphosphate nucleotidase 1 OS=Homo sapiens GN=BPNT1 PE=1 SV=1	0.159892	0.124229	0.139756	0.187112	0.139936	0.275293	0.175943	0.170705	0.166655	0.171021	0.150201	0.174133	0.159389	0.188776	0.164032	0.107678	0.170411	0.223475	0.167071	0.181848	0.18895	0.151627	0.158547	0.173255	0.148557	0.179062	0.211817	0.153285	0.174989	0.159295	NA	NA	NA	NA	NA	NA	-0.159863	0.294682	0.228588	-0.062214	0.566899	0.59322	-0.0976491	0.467193
sp#Q5VW32#BROX_HUMAN	Q5VW32				BRO1 domain-containing protein BROX OS=Homo sapiens GN=BROX PE=1 SV=1	0.181141	0.16305	0.177482	0.151954	0.16859	0.168471	NA	NA	NA	NA	NA	NA	0.172115	0.143142	0.151513	0.163692	0.141267	0.20719	0.18881	0.143281	0.162174	0.160523	0.158547	0.156938	NA	NA	NA	NA	NA	NA	0.210295	0.160468	0.122641	0.140851	0.175944	0.201678	-0.121654	0.427535	0.196126	0.0167524	0.870412	0.866047	-0.138407	0.30014
sp#Q10588#BST1_HUMAN	Q10588				ADP-ribosyl cyclase 2 OS=Homo sapiens GN=BST1 PE=1 SV=2	0.170516	0.139757	0.152332	0.23399	0.111283	0.221882	0.118172	0.115966	0.286535	0.129215	0.142116	0.151186	0.146662	0.143142	0.0763987	0.323732	0.199556	0.085052	0.156202	0.117569	0.135397	0.160523	0.253869	0.156938	0.128151	0.23326	0.131124	0.153285	0.204581	0.181269	NA	NA	NA	NA	NA	NA	0.193501	0.191668	0.451704	0.238779	0.0256256	0.214448	-0.0452778	0.741473
sp#P20290#BTF3_HUMAN	P20290				Transcription factor BTF3 OS=Homo sapiens GN=BTF3 PE=1 SV=1	0.170516	0.170814	0.177482	0.151954	0.16859	0.168471	0.175943	0.170705	0.152552	0.16057	0.19871	0.139713	0.159389	0.165959	0.164032	0.179696	0.155839	0.17462	0.199679	0.181848	0.122009	0.178315	0.137364	0.173255	0.143456	0.192612	0.161384	0.143252	0.151315	0.236204	0.155349	0.144024	0.209302	0.162128	0.175944	0.153027	-0.037113	0.817832	0.592453	-0.000424804	1	0.995851	-0.0366882	0.791191
sp#Q96K17#BT3L4_HUMAN	Q96K17				Transcription factor BTF3 homolog 4 OS=Homo sapiens GN=BTF3L4 PE=1 SV=1	NA	NA	NA	NA	NA	NA	0.190385	0.137862	0.159604	0.202376	0.18254	0.139713	NA	NA	NA	NA	NA	NA	0.167071	0.181848	0.148785	0.160523	0.169138	0.189572	0.174065	0.192612	0.151297	0.173352	0.157234	0.170282	0.173664	0.176912	0.159781	0.151489	0.184757	0.16519	-0.0931767	0.546014	0.2284	-0.0377292	0.730478	0.598291	-0.0554475	0.683991
sp#O43684#BUB3_HUMAN	O43684				Mitotic checkpoint protein BUB3 OS=Homo sapiens GN=BUB3 PE=1 SV=1	0.159892	0.139757	0.127181	0.327746	0.120834	0.147107	0.190385	0.137862	0.216018	0.118764	0.134031	0.208552	NA	NA	NA	NA	NA	NA	0.145333	0.168992	0.162174	0.151627	0.211504	0.140622	NA	NA	NA	NA	NA	NA	0.182822	0.127579	0.172162	0.225959	0.167131	0.140864	0.141093	0.338771	0.337047	0.255663	0.0168874	0.275125	-0.11457	0.392346
sp#Q7L1Q6#BZW1_HUMAN	Q7L1Q6				Basic leucine zipper and W2 domain-containing protein 1 OS=Homo sapiens GN=BZW1 PE=1 SV=1	0.159892	0.178578	0.164907	0.151954	0.178141	0.168471	0.1615	0.137862	0.124345	0.191925	0.206795	0.185606	0.172115	0.143142	0.18907	0.123682	0.141267	0.223475	0.18881	0.143281	0.148785	0.196107	0.126773	0.189572	0.194471	0.138414	0.161384	0.183385	0.139478	0.159295	0.137033	0.135802	0.184542	0.194043	0.184757	0.16519	0.10028	0.493491	0.256287	0.102639	0.335362	0.275867	-0.00235853	0.996465
sp#Q9Y6E2#BZW2_HUMAN	Q9Y6E2				Basic leucine zipper and W2 domain-containing protein 2 OS=Homo sapiens GN=BZW2 PE=1 SV=1	0.170516	0.194106	0.152332	0.116796	0.197243	0.157789	0.147057	0.170705	0.1455	0.202376	0.190625	0.151186	0.172115	0.165959	0.138994	0.15569	0.170411	0.190905	NA	NA	NA	NA	NA	NA	0.15876	0.165513	0.181557	0.183385	0.151315	0.181269	0.127875	0.209801	0.209302	0.130212	0.184757	0.116539	0.0330973	0.812426	0.737474	-0.058687	0.589361	0.569406	0.0917843	0.478021
sp#Q711Q0#CJ071_HUMAN	Q711Q0				Uncharacterized protein C10orf71 OS=Homo sapiens GN=C10orf71 PE=2 SV=2	0.170516	0.16305	0.190058	0.140235	0.149488	0.200518	0.175943	0.159757	0.173707	0.16057	0.166371	0.151186	0.159389	0.143142	0.201589	0.163692	0.184984	0.158335	NA	NA	NA	NA	NA	NA	0.168963	0.179062	0.131124	0.143252	0.16907	0.225217	NA	NA	NA	NA	NA	NA	-0.0313905	0.84757	0.720111	0.0521585	0.621994	0.600306	-0.083549	0.535174
sp#Q9H0W9#CK054_HUMAN	Q9H0W9				Ester hydrolase C11orf54 OS=Homo sapiens GN=C11orf54 PE=1 SV=1	0.181141	0.178578	0.164907	0.198832	0.159039	0.125743	0.190385	0.181653	0.1455	0.171021	0.142116	0.208552	NA	NA	NA	NA	NA	NA	0.167071	0.181848	0.175562	0.142731	0.169138	0.189572	NA	NA	NA	NA	NA	NA	0.201137	0.185134	0.135021	0.162128	0.149505	0.153027	-0.107921	0.482714	0.25166	-0.0170592	0.879266	0.866839	-0.0908613	0.499308
sp#Q9Y224#CN166_HUMAN	Q9Y224				UPF0568 protein C14orf166 OS=Homo sapiens GN=C14orf166 PE=1 SV=1	0.159892	0.16305	0.190058	0.163673	0.16859	0.179153	0.204828	0.170705	0.159604	0.16057	0.174455	0.151186	0.172115	0.15455	0.176551	0.147688	0.155839	0.190905	0.134463	0.156136	0.202338	0.160523	0.17973	0.140622	0.153659	0.179062	0.161384	0.173352	0.163152	0.192256	0.182822	0.16869	0.159781	0.162128	0.167131	0.16519	-0.0272717	0.869112	0.630716	0.00669752	0.944631	0.911771	-0.0339692	0.807118
sp#Q7Z3J2#CP062_HUMAN	Q7Z3J2				UPF0505 protein C16orf62 OS=Homo sapiens GN=C16orf62 PE=1 SV=2	0.181141	0.240691	0.177482	0.128515	0.120834	0.125743	NA	NA	NA	NA	NA	NA	0.12121	0.234411	0.151513	0.139686	0.170411	0.150192	0.156202	0.246128	0.255891	0.116043	0.137364	0.124305	0.148557	0.151963	0.181557	0.223517	0.163152	0.170282	0.100402	0.193357	0.0731201	0.119574	0.299327	0.16519	0.0738101	0.611128	0.735051	0.076798	0.469925	0.697692	-0.00298792	0.992657
sp#Q96B23#CR025_HUMAN	Q96B23				Uncharacterized protein C18orf25 OS=Homo sapiens GN=C18orf25 PE=1 SV=2	0.138643	0.20187	0.202633	0.140235	0.139936	0.168471	NA	NA	NA	NA	NA	NA	NA	NA	NA	NA	NA	NA	0.167071	0.233272	0.135397	0.160523	0.158547	0.173255	0.22508	0.138414	0.161384	0.143252	0.139478	0.159295	0.182822	0.135802	0.184542	0.183405	0.184757	0.140864	-0.0875035	0.571422	0.534225	-0.098514	0.362378	0.480988	0.0110105	0.922765
sp#Q07021#C1QBP_HUMAN	Q07021				Complement component 1 Q subcomponent-binding protein, mitochondrial OS=Homo sapiens GN=C1QBP PE=1 SV=1	0.149268	0.186342	0.164907	0.163673	0.159039	0.168471	0.233713	0.192601	0.1455	0.118764	0.134031	0.220026	0.172115	0.165959	0.18907	0.147688	0.141267	0.190905	0.167071	0.168992	0.162174	0.169419	0.147955	0.189572	0.179166	0.165513	0.141211	0.203451	0.151315	0.159295	0.182822	0.144024	0.196922	0.151489	0.167131	0.140864	-0.098229	0.523868	0.253521	-0.0911521	0.399648	0.279081	-0.00707695	0.967924
sp#P02747#C1QC_HUMAN	P02747				Complement C1q subcomponent subunit C OS=Homo sapiens GN=C1QC PE=1 SV=3	NA	NA	NA	NA	NA	NA	0.147057	0.170705	0.180759	0.139667	0.174455	0.185606	0.133936	0.245819	0.126475	0.187698	0.228701	0.10948	0.167071	0.168992	0.148785	0.124939	0.222095	0.189572	NA	NA	NA	NA	NA	NA	0.19198	0.185134	0.147401	0.162128	0.131878	0.177352	-0.212067	0.162832	0.121078	0.00861021	0.930456	0.955734	-0.220678	0.0969094
sp#Q9BXJ4#C1QT3_HUMAN	Q9BXJ4				Complement C1q tumor necrosis factor-related protein 3 OS=Homo sapiens GN=C1QTNF3 PE=2 SV=1	0.213014	0.0931722	0.127181	0.175393	0.235448	0.179153	0.175943	0.214497	0.159604	0.108312	0.142116	0.242972	0.172115	0.177367	0.138994	0.15569	0.199556	0.166477	0.167071	0.156136	0.0818447	0.124939	0.147955	0.418006	0.15876	0.179062	0.161384	0.183385	0.174989	0.170282	0.127875	0.209801	0.221682	0.140851	0.158318	0.153027	-0.2723	0.0723697	0.0548041	0.080171	0.450831	0.675225	-0.352471	0.00782658
sp#P30042#ES1_HUMAN	P30042				ES1 protein homolog, mitochondrial OS=Homo sapiens GN=C21orf33 PE=1 SV=3	NA	NA	NA	NA	NA	NA	NA	NA	NA	NA	NA	NA	0.172115	0.165959	0.164032	0.163692	0.141267	0.190905	0.134463	0.168992	0.18895	0.213899	0.137364	0.173255	0.153659	0.151963	0.151297	0.143252	0.186826	0.203243	0.182822	0.16869	0.159781	0.162128	0.158318	0.16519	0.0527548	0.712705	0.539876	0.0627191	0.554237	0.479168	-0.00996433	0.950477
sp#Q08AI8#CB054_HUMAN	Q08AI8				Uncharacterized protein C2orf54 OS=Homo sapiens GN=C2orf54 PE=2 SV=2	0.170516	0.178578	0.177482	0.151954	0.159039	0.168471	0.175943	0.159757	0.159604	0.16057	0.190625	0.16266	0.172115	0.165959	0.201589	0.15569	0.170411	0.14205	0.123594	0.181848	0.18895	0.178315	0.147955	0.189572	0.163862	0.165513	0.17147	0.183385	0.157234	0.159295	0.155349	0.16869	0.159781	0.194043	0.158318	0.153027	0.101143	0.489871	0.0609099	0.000325719	0.991956	0.995277	0.100817	0.436574
sp#P01024#CO3_HUMAN	P01024				Complement C3 OS=Homo sapiens GN=C3 PE=1 SV=2	0.170516	0.139757	0.190058	0.163673	0.149488	0.200518	0.175943	0.14881	0.208966	0.118764	0.142116	0.185606	0.146662	0.200185	0.151513	0.171694	0.199556	0.150192	0.167071	0.168992	0.148785	0.151627	0.190321	0.156938	0.128151	0.151963	0.121038	0.113153	0.263765	0.148308	0.182822	0.176912	0.147401	0.140851	0.140691	0.21384	-0.16304	0.285041	0.0890813	0.102814	0.334542	0.329433	-0.265854	0.0452188
sp#P0C0L4#CO4A_HUMAN	P0C0L4				Complement C4-A OS=Homo sapiens GN=C4A PE=1 SV=2	0.213014	0.194106	0.139756	0.128515	0.216346	0.0936965	0.1615	0.126914	0.166655	0.202376	0.19871	0.139713	0.159389	0.188776	0.164032	0.187698	0.184984	0.125765	0.145333	0.168992	0.148785	0.187211	0.17973	0.156938	0.143456	0.179062	0.17147	0.143252	0.198662	0.170282	NA	NA	NA	NA	NA	NA	0.167658	0.256989	0.151586	0.0356287	0.734601	0.779551	0.13203	0.310256
sp#Q6MZM9#CD040_HUMAN	Q6MZM9				Uncharacterized protein C4orf40 OS=Homo sapiens GN=C4orf40 PE=1 SV=1	0.181141	0.124229	0.177482	0.163673	0.235448	0.125743	0.248156	0.291131	0.152552	0.118764	0.109777	0.12824	0.223021	0.15455	0.0889178	0.147688	0.257846	0.166477	0.286633	0.143281	0.202338	0.0982515	0.137364	0.107988	0.112846	0.179062	0.181557	0.193418	0.180907	0.203243	0.118718	0.234467	0.209302	0.108935	0.131878	0.189515	-0.380866	0.0117392	0.0564604	-0.267817	0.0128356	0.15631	-0.11305	0.398758
sp#P13671#CO6_HUMAN	P13671				Complement component C6 OS=Homo sapiens GN=C6 PE=1 SV=3	0.181141	0.16305	0.164907	0.151954	0.187692	0.147107	0.1615	0.170705	0.152552	0.16057	0.190625	0.185606	NA	NA	NA	NA	NA	NA	0.210548	0.168992	0.135397	0.133835	0.211504	0.140622	0.128151	0.165513	0.131124	0.123186	0.251928	0.192256	NA	NA	NA	NA	NA	NA	-0.182627	0.230325	0.0983671	0.152275	0.153912	0.243431	-0.334902	0.0115295
sp#Q5T0Z8#CF132_HUMAN	Q5T0Z8				Uncharacterized protein C6orf132 OS=Homo sapiens GN=C6orf132 PE=1 SV=4	0.128019	0.170814	0.164907	0.163673	0.178141	0.157789	0.1615	0.159757	0.180759	0.181473	0.166371	0.12824	0.146662	0.165959	0.164032	0.15569	0.228701	0.158335	0.156202	0.168992	0.175562	0.169419	0.17973	0.140622	0.133252	0.192612	0.23199	0.173352	0.151315	0.181269	0.164506	0.16869	0.147401	0.194043	0.184757	0.128702	0.0849312	0.560206	0.261349	0.0165586	0.871834	0.838237	0.0683725	0.594761
sp#Q6P5S2#CF058_HUMAN	Q6P5S2				UPF0762 protein C6orf58 OS=Homo sapiens GN=C6orf58 PE=1 SV=2	0.20239	0.124229	0.152332	0.128515	0.235448	0.147107	0.204828	0.236392	0.152552	0.139667	0.142116	0.16266	0.197568	0.211593	0.164032	0.123682	0.199556	0.14205	0.167071	0.168992	0.148785	0.151627	0.17973	0.189572	0.117948	0.206161	0.151297	0.203451	0.16907	0.203243	0.118718	0.267356	0.135021	0.119574	0.140691	0.201678	-0.327509	0.0304255	0.0248118	-0.180451	0.0940751	0.170314	-0.147058	0.270574
sp#P10643#CO7_HUMAN	P10643				Complement component C7 OS=Homo sapiens GN=C7 PE=1 SV=2	0.170516	0.186342	0.177482	0.187112	0.130385	0.157789	0.1615	0.159757	0.201914	0.171021	0.166371	0.12824	NA	NA	NA	NA	NA	NA	0.199679	0.168992	0.135397	0.124939	0.200912	0.189572	NA	NA	NA	NA	NA	NA	0.155349	0.193357	0.196922	0.162128	0.123065	0.177352	0.0241227	0.859097	0.825742	0.0251132	0.809527	0.822697	-0.000990487	1
sp#P02748#CO9_HUMAN	P02748				Complement component C9 OS=Homo sapiens GN=C9 PE=1 SV=2	0.170516	0.147521	0.202633	0.175393	0.149488	0.168471	0.1615	0.14881	0.216018	0.118764	0.150201	0.197079	0.197568	0.177367	0.18907	0.139686	0.126694	0.158335	0.145333	0.194704	0.162174	0.142731	0.200912	0.156938	0.112846	0.192612	0.100864	0.113153	0.275602	0.21423	0.182822	0.16869	0.147401	0.140851	0.149505	0.201678	-0.161201	0.290594	0.148945	0.143372	0.179307	0.215131	-0.304573	0.0216625
sp#A8MQ03#CI169_HUMAN	A8MQ03				UPF0574 protein C9orf169 OS=Homo sapiens GN=C9orf169 PE=1 SV=1	0.181141	0.108701	0.127181	0.269148	0.187692	0.147107	0.132614	0.170705	0.194862	0.16057	0.142116	0.185606	NA	NA	NA	NA	NA	NA	NA	NA	NA	NA	NA	NA	0.0771354	0.260359	0.161384	0.183385	0.180907	0.269165	0.127875	0.234467	0.246443	0.0876579	0.149505	0.153027	-0.0149723	0.933957	0.950763	0.142303	0.182554	0.557224	-0.157275	0.238311
sp#P23280#CAH6_HUMAN	P23280				Carbonic anhydrase 6 OS=Homo sapiens GN=CA6 PE=1 SV=3	0.244887	0.0931722	0.102031	0.198832	0.235448	0.136425	0.233713	0.24734	0.124345	0.0874092	0.134031	0.231499	0.133936	0.165959	0.151513	0.11568	0.199556	0.223475	0.177941	0.181848	0.162174	0.169419	0.137364	0.173255	0.0771354	0.165513	0.252163	0.203451	0.174989	0.21423	0.10956	0.218023	0.209302	0.119574	0.140691	0.21384	-0.107646	0.483855	0.582985	0.0416129	0.693013	0.7979	-0.149259	0.263384
sp#Q9Y376#CAB39_HUMAN	Q9Y376				Calcium-binding protein 39 OS=Homo sapiens GN=CAB39 PE=1 SV=1	0.159892	0.170814	0.164907	0.175393	0.16859	0.168471	0.1615	0.159757	0.173707	0.171021	0.158286	0.197079	0.210294	0.165959	0.138994	0.163692	0.126694	0.158335	0.177941	0.168992	0.135397	0.169419	0.169138	0.173255	0.179166	0.179062	0.17147	0.163318	0.151315	0.159295	0.201137	0.16869	0.147401	0.183405	0.140691	0.16519	-0.114556	0.455584	0.0398106	-0.1212	0.261772	0.0487879	0.00664382	0.9491
sp#Q9H9S4#CB39L_HUMAN	Q9H9S4				Calcium-binding protein 39-like OS=Homo sapiens GN=CAB39L PE=1 SV=3	0.159892	0.225163	0.152332	0.163673	0.149488	0.136425	0.147057	0.181653	0.124345	0.171021	0.174455	0.220026	0.184842	0.188776	0.176551	0.139686	0.155839	0.166477	0.156202	0.168992	0.175562	0.178315	0.147955	0.156938	NA	NA	NA	NA	NA	NA	NA	NA	NA	NA	NA	NA	0.0401858	0.776019	0.720606	0.0264056	0.800208	0.780661	0.0137802	0.906103
sp#P27708#PYR1_HUMAN	P27708				CAD protein OS=Homo sapiens GN=CAD PE=1 SV=3	0.159892	0.147521	0.177482	0.210551	0.159039	0.157789	NA	NA	NA	NA	NA	NA	0.159389	0.15455	0.176551	0.163692	0.155839	0.182762	0.145333	0.168992	0.175562	0.151627	0.169138	0.205888	NA	NA	NA	NA	NA	NA	0.137033	0.176912	0.147401	0.0982964	0.237636	0.201678	-0.0447989	0.778307	0.633413	0.291522	0.00646412	0.00648264	-0.33632	0.0111811
sp#P62158#CALM_HUMAN	P62158				Calmodulin OS=Homo sapiens GN=CALM1 PE=1 SV=2	0.149268	0.155285	0.190058	0.140235	0.16859	0.200518	0.147057	0.137862	0.180759	0.16057	0.190625	0.151186	0.159389	0.131733	0.176551	0.179696	0.199556	0.158335	0.210548	0.194704	0.148785	0.133835	0.158547	0.140622	0.15876	0.192612	0.161384	0.183385	0.163152	0.170282	0.182822	0.160468	0.209302	0.130212	0.167131	0.16519	-0.0546585	0.728444	0.528638	-0.035816	0.743922	0.654821	-0.0188425	0.897014
sp#P27482#CALL3_HUMAN	P27482				Calmodulin-like protein 3 OS=Homo sapiens GN=CALML3 PE=1 SV=2	0.149268	0.20187	0.177482	0.151954	0.159039	0.157789	0.147057	0.159757	0.159604	0.150118	0.214879	0.151186	0.172115	0.177367	0.164032	0.171694	0.141267	0.17462	0.18881	0.20756	0.175562	0.142731	0.147955	0.156938	0.184268	0.165513	0.191643	0.173352	0.139478	0.148308	0.164506	0.144024	0.184542	0.172766	0.175944	0.16519	0.00665494	0.951216	0.916129	-0.0599995	0.580955	0.403303	0.0666545	0.603816
sp#Q9NZT1#CALL5_HUMAN	Q9NZT1				Calmodulin-like protein 5 OS=Homo sapiens GN=CALML5 PE=1 SV=2	0.170516	0.170814	0.202633	0.151954	0.16859	0.136425	0.0892861	0.192601	0.159604	0.212828	0.190625	0.139713	0.197568	0.188776	0.126475	0.163692	0.155839	0.166477	0.156202	0.181848	0.135397	0.160523	0.17973	0.173255	0.163862	0.179062	0.181557	0.153285	0.163152	0.170282	0.118718	0.152246	0.159781	0.194043	0.158318	0.226003	0.0466953	0.743012	0.652584	0.110186	0.301281	0.28596	-0.0634908	0.639771
sp#P27797#CALR_HUMAN	P27797				Calreticulin OS=Homo sapiens GN=CALR PE=1 SV=1	0.149268	0.170814	0.164907	0.175393	0.159039	0.168471	0.132614	0.159757	0.166655	0.181473	0.174455	0.16266	0.159389	0.143142	0.18907	0.163692	0.141267	0.182762	0.156202	0.130425	0.162174	0.213899	0.147955	0.156938	0.184268	0.165513	0.17147	0.183385	0.151315	0.148308	0.164506	0.144024	0.172162	0.183405	0.175944	0.153027	0.174517	0.238312	0.00563088	0.0512906	0.627719	0.353563	0.123226	0.343167
sp#O43852#CALU_HUMAN	O43852				Calumenin OS=Homo sapiens GN=CALU PE=1 SV=2	0.181141	0.16305	0.127181	0.198832	0.187692	0.136425	0.190385	0.203549	0.1455	0.150118	0.150201	0.185606	0.184842	0.188776	0.18907	0.139686	0.155839	0.166477	0.18881	0.168992	0.135397	0.178315	0.147955	0.173255	0.143456	0.165513	0.181557	0.183385	0.16907	0.192256	0.137033	0.209801	0.172162	0.119574	0.184757	0.153027	-0.118729	0.438968	0.171384	-0.0707962	0.514022	0.385233	-0.0479332	0.726309
sp#Q13557#KCC2D_HUMAN	Q13557				Calcium/calmodulin-dependent protein kinase type II subunit delta OS=Homo sapiens GN=CAMK2D PE=1 SV=3	0.159892	0.16305	0.202633	0.151954	0.178141	0.157789	0.1615	0.159757	0.152552	0.171021	0.166371	0.197079	0.184842	0.165959	0.151513	0.139686	0.184984	0.17462	0.167071	0.156136	0.162174	0.169419	0.169138	0.173255	0.174065	0.179062	0.17147	0.163318	0.151315	0.170282	0.182822	0.160468	0.147401	0.162128	0.175944	0.177352	-0.0834748	0.589801	0.0308704	0.047118	0.655552	0.305763	-0.130593	0.32863
sp#P49913#CAMP_HUMAN	P49913				Cathelicidin antimicrobial peptide OS=Homo sapiens GN=CAMP PE=1 SV=1	0.159892	0.131993	0.152332	0.222271	0.111283	0.243246	0.175943	0.137862	0.272432	0.0978607	0.117862	0.139713	0.0957568	0.143142	0.0513606	0.331734	0.214129	0.085052	0.134463	0.104713	0.0952328	0.178315	0.306827	0.124305	0.153659	0.179062	0.100864	0.183385	0.210499	0.137321	0.256084	0.176912	0.147401	0.119574	0.105439	0.177352	-0.0321046	0.843846	0.898362	0.0598384	0.572358	0.774675	-0.091943	0.494113
sp#Q86VP6#CAND1_HUMAN	Q86VP6				Cullin-associated NEDD8-dissociated protein 1 OS=Homo sapiens GN=CAND1 PE=1 SV=2	0.170516	0.170814	0.164907	0.163673	0.178141	0.157789	0.1615	0.159757	0.159604	0.181473	0.174455	0.16266	0.159389	0.15455	0.176551	0.15569	0.170411	0.182762	0.177941	0.168992	0.162174	0.169419	0.158547	0.156938	0.174065	0.151963	0.181557	0.163318	0.157234	0.148308	0.173664	0.152246	0.159781	0.172766	0.175944	0.153027	0.0387753	0.783227	0.249854	-0.000828335	0.999464	0.981834	0.0396036	0.753685
sp#P27824#CALX_HUMAN	P27824				Calnexin OS=Homo sapiens GN=CANX PE=1 SV=2	0.138643	0.16305	0.164907	0.187112	0.149488	0.200518	0.147057	0.14881	0.187811	0.171021	0.174455	0.151186	0.146662	0.143142	0.164032	0.187698	0.155839	0.17462	0.177941	0.156136	0.148785	0.205003	0.158547	0.140622	0.189369	0.138414	0.161384	0.183385	0.157234	0.148308	0.173664	0.144024	0.184542	0.183405	0.167131	0.16519	0.118209	0.421294	0.103769	0.0223686	0.829406	0.725021	0.0958401	0.459151
sp#Q01518#CAP1_HUMAN	Q01518				Adenylyl cyclase-associated protein 1 OS=Homo sapiens GN=CAP1 PE=1 SV=5	0.170516	0.155285	0.152332	0.187112	0.149488	0.189836	0.147057	0.14881	0.187811	0.16057	0.174455	0.174133	0.159389	0.143142	0.176551	0.179696	0.155839	0.182762	0.177941	0.143281	0.148785	0.187211	0.169138	0.156938	0.174065	0.165513	0.161384	0.163318	0.174989	0.159295	0.173664	0.160468	0.172162	0.162128	0.158318	0.177352	0.0676379	0.640247	0.187736	0.0656756	0.535936	0.191087	0.0019623	0.977394
sp#P40121#CAPG_HUMAN	P40121				Macrophage-capping protein OS=Homo sapiens GN=CAPG PE=1 SV=2	0.159892	0.147521	0.152332	0.187112	0.178141	0.157789	0.175943	0.159757	0.166655	0.16057	0.174455	0.185606	0.172115	0.15455	0.176551	0.179696	0.170411	0.150192	0.167071	0.181848	0.175562	0.169419	0.158547	0.156938	0.174065	0.151963	0.161384	0.163318	0.163152	0.170282	0.173664	0.185134	0.172162	0.140851	0.149505	0.177352	-0.0421148	0.79205	0.302354	-0.0259014	0.814763	0.550025	-0.0162134	0.912808
sp#P07384#CAN1_HUMAN	P07384				Calpain-1 catalytic subunit OS=Homo sapiens GN=CAPN1 PE=1 SV=1	0.149268	0.16305	0.190058	0.151954	0.16859	0.168471	0.175943	0.170705	0.159604	0.171021	0.166371	0.16266	0.146662	0.15455	0.18907	0.15569	0.170411	0.17462	0.167071	0.156136	0.18895	0.169419	0.158547	0.173255	0.163862	0.165513	0.191643	0.173352	0.151315	0.159295	0.164506	0.160468	0.159781	0.172766	0.184757	0.153027	0.0584458	0.684647	0.160308	0.0246295	0.813023	0.523122	0.0338163	0.78724
sp#P17655#CAN2_HUMAN	P17655				Calpain-2 catalytic subunit OS=Homo sapiens GN=CAPN2 PE=1 SV=6	0.159892	0.170814	0.164907	0.163673	0.178141	0.168471	0.175943	0.181653	0.152552	0.171021	0.158286	0.174133	0.159389	0.165959	0.176551	0.147688	0.184984	0.17462	0.156202	0.168992	0.175562	0.178315	0.158547	0.173255	0.174065	0.165513	0.17147	0.163318	0.163152	0.159295	0.155349	0.160468	0.172162	0.172766	0.19357	0.153027	0.00141087	0.979056	0.965678	0.00809043	0.934306	0.827821	-0.00667956	0.970327
sp#P04632#CPNS1_HUMAN	P04632				Calpain small subunit 1 OS=Homo sapiens GN=CAPNS1 PE=1 SV=1	0.159892	0.178578	0.190058	0.140235	0.178141	0.157789	0.175943	0.159757	0.138448	0.171021	0.190625	0.174133	0.172115	0.165959	0.176551	0.15569	0.184984	0.158335	0.167071	0.156136	0.148785	0.187211	0.147955	0.156938	0.199573	0.138414	0.17147	0.173352	0.145397	0.148308	0.164506	0.16869	0.159781	0.172766	0.158318	0.16519	-0.00761366	0.972992	0.881519	-0.0317479	0.772765	0.590103	0.0241343	0.844239
sp#Q96L46#CPNS2_HUMAN	Q96L46				Calpain small subunit 2 OS=Homo sapiens GN=CAPNS2 PE=2 SV=2	0.213014	0.155285	0.152332	0.163673	0.16859	0.136425	0.175943	0.181653	0.152552	0.171021	0.174455	0.16266	0.197568	0.15455	0.164032	0.139686	0.170411	0.182762	0.199679	0.168992	0.135397	0.169419	0.158547	0.156938	0.15876	0.179062	0.17147	0.163318	0.16907	0.170282	0.155349	0.176912	0.159781	0.151489	0.167131	0.177352	-0.0772163	0.618878	0.262215	-0.034029	0.75655	0.50394	-0.0431873	0.753483
sp#P52907#CAZA1_HUMAN	P52907				F-actin-capping protein subunit alpha-1 OS=Homo sapiens GN=CAPZA1 PE=1 SV=3	0.170516	0.178578	0.164907	0.175393	0.149488	0.157789	0.1615	0.159757	0.166655	0.16057	0.166371	0.174133	0.159389	0.165959	0.18907	0.15569	0.184984	0.166477	0.177941	0.181848	0.162174	0.160523	0.158547	0.156938	0.168963	0.165513	0.141211	0.163318	0.186826	0.148308	0.173664	0.160468	0.159781	0.183405	0.175944	0.153027	0.00668934	0.951034	0.868892	0.0213657	0.836698	0.581968	-0.0146764	0.922058
sp#P47755#CAZA2_HUMAN	P47755				F-actin-capping protein subunit alpha-2 OS=Homo sapiens GN=CAPZA2 PE=1 SV=3	0.170516	0.170814	0.152332	0.187112	0.159039	0.168471	0.175943	0.159757	0.159604	0.16057	0.158286	0.185606	0.184842	0.223002	0.138994	0.179696	0.141267	0.133907	0.177941	0.181848	0.162174	0.151627	0.158547	0.189572	0.148557	0.206161	0.17147	0.163318	0.180907	0.148308	0.164506	0.176912	0.172162	0.151489	0.167131	0.16519	-0.123533	0.420284	0.0474366	-0.111956	0.300161	0.11405	-0.0115768	0.940743
sp#P47756#CAPZB_HUMAN	P47756				F-actin-capping protein subunit beta OS=Homo sapiens GN=CAPZB PE=1 SV=4	0.159892	0.170814	0.152332	0.187112	0.16859	0.168471	0.147057	0.14881	0.194862	0.181473	0.166371	0.151186	0.159389	0.143142	0.176551	0.203702	0.141267	0.158335	0.167071	0.156136	0.162174	0.187211	0.158547	0.156938	0.189369	0.151963	0.151297	0.163318	0.16907	0.148308	0.173664	0.152246	0.172162	0.183405	0.167131	0.153027	0.129555	0.378993	0.0177281	-0.012251	0.91471	0.795904	0.141806	0.276231
sp#Q9Y2V2#CHSP1_HUMAN	Q9Y2V2				Calcium-regulated heat stable protein 1 OS=Homo sapiens GN=CARHSP1 PE=1 SV=2	0.149268	0.186342	0.190058	0.140235	0.16859	0.168471	0.190385	0.170705	0.138448	0.171021	0.18254	0.16266	0.146662	0.165959	0.18907	0.163692	0.141267	0.17462	0.18881	0.168992	0.18895	0.196107	0.126773	0.140622	0.230182	0.138414	0.17147	0.143252	0.13356	0.137321	0.146191	0.185134	0.159781	0.172766	0.140691	0.153027	-0.0269832	0.870625	0.725671	-0.181973	0.0913217	0.0390542	0.15499	0.234517
sp#P49589#SYCC_HUMAN	P49589				Cysteine--tRNA ligase, cytoplasmic OS=Homo sapiens GN=CARS PE=1 SV=3	0.181141	0.170814	0.190058	0.151954	0.159039	0.157789	0.147057	0.14881	0.187811	0.139667	0.190625	0.16266	0.159389	0.165959	0.176551	0.179696	0.141267	0.166477	0.156202	0.220416	0.18895	0.133835	0.169138	0.124305	NA	NA	NA	NA	NA	NA	0.182822	0.144024	0.209302	0.162128	0.158318	0.153027	0.0756632	0.602502	0.395674	-0.0299076	0.785919	0.730114	0.105571	0.415624
sp#P31944#CASPE_HUMAN	P31944				Caspase-14 OS=Homo sapiens GN=CASP14 PE=1 SV=2	0.149268	0.178578	0.240359	0.128515	0.197243	0.104379	0.132614	0.225444	0.159604	0.171021	0.142116	0.16266	0.172115	0.143142	0.176551	0.11568	0.184984	0.199047	0.18881	0.130425	0.18895	0.0804596	0.222095	0.222205	0.138354	0.179062	0.161384	0.173352	0.174989	0.192256	0.146191	0.160468	0.135021	0.172766	0.184757	0.201678	-0.0424447	0.790358	0.730836	0.233762	0.0288823	0.0512413	-0.276206	0.037423
sp#P49662#CASP4_HUMAN	P49662				Caspase-4 OS=Homo sapiens GN=CASP4 PE=1 SV=1	0.159892	0.20187	0.202633	0.175393	0.120834	0.147107	NA	NA	NA	NA	NA	NA	0.133936	0.188776	0.176551	0.1957	0.141267	0.166477	0.167071	0.156136	0.162174	0.169419	0.169138	0.156938	NA	NA	NA	NA	NA	NA	0.137033	0.176912	0.184542	0.21532	0.149505	0.16519	0.255278	0.0859568	0.0157036	0.111585	0.295227	0.259541	0.143693	0.26997
sp#P20810#ICAL_HUMAN	P20810				Calpastatin OS=Homo sapiens GN=CAST PE=1 SV=4	0.149268	0.170814	0.177482	0.163673	0.187692	0.147107	0.1615	0.159757	0.166655	0.191925	0.166371	0.16266	0.159389	0.15455	0.18907	0.15569	0.141267	0.190905	0.18881	0.168992	0.148785	0.160523	0.147955	0.173255	0.168963	0.151963	0.181557	0.193418	0.151315	0.159295	0.173664	0.144024	0.172162	0.183405	0.175944	0.153027	0.0693674	0.632029	0.209234	-0.00239622	0.987809	0.963275	0.0717636	0.577073
sp#P04040#CATA_HUMAN	P04040				Catalase OS=Homo sapiens GN=CAT PE=1 SV=3	0.181141	0.147521	0.164907	0.198832	0.149488	0.179153	0.147057	0.126914	0.26538	0.139667	0.117862	0.151186	0.159389	0.165959	0.138994	0.219706	0.170411	0.133907	0.18881	0.156136	0.148785	0.116043	0.232687	0.156938	0.148557	0.179062	0.151297	0.163318	0.186826	0.170282	0.182822	0.160468	0.159781	0.151489	0.131878	0.21384	0.0288836	0.834266	0.801327	0.0622738	0.557019	0.532328	-0.0333902	0.81052
sp#Q13951#PEBB_HUMAN	Q13951				Core-binding factor subunit beta OS=Homo sapiens GN=CBFB PE=1 SV=2	0.159892	0.217399	0.139756	0.163673	0.159039	0.125743	0.132614	0.14881	0.251277	0.118764	0.142116	0.12824	0.146662	0.143142	0.113956	0.23571	0.155839	0.17462	0.145333	0.246128	0.162174	0.169419	0.137364	0.156938	NA	NA	NA	NA	NA	NA	0.164506	0.185134	0.135021	0.183405	0.175944	0.153027	0.129427	0.379457	0.431347	-0.0642759	0.553961	0.573863	0.193703	0.138241
sp#P16152#CBR1_HUMAN	P16152				Carbonyl reductase [NADPH] 1 OS=Homo sapiens GN=CBR1 PE=1 SV=3	0.149268	0.178578	0.202633	0.151954	0.16859	0.147107	0.175943	0.159757	0.1455	0.202376	0.174455	0.16266	0.146662	0.15455	0.176551	0.179696	0.170411	0.166477	0.156202	0.130425	0.175562	0.222795	0.137364	0.156938	0.174065	0.165513	0.181557	0.163318	0.151315	0.148308	0.146191	0.152246	0.172162	0.194043	0.175944	0.153027	0.189937	0.199871	0.00695939	0.0559527	0.597237	0.332049	0.133984	0.303243
sp#O75828#CBR3_HUMAN	O75828				Carbonyl reductase [NADPH] 3 OS=Homo sapiens GN=CBR3 PE=1 SV=3	0.159892	0.16305	0.177482	0.151954	0.187692	0.157789	0.204828	0.181653	0.152552	0.171021	0.166371	0.151186	0.146662	0.165959	0.164032	0.147688	0.184984	0.182762	0.145333	0.156136	0.175562	0.196107	0.169138	0.156938	0.168963	0.165513	0.17147	0.183385	0.151315	0.159295	0.173664	0.144024	0.184542	0.183405	0.175944	0.153027	0.038813	0.783034	0.50798	-0.0129234	0.909741	0.820995	0.0517364	0.684896
sp#P83916#CBX1_HUMAN	P83916				Chromobox protein homolog 1 OS=Homo sapiens GN=CBX1 PE=1 SV=1	0.170516	0.139757	0.0768801	0.304307	0.159039	0.168471	NA	NA	NA	NA	NA	NA	0.159389	0.120324	0.151513	0.1957	0.170411	0.182762	0.167071	0.168992	0.162174	0.187211	0.158547	0.140622	0.184268	0.151963	0.141211	0.183385	0.180907	0.148308	0.19198	0.152246	0.147401	0.194043	0.175944	0.140864	0.0430366	0.76151	0.602913	0.048753	0.644586	0.775278	-0.00571642	0.976151
sp#Q13185#CBX3_HUMAN	Q13185				Chromobox protein homolog 3 OS=Homo sapiens GN=CBX3 PE=1 SV=4	0.20239	0.131993	0.114606	0.175393	0.111283	0.147107	0.118172	0.115966	0.244225	0.150118	0.158286	0.185606	0.133936	0.165959	0.113956	0.1957	0.155839	0.190905	0.156202	0.156136	0.135397	0.151627	0.17973	0.238522	0.15876	0.179062	0.131124	0.173352	0.192744	0.159295	0.201137	0.135802	0.159781	0.162128	0.149505	0.189515	0.133308	0.365599	0.287003	0.231975	0.0301252	0.0380466	-0.0986666	0.46248
sp#Q96A33#CCD47_HUMAN	Q96A33				Coiled-coil domain-containing protein 47 OS=Homo sapiens GN=CCDC47 PE=1 SV=1	0.138643	0.178578	0.190058	0.163673	0.16859	0.157789	0.204828	0.159757	0.159604	0.150118	0.166371	0.174133	0.184842	0.188776	0.176551	0.15569	0.184984	0.133907	0.123594	0.181848	0.175562	0.142731	0.17973	0.238522	0.15876	0.179062	0.161384	0.173352	0.174989	0.170282	0.164506	0.176912	0.172162	0.172766	0.167131	0.153027	-0.0663602	0.670739	0.2953	0.0330859	0.752519	0.674953	-0.0994461	0.458887
sp#Q16204#CCDC6_HUMAN	Q16204				Coiled-coil domain-containing protein 6 OS=Homo sapiens GN=CCDC6 PE=1 SV=2	0.138643	0.178578	0.190058	0.151954	0.187692	0.147107	0.175943	0.159757	0.1455	0.171021	0.19871	0.16266	0.172115	0.165959	0.164032	0.163692	0.170411	0.166477	0.177941	0.143281	0.135397	0.205003	0.147955	0.173255	0.174065	0.165513	0.181557	0.173352	0.157234	0.148308	0.146191	0.152246	0.184542	0.183405	0.19357	0.140864	0.0411335	0.771187	0.520414	0.02446	0.814248	0.688809	0.0166735	0.888742
sp#A1A5D9#BICR2_HUMAN	A1A5D9				Bicaudal D-related protein 2 OS=Homo sapiens GN=CCDC64B PE=2 SV=2	0.138643	0.170814	0.164907	0.151954	0.178141	0.189836	0.190385	0.181653	0.173707	0.171021	0.142116	0.139713	0.159389	0.177367	0.138994	0.163692	0.141267	0.190905	0.199679	0.143281	0.148785	0.196107	0.137364	0.140622	0.174065	0.179062	0.20173	0.153285	0.151315	0.137321	0.173664	0.160468	0.147401	0.183405	0.167131	0.153027	-0.0841671	0.586623	0.201068	-0.213116	0.0478574	0.00108678	0.128949	0.321529
sp#Q76M96#CCD80_HUMAN	Q76M96				Coiled-coil domain-containing protein 80 OS=Homo sapiens GN=CCDC80 PE=1 SV=1	NA	NA	NA	NA	NA	NA	0.118172	0.14881	0.138448	0.306891	0.174455	0.116767	NA	NA	NA	NA	NA	NA	0.34098	0.168992	0.0818447	0.178315	0.0949983	0.124305	0.219979	0.138414	0.131124	0.193418	0.13356	0.159295	0.182822	0.127579	0.135021	0.225959	0.19357	0.128702	-0.0556707	0.723386	0.850185	-0.361054	0.00078785	0.18628	0.305384	0.0198436
sp#Q9NRJ3#CCL28_HUMAN	Q9NRJ3				C-C motif chemokine 28 OS=Homo sapiens GN=CCL28 PE=1 SV=1	0.191765	0.155285	0.152332	0.140235	0.187692	0.179153	0.262599	0.225444	0.124345	0.139667	0.117862	0.220026	NA	NA	NA	NA	NA	NA	0.264895	0.143281	0.229114	0.0804596	0.126773	0.205888	0.0975416	0.179062	0.151297	0.273683	0.16907	0.21423	0.164506	0.259134	0.122641	0.162128	0.105439	0.16519	-0.268074	0.0769537	0.199639	-0.279928	0.00929133	0.13289	0.0118537	0.917688
sp#O95273#CCDB1_HUMAN	O95273				Cyclin-D1-binding protein 1 OS=Homo sapiens GN=CCNDBP1 PE=1 SV=2	0.223638	0.20187	0.0768801	0.222271	0.159039	0.115061	NA	NA	NA	NA	NA	NA	0.133936	0.177367	0.101437	0.211704	0.141267	0.190905	NA	NA	NA	NA	NA	NA	0.179166	0.179062	0.221903	0.173352	0.13356	0.137321	0.164506	0.135802	0.234062	0.183405	0.158318	0.128702	0.318628	0.0324308	0.048847	-0.0648974	0.55009	0.705671	0.383525	0.0034794
sp#O14618#CCS_HUMAN	O14618				Copper chaperone for superoxide dismutase OS=Homo sapiens GN=CCS PE=1 SV=1	NA	NA	NA	NA	NA	NA	0.1615	0.126914	0.201914	0.191925	0.174455	0.12824	0.159389	0.177367	0.176551	0.179696	0.184984	0.133907	0.156202	0.168992	0.175562	0.160523	0.17973	0.156938	0.189369	0.165513	0.17147	0.173352	0.145397	0.148308	0.182822	0.160468	0.159781	0.172766	0.175944	0.140864	0.0972885	0.506153	0.109044	-0.0715544	0.509478	0.359508	0.168843	0.195717
sp#P78371#TCPB_HUMAN	P78371				T-complex protein 1 subunit beta OS=Homo sapiens GN=CCT2 PE=1 SV=4	0.149268	0.170814	0.190058	0.163673	0.159039	0.168471	0.175943	0.170705	0.159604	0.16057	0.174455	0.174133	0.172115	0.165959	0.176551	0.147688	0.170411	0.17462	0.156202	0.168992	0.148785	0.196107	0.147955	0.156938	0.168963	0.165513	0.17147	0.173352	0.157234	0.159295	0.164506	0.160468	0.172162	0.183405	0.175944	0.153027	0.00928812	0.937257	0.818154	0.000626149	0.989723	0.985307	0.00866197	0.93692
sp#P49368#TCPG_HUMAN	P49368				T-complex protein 1 subunit gamma OS=Homo sapiens GN=CCT3 PE=1 SV=4	0.159892	0.16305	0.164907	0.151954	0.178141	0.179153	0.1615	0.14881	0.159604	0.181473	0.18254	0.16266	0.172115	0.177367	0.151513	0.171694	0.170411	0.158335	0.156202	0.168992	0.175562	0.187211	0.158547	0.156938	0.174065	0.165513	0.181557	0.163318	0.151315	0.170282	0.173664	0.16869	0.159781	0.183405	0.167131	0.153027	0.00983484	0.934361	0.792552	-0.0553324	0.611099	0.107988	0.0651672	0.611704
sp#P50991#TCPD_HUMAN	P50991				T-complex protein 1 subunit delta OS=Homo sapiens GN=CCT4 PE=1 SV=4	0.159892	0.170814	0.164907	0.151954	0.16859	0.168471	0.1615	0.137862	0.159604	0.171021	0.174455	0.174133	0.172115	0.165959	0.176551	0.147688	0.155839	0.182762	0.177941	0.156136	0.148785	0.205003	0.137364	0.156938	0.174065	0.151963	0.17147	0.153285	0.16907	0.148308	0.155349	0.160468	0.172162	0.183405	0.175944	0.153027	0.0503428	0.724718	0.320018	-0.0042346	0.974146	0.925989	0.0545774	0.669135
sp#P48643#TCPE_HUMAN	P48643				T-complex protein 1 subunit epsilon OS=Homo sapiens GN=CCT5 PE=1 SV=1	0.149268	0.178578	0.177482	0.151954	0.16859	0.168471	0.1615	0.159757	0.152552	0.181473	0.174455	0.16266	0.172115	0.15455	0.18907	0.139686	0.155839	0.190905	0.156202	0.156136	0.175562	0.187211	0.147955	0.156938	0.174065	0.165513	0.17147	0.163318	0.157234	0.170282	0.164506	0.16869	0.172162	0.172766	0.167131	0.153027	0.0454258	0.749414	0.29378	-0.003104	0.982548	0.932462	0.0485298	0.702851
sp#P40227#TCPZ_HUMAN	P40227				T-complex protein 1 subunit zeta OS=Homo sapiens GN=CCT6A PE=1 SV=3	0.149268	0.170814	0.164907	0.163673	0.16859	0.179153	0.1615	0.159757	0.1455	0.181473	0.190625	0.16266	0.184842	0.143142	0.176551	0.139686	0.155839	0.199047	0.177941	0.156136	0.162174	0.187211	0.147955	0.173255	0.184268	0.165513	0.161384	0.153285	0.16907	0.159295	0.164506	0.160468	0.172162	0.183405	0.175944	0.153027	-0.0165691	0.925504	0.745776	0.00680417	0.943841	0.889664	-0.0233733	0.869894
sp#Q99832#TCPH_HUMAN	Q99832				T-complex protein 1 subunit eta OS=Homo sapiens GN=CCT7 PE=1 SV=2	0.159892	0.155285	0.177482	0.163673	0.178141	0.179153	0.1615	0.159757	0.159604	0.16057	0.18254	0.16266	0.159389	0.143142	0.176551	0.163692	0.155839	0.199047	0.156202	0.156136	0.162174	0.178315	0.169138	0.173255	0.174065	0.151963	0.181557	0.153285	0.163152	0.159295	0.164506	0.160468	0.172162	0.172766	0.175944	0.153027	0.0376628	0.788925	0.309298	0.0657243	0.535637	0.133394	-0.0280614	0.841993
sp#P50990#TCPQ_HUMAN	P50990				T-complex protein 1 subunit theta OS=Homo sapiens GN=CCT8 PE=1 SV=4	0.149268	0.170814	0.164907	0.163673	0.159039	0.189836	0.147057	0.14881	0.166655	0.191925	0.18254	0.151186	0.159389	0.15455	0.164032	0.179696	0.155839	0.17462	0.167071	0.156136	0.162174	0.196107	0.158547	0.156938	0.184268	0.151963	0.161384	0.173352	0.157234	0.170282	0.155349	0.152246	0.184542	0.172766	0.175944	0.153027	0.106127	0.469244	0.0370857	0.0289436	0.781992	0.51153	0.0771836	0.549328
sp#P08571#CD14_HUMAN	P08571				Monocyte differentiation antigen CD14 OS=Homo sapiens GN=CD14 PE=1 SV=2	0.191765	0.139757	0.164907	0.151954	0.178141	0.179153	0.219271	0.214497	0.152552	0.139667	0.134031	0.197079	0.172115	0.177367	0.164032	0.163692	0.184984	0.150192	0.167071	0.168992	0.202338	0.133835	0.17973	0.173255	0.123049	0.192612	0.151297	0.173352	0.186826	0.21423	0.146191	0.218023	0.159781	0.140851	0.140691	0.177352	-0.172905	0.256472	0.063345	-0.0693794	0.522572	0.44211	-0.103525	0.440341
sp#Q8N6Q3#CD177_HUMAN	Q8N6Q3				CD177 antigen OS=Homo sapiens GN=CD177 PE=1 SV=2	0.181141	0.16305	0.152332	0.175393	0.159039	0.179153	0.1615	0.14881	0.194862	0.118764	0.174455	0.174133	0.12121	0.165959	0.138994	0.203702	0.184984	0.17462	0.18881	0.181848	0.175562	0.124939	0.169138	0.173255	NA	NA	NA	NA	NA	NA	0.283557	0.176912	0.110261	0.0982964	0.123065	0.201678	-0.226999	0.134899	0.167652	-0.0530138	0.626328	0.675547	-0.173985	0.191574
sp#Q9Y5K6#CD2AP_HUMAN	Q9Y5K6				CD2-associated protein OS=Homo sapiens GN=CD2AP PE=1 SV=1	0.159892	0.186342	0.202633	0.163673	0.130385	0.168471	0.175943	0.159757	0.173707	0.171021	0.166371	0.151186	0.146662	0.120324	0.176551	0.163692	0.155839	0.223475	NA	NA	NA	NA	NA	NA	0.179166	0.179062	0.161384	0.163318	0.157234	0.159295	0.182822	0.160468	0.135021	0.183405	0.184757	0.16519	0.0627571	0.663675	0.400683	0.109652	0.303612	0.225915	-0.0468953	0.732224
sp#P08174#DAF_HUMAN	P08174				Complement decay-accelerating factor OS=Homo sapiens GN=CD55 PE=1 SV=4	0.244887	0.147521	0.139756	0.163673	0.149488	0.147107	0.132614	0.170705	0.166655	0.191925	0.150201	0.185606	0.184842	0.188776	0.201589	0.139686	0.170411	0.150192	0.18881	0.117569	0.148785	0.196107	0.169138	0.173255	NA	NA	NA	NA	NA	NA	NA	NA	NA	NA	NA	NA	0.167173	0.258348	0.237598	0.0249455	0.810739	0.80473	0.142228	0.274824
sp#P13987#CD59_HUMAN	P13987				CD59 glycoprotein OS=Homo sapiens GN=CD59 PE=1 SV=1	0.159892	0.147521	0.190058	0.187112	0.159039	0.179153	0.175943	0.181653	0.187811	0.139667	0.150201	0.174133	0.159389	0.177367	0.176551	0.179696	0.170411	0.14205	0.167071	0.156136	0.148785	0.196107	0.169138	0.140622	0.153659	0.165513	0.181557	0.173352	0.157234	0.192256	0.155349	0.16869	0.172162	0.162128	0.175944	0.177352	0.018833	0.88685	0.709528	0.0197466	0.8485	0.701719	-0.000913576	1
sp#P60033#CD81_HUMAN	P60033				CD81 antigen OS=Homo sapiens GN=CD81 PE=1 SV=1	0.149268	0.178578	0.127181	0.187112	0.244999	0.125743	0.147057	0.203549	0.152552	0.129215	0.150201	0.231499	NA	NA	NA	NA	NA	NA	0.177941	0.156136	0.162174	0.151627	0.137364	0.254839	0.15876	0.192612	0.151297	0.163318	0.163152	0.203243	0.173664	0.185134	0.159781	0.151489	0.167131	0.16519	-0.188539	0.215383	0.0794072	0.0173134	0.866299	0.89957	-0.205852	0.121719
sp#P21926#CD9_HUMAN	P21926				CD9 antigen OS=Homo sapiens GN=CD9 PE=1 SV=4	0.149268	0.139757	0.190058	0.163673	0.206795	0.157789	0.175943	0.170705	0.159604	0.16057	0.174455	0.174133	0.146662	0.143142	0.239146	0.171694	0.155839	0.158335	0.177941	0.168992	0.162174	0.169419	0.137364	0.189572	0.194471	0.124864	0.161384	0.173352	0.151315	0.159295	NA	NA	NA	NA	NA	NA	0.016401	0.899659	0.869934	-0.0115238	0.920087	0.88929	0.0279247	0.821809
sp#P32320#CDD_HUMAN	P32320				Cytidine deaminase OS=Homo sapiens GN=CDA PE=1 SV=2	0.159892	0.170814	0.139756	0.198832	0.159039	0.157789	0.0748433	0.126914	0.223069	0.181473	0.158286	0.185606	0.159389	0.165959	0.214108	0.171694	0.184984	0.125765	0.145333	0.156136	0.162174	0.169419	0.190321	0.173255	0.15876	0.165513	0.151297	0.183385	0.174989	0.181269	0.173664	0.160468	0.172162	0.162128	0.149505	0.177352	0.234117	0.114984	0.013726	0.177467	0.0967993	0.0610749	0.05665	0.657728
sp#Q16543#CDC37_HUMAN	Q16543				Hsp90 co-chaperone Cdc37 OS=Homo sapiens GN=CDC37 PE=1 SV=1	0.170516	0.178578	0.152332	0.140235	0.159039	0.179153	0.1615	0.14881	0.166655	0.16057	0.19871	0.16266	0.159389	0.15455	0.176551	0.171694	0.141267	0.190905	0.177941	0.168992	0.148785	0.196107	0.147955	0.156938	0.189369	0.151963	0.161384	0.153285	0.157234	0.159295	0.164506	0.152246	0.184542	0.162128	0.175944	0.16519	0.0457115	0.747972	0.330914	-0.0138486	0.902911	0.80882	0.05956	0.641845
sp#P60953#CDC42_HUMAN	P60953				Cell division control protein 42 homolog OS=Homo sapiens GN=CDC42 PE=1 SV=2	0.149268	0.170814	0.164907	0.175393	0.16859	0.179153	0.132614	0.137862	0.159604	0.202376	0.18254	0.151186	0.159389	0.15455	0.176551	0.15569	0.170411	0.190905	0.156202	0.168992	0.148785	0.187211	0.169138	0.156938	0.174065	0.151963	0.161384	0.163318	0.163152	0.170282	0.173664	0.144024	0.159781	0.183405	0.167131	0.16519	0.0862488	0.554312	0.142246	0.0926591	0.38409	0.0618287	-0.00641028	0.971955
sp#Q5VT25#MRCKA_HUMAN	Q5VT25				Serine/threonine-protein kinase MRCK alpha OS=Homo sapiens GN=CDC42BPA PE=1 SV=1	NA	NA	NA	NA	NA	NA	0.175943	0.181653	0.166655	0.139667	0.158286	0.185606	0.184842	0.177367	0.164032	0.163692	0.141267	0.158335	0.167071	0.168992	0.148785	0.160523	0.190321	0.173255	0.163862	0.151963	0.221903	0.143252	0.145397	0.203243	0.19198	0.144024	0.184542	0.194043	0.167131	0.128702	-0.0175106	0.920524	0.826834	-0.0482386	0.658193	0.531619	0.030728	0.805313
sp#Q9Y5S2#MRCKB_HUMAN	Q9Y5S2				Serine/threonine-protein kinase MRCK beta OS=Homo sapiens GN=CDC42BPB PE=1 SV=2	0.149268	0.194106	0.177482	0.163673	0.139936	0.168471	0.132614	0.14881	0.159604	0.191925	0.190625	0.174133	0.184842	0.245819	0.151513	0.139686	0.126694	0.158335	0.156202	0.181848	0.202338	0.160523	0.147955	0.156938	0.174065	0.179062	0.161384	0.153285	0.157234	0.181269	0.201137	0.152246	0.184542	0.151489	0.175944	0.140864	-0.046423	0.770024	0.616768	-0.0818564	0.449865	0.370653	0.0354334	0.777821
sp#P12830#CADH1_HUMAN	P12830				Cadherin-1 OS=Homo sapiens GN=CDH1 PE=1 SV=3	0.149268	0.194106	0.177482	0.151954	0.159039	0.157789	0.1615	0.159757	0.159604	0.181473	0.174455	0.174133	0.159389	0.143142	0.176551	0.147688	0.155839	0.199047	0.156202	0.194704	0.175562	0.169419	0.158547	0.156938	0.174065	0.165513	0.191643	0.163318	0.151315	0.159295	0.182822	0.144024	0.172162	0.172766	0.175944	0.153027	0.0687865	0.634784	0.196737	0.0219608	0.832369	0.679689	0.0468257	0.712462
sp#Q96JB5#CK5P3_HUMAN	Q96JB5				CDK5 regulatory subunit-associated protein 3 OS=Homo sapiens GN=CDK5RAP3 PE=1 SV=2	0.149268	0.170814	0.164907	0.187112	0.16859	0.168471	0.1615	0.159757	0.187811	0.16057	0.150201	0.174133	0.159389	0.177367	0.176551	0.163692	0.155839	0.158335	0.167071	0.194704	0.175562	0.169419	0.147955	0.140622	0.184268	0.151963	0.181557	0.163318	0.151315	0.170282	0.137033	0.135802	0.196922	0.194043	0.202383	0.140864	0.0879738	0.546642	0.126058	-0.0162119	0.885496	0.806372	0.104186	0.421666
sp#Q15517#CDSN_HUMAN	Q15517				Corneodesmosin OS=Homo sapiens GN=CDSN PE=1 SV=3	0.223638	0.16305	0.139756	0.140235	0.187692	0.157789	0.1615	0.170705	0.159604	0.212828	0.150201	0.174133	0.159389	0.15455	0.201589	0.179696	0.155839	0.150192	0.221418	0.130425	0.162174	0.178315	0.137364	0.156938	NA	NA	NA	NA	NA	NA	0.19198	0.160468	0.159781	0.162128	0.175944	0.153027	0.0881766	0.545743	0.343628	-0.145115	0.178612	0.0928441	0.233291	0.0746533
sp#P13688#CEAM1_HUMAN	P13688				Carcinoembryonic antigen-related cell adhesion molecule 1 OS=Homo sapiens GN=CEACAM1 PE=1 SV=2	0.170516	0.178578	0.127181	0.175393	0.139936	0.179153	0.175943	0.159757	0.166655	0.171021	0.174455	0.16266	0.223021	0.165959	0.138994	0.171694	0.184984	0.133907	0.177941	0.156136	0.162174	0.160523	0.17973	0.156938	0.168963	0.179062	0.161384	0.143252	0.174989	0.170282	0.173664	0.176912	0.135021	0.172766	0.167131	0.16519	-0.103591	0.500879	0.10304	-0.0738445	0.495878	0.269188	-0.0297464	0.832011
sp#P06731#CEAM5_HUMAN	P06731				Carcinoembryonic antigen-related cell adhesion molecule 5 OS=Homo sapiens GN=CEACAM5 PE=1 SV=3	0.170516	0.16305	0.164907	0.163673	0.16859	0.168471	0.175943	0.170705	0.173707	0.16057	0.166371	0.174133	0.184842	0.165959	0.151513	0.163692	0.170411	0.166477	0.167071	0.156136	0.18895	0.151627	0.169138	0.173255	0.194471	0.151963	0.141211	0.193418	0.151315	0.159295	0.173664	0.176912	0.147401	0.151489	0.175944	0.16519	-0.0701977	0.65221	0.171333	-0.0388683	0.722512	0.252345	-0.0313294	0.822658
sp#Q14002#CEAM7_HUMAN	Q14002				Carcinoembryonic antigen-related cell adhesion molecule 7 OS=Homo sapiens GN=CEACAM7 PE=1 SV=1	0.159892	0.139757	0.215208	0.210551	0.139936	0.125743	NA	NA	NA	NA	NA	NA	0.159389	0.200185	0.138994	0.163692	0.184984	0.166477	0.167071	0.181848	0.0818447	0.222795	0.158547	0.156938	0.15876	0.192612	0.191643	0.133219	0.174989	0.170282	NA	NA	NA	NA	NA	NA	-0.105774	0.491674	0.513058	0.117455	0.270714	0.260046	-0.223229	0.0930791
sp#P31997#CEAM8_HUMAN	P31997				Carcinoembryonic antigen-related cell adhesion molecule 8 OS=Homo sapiens GN=CEACAM8 PE=1 SV=2	0.181141	0.16305	0.177482	0.163673	0.16859	0.168471	0.175943	0.159757	0.208966	0.139667	0.125946	0.185606	NA	NA	NA	NA	NA	NA	0.177941	0.117569	0.148785	0.160523	0.222095	0.189572	NA	NA	NA	NA	NA	NA	0.127875	0.16869	0.159781	0.151489	0.19357	0.177352	0.0543583	0.704758	0.593788	0.182399	0.0879098	0.11352	-0.128041	0.338301
sp#P49454#CENPF_HUMAN	P49454				Centromere protein F OS=Homo sapiens GN=CENPF PE=1 SV=2	0.170516	0.147521	0.190058	0.163673	0.159039	0.179153	0.132614	0.170705	0.173707	0.202376	0.174455	0.12824	0.070304	0.108916	0.201589	0.299726	0.214129	0.101337	0.145333	0.181848	0.162174	0.196107	0.137364	0.156938	0.184268	0.124864	0.23199	0.133219	0.13356	0.181269	0.100402	0.2838	0.271203	0.0238266	0.123065	0.153027	0.265942	0.0737515	0.240458	0.0123805	0.902582	0.943087	0.253562	0.05283
sp#Q9BV73#CP250_HUMAN	Q9BV73				Centrosome-associated protein CEP250 OS=Homo sapiens GN=CEP250 PE=1 SV=2	0.149268	0.155285	0.152332	0.140235	0.178141	0.221882	0.175943	0.192601	0.138448	0.150118	0.150201	0.151186	0.172115	0.143142	0.151513	0.179696	0.155839	0.182762	NA	NA	NA	NA	NA	NA	NA	NA	NA	NA	NA	NA	0.137033	0.152246	0.147401	0.151489	0.211196	0.153027	-0.166756	0.274035	0.111867	-0.0825075	0.446236	0.46944	-0.0842489	0.531685
sp#P23141#EST1_HUMAN	P23141				Liver carboxylesterase 1 OS=Homo sapiens GN=CES1 PE=1 SV=2	0.170516	0.20187	0.190058	0.140235	0.149488	0.147107	0.147057	0.181653	0.152552	0.181473	0.158286	0.174133	0.159389	0.165959	0.164032	0.139686	0.184984	0.182762	0.145333	0.181848	0.255891	0.116043	0.169138	0.156938	0.174065	0.165513	0.181557	0.163318	0.151315	0.170282	0.237768	0.152246	0.122641	0.151489	0.158318	0.153027	-0.00457565	0.989132	0.968169	-0.0129583	0.909483	0.864834	0.00838261	0.938605
sp#O00748#EST2_HUMAN	O00748				Cocaine esterase OS=Homo sapiens GN=CES2 PE=1 SV=1	0.170516	0.170814	0.152332	0.175393	0.178141	0.147107	0.175943	0.159757	0.166655	0.181473	0.158286	0.16266	0.159389	0.165959	0.18907	0.171694	0.170411	0.158335	0.156202	0.168992	0.175562	0.178315	0.158547	0.156938	0.15876	0.165513	0.17147	0.163318	0.16907	0.159295	0.182822	0.160468	0.159781	0.172766	0.158318	0.16519	0.0658206	0.648929	0.0513959	-0.0252077	0.819784	0.426765	0.0910283	0.481585
sp#P00751#CFAB_HUMAN	P00751				Complement factor B OS=Homo sapiens GN=CFB PE=1 SV=2	0.181141	0.155285	0.215208	0.163673	0.139936	0.168471	0.175943	0.14881	0.201914	0.139667	0.150201	0.185606	0.12121	0.177367	0.164032	0.163692	0.184984	0.17462	0.177941	0.181848	0.148785	0.133835	0.200912	0.156938	0.138354	0.165513	0.141211	0.113153	0.24601	0.159295	0.164506	0.160468	0.135021	0.162128	0.175944	0.21384	-0.0617831	0.693102	0.451622	0.21387	0.0455275	0.018408	-0.275653	0.0378088
sp#P08603#CFAH_HUMAN	P08603				Complement factor H OS=Homo sapiens GN=CFH PE=1 SV=4	0.170516	0.139757	0.177482	0.163673	0.149488	0.2112	NA	NA	NA	NA	NA	NA	0.146662	0.200185	0.138994	0.179696	0.214129	0.125765	0.177941	0.181848	0.162174	0.124939	0.211504	0.156938	0.133252	0.165513	0.141211	0.123186	0.234173	0.181269	0.173664	0.201579	0.159781	0.151489	0.114252	0.21384	-0.223192	0.141642	0.0247157	0.0422054	0.688943	0.735286	-0.265397	0.0455922
sp#P23528#COF1_HUMAN	P23528				Cofilin-1 OS=Homo sapiens GN=CFL1 PE=1 SV=3	0.170516	0.16305	0.164907	0.163673	0.159039	0.179153	0.147057	0.137862	0.159604	0.181473	0.18254	0.174133	0.172115	0.15455	0.18907	0.163692	0.170411	0.150192	0.177941	0.156136	0.162174	0.178315	0.158547	0.156938	0.174065	0.151963	0.161384	0.163318	0.174989	0.159295	0.164506	0.152246	0.184542	0.183405	0.158318	0.16519	0.0969413	0.507633	0.0333331	0.0387865	0.712549	0.353891	0.0581548	0.649495
sp#Q9P2M7#CING_HUMAN	Q9P2M7				Cingulin OS=Homo sapiens GN=CGN PE=1 SV=2	0.149268	0.194106	0.190058	0.128515	0.159039	0.157789	NA	NA	NA	NA	NA	NA	0.197568	0.188776	0.151513	0.171694	0.126694	0.17462	0.18881	0.220416	0.148785	0.142731	0.147955	0.140622	0.199573	0.124864	0.161384	0.203451	0.139478	0.170282	0.164506	0.144024	0.172162	0.172766	0.211196	0.140864	-0.065531	0.674769	0.499802	-0.152503	0.157398	0.189747	0.0869718	0.500951
sp#Q0VF96#CGNL1_HUMAN	Q0VF96				Cingulin-like protein 1 OS=Homo sapiens GN=CGNL1 PE=1 SV=2	NA	NA	NA	NA	NA	NA	0.132614	0.159757	0.138448	0.181473	0.19871	0.174133	0.172115	0.15455	0.164032	0.163692	0.155839	0.182762	0.145333	0.156136	0.148785	0.169419	0.200912	0.189572	0.179166	0.165513	0.191643	0.153285	0.151315	0.159295	NA	NA	NA	NA	NA	NA	0.051075	0.721064	0.490626	0.158941	0.136761	0.0528151	-0.107866	0.421088
sp#Q99674#CGRE1_HUMAN	Q99674				Cell growth regulator with EF hand domain protein 1 OS=Homo sapiens GN=CGREF1 PE=2 SV=2	0.181141	0.20187	0.152332	0.163673	0.16859	0.125743	0.147057	0.170705	0.173707	0.16057	0.19871	0.139713	0.12121	0.120324	0.0388415	0.0996757	0.0684045	0.443323	NA	NA	NA	NA	NA	NA	0.107745	0.260359	0.151297	0.173352	0.174989	0.21423	0.118718	0.300244	0.159781	0.119574	0.131878	0.153027	-0.168527	0.268894	0.490653	0.165618	0.1211	0.603395	-0.334146	0.011719
sp#O15335#CHAD_HUMAN	O15335				Chondroadherin OS=Homo sapiens GN=CHAD PE=2 SV=2	NA	NA	NA	NA	NA	NA	0.190385	0.203549	0.131397	0.16057	0.142116	0.208552	0.223021	0.211593	0.164032	0.147688	0.170411	0.117622	0.18881	0.156136	0.175562	0.124939	0.17973	0.173255	NA	NA	NA	NA	NA	NA	0.137033	0.209801	0.172162	0.130212	0.19357	0.153027	-0.333482	0.027504	0.00875062	-0.183999	0.0877583	0.142124	-0.149483	0.262659
sp#Q9NX63#CHCH3_HUMAN	Q9NX63				Coiled-coil-helix-coiled-coil-helix domain-containing protein 3, mitochondrial OS=Homo sapiens GN=CHCHD3 PE=1 SV=1	0.159892	0.170814	0.164907	0.163673	0.178141	0.157789	0.175943	0.170705	0.166655	0.181473	0.142116	0.174133	0.159389	0.15455	0.201589	0.163692	0.155839	0.166477	0.145333	0.168992	0.162174	0.196107	0.147955	0.173255	0.143456	0.179062	0.17147	0.183385	0.16907	0.181269	0.155349	0.152246	0.159781	0.194043	0.175944	0.16519	0.121212	0.409838	0.0198055	0.0286096	0.784382	0.515203	0.0926021	0.474182
sp#P36222#CH3L1_HUMAN	P36222				Chitinase-3-like protein 1 OS=Homo sapiens GN=CHI3L1 PE=1 SV=2	0.170516	0.147521	0.152332	0.187112	0.159039	0.200518	0.190385	0.14881	0.223069	0.118764	0.142116	0.16266	0.172115	0.188776	0.151513	0.187698	0.184984	0.125765	0.156202	0.156136	0.148785	0.151627	0.222095	0.140622	0.153659	0.192612	0.17147	0.163318	0.16907	0.181269	0.201137	0.185134	0.110261	0.162128	0.149505	0.153027	-0.142437	0.351418	0.124078	-0.0948905	0.380442	0.253502	-0.0475467	0.728509
sp#Q15782#CH3L2_HUMAN	Q15782				Chitinase-3-like protein 2 OS=Homo sapiens GN=CHI3L2 PE=1 SV=1	0.170516	0.147521	0.152332	0.198832	0.187692	0.147107	0.204828	0.203549	0.173707	0.16057	0.134031	0.139713	0.159389	0.165959	0.18907	0.15569	0.199556	0.150192	0.145333	0.168992	0.202338	0.133835	0.200912	0.173255	NA	NA	NA	NA	NA	NA	0.173664	0.218023	0.122641	0.130212	0.149505	0.189515	-0.161958	0.288301	0.116287	-0.0722609	0.505261	0.46345	-0.0896966	0.504933
sp#Q9BWS9#CHID1_HUMAN	Q9BWS9				Chitinase domain-containing protein 1 OS=Homo sapiens GN=CHID1 PE=1 SV=1	0.170516	0.155285	0.164907	0.163673	0.178141	0.179153	0.190385	0.225444	0.152552	0.16057	0.142116	0.174133	0.184842	0.177367	0.138994	0.15569	0.199556	0.150192	0.199679	0.194704	0.175562	0.133835	0.158547	0.140622	0.128151	0.192612	0.17147	0.203451	0.151315	0.203243	0.137033	0.209801	0.147401	0.151489	0.175944	0.16519	-0.197029	0.195166	0.0243862	-0.14338	0.183889	0.0925042	-0.0536492	0.694034
sp#Q13231#CHIT1_HUMAN	Q13231				Chitotriosidase-1 OS=Homo sapiens GN=CHIT1 PE=1 SV=1	0.159892	0.139757	0.164907	0.23399	0.130385	0.179153	0.1615	0.14881	0.26538	0.118764	0.125946	0.151186	0.133936	0.131733	0.126475	0.283722	0.141267	0.133907	0.167071	0.168992	0.135397	0.142731	0.222095	0.156938	NA	NA	NA	NA	NA	NA	0.19198	0.176912	0.159781	0.130212	0.131878	0.226003	0.0635617	0.659789	0.724268	0.0859606	0.419106	0.526337	-0.022399	0.875714
sp#O43633#CHM2A_HUMAN	O43633				Charged multivesicular body protein 2a OS=Homo sapiens GN=CHMP2A PE=1 SV=1	0.244887	0.131993	0.190058	0.163673	0.16859	0.115061	0.204828	0.14881	0.166655	0.150118	0.174455	0.151186	0.146662	0.15455	0.176551	0.15569	0.155839	0.199047	0.145333	0.194704	0.215726	0.142731	0.158547	0.156938	0.168963	0.206161	0.17147	0.153285	0.151315	0.170282	0.137033	0.176912	0.196922	0.119574	0.220009	0.153027	0.0419087	0.767241	0.716571	0.0552191	0.601988	0.541077	-0.0133104	0.930288
sp#Q9Y3E7#CHMP3_HUMAN	Q9Y3E7				Charged multivesicular body protein 3 OS=Homo sapiens GN=CHMP3 PE=1 SV=3	NA	NA	NA	NA	NA	NA	0.175943	0.181653	0.159604	0.16057	0.158286	0.174133	0.133936	0.143142	0.176551	0.131684	0.228701	0.166477	0.177941	0.168992	0.18895	0.187211	0.137364	0.140622	0.174065	0.151963	0.151297	0.153285	0.186826	0.170282	0.146191	0.160468	0.147401	0.140851	0.220009	0.153027	-0.0151739	0.932889	0.836079	0.104637	0.326106	0.290826	-0.119811	0.370725
sp#Q9H444#CHM4B_HUMAN	Q9H444				Charged multivesicular body protein 4b OS=Homo sapiens GN=CHMP4B PE=1 SV=1	0.159892	0.178578	0.152332	0.187112	0.159039	0.168471	0.1615	0.159757	0.173707	0.16057	0.166371	0.174133	0.159389	0.188776	0.164032	0.171694	0.155839	0.17462	0.167071	0.181848	0.162174	0.151627	0.169138	0.173255	NA	NA	NA	NA	NA	NA	0.146191	0.226245	0.122641	0.119574	0.175944	0.177352	-0.135282	0.376598	0.126366	-0.0102735	0.92934	0.879238	-0.125008	0.350032
sp#Q9NZZ3#CHMP5_HUMAN	Q9NZZ3				Charged multivesicular body protein 5 OS=Homo sapiens GN=CHMP5 PE=1 SV=1	NA	NA	NA	NA	NA	NA	0.262599	0.170705	0.187811	0.108312	0.125946	0.185606	0.133936	0.32568	0.126475	0.139686	0.141267	0.150192	0.134463	0.220416	0.242502	0.116043	0.169138	0.156938	0.153659	0.179062	0.221903	0.123186	0.186826	0.137321	NA	NA	NA	NA	NA	NA	-0.320215	0.0343511	0.215256	-0.334743	0.001859	0.141517	0.014528	0.901611
sp#Q6FI81#CPIN1_HUMAN	Q6FI81				Anamorsin OS=Homo sapiens GN=CIAPIN1 PE=1 SV=2	0.159892	0.147521	0.152332	0.257429	0.159039	0.147107	0.147057	0.159757	0.1455	0.202376	0.206795	0.139713	NA	NA	NA	NA	NA	NA	NA	NA	NA	NA	NA	NA	0.153659	0.151963	0.191643	0.26365	0.127642	0.126334	0.137033	0.160468	0.0483598	0.28979	0.228822	0.116539	0.252549	0.0893289	0.312437	0.156695	0.142367	0.393249	0.0958541	0.459087
sp#Q8WWK9#CKAP2_HUMAN	Q8WWK9				Cytoskeleton-associated protein 2 OS=Homo sapiens GN=CKAP2 PE=1 SV=1	0.213014	0.170814	0.102031	0.198832	0.197243	0.115061	0.0748433	0.170705	0.159604	0.0665061	0.109777	0.44949	0.490275	0.108916	0.151513	0.0916736	0.0684045	0.150192	0.145333	0.168992	0.162174	0.124939	0.147955	0.287472	NA	NA	NA	NA	NA	NA	NA	NA	NA	NA	NA	NA	-0.367825	0.0149731	0.418917	0.0413518	0.694809	0.934307	-0.409177	0.00200503
sp#Q07065#CKAP4_HUMAN	Q07065				Cytoskeleton-associated protein 4 OS=Homo sapiens GN=CKAP4 PE=1 SV=2	0.159892	0.170814	0.177482	0.163673	0.16859	0.168471	0.147057	0.159757	0.159604	0.181473	0.18254	0.151186	0.146662	0.15455	0.176551	0.171694	0.141267	0.199047	0.167071	0.168992	0.148785	0.196107	0.147955	0.156938	0.194471	0.138414	0.181557	0.163318	0.151315	0.148308	0.155349	0.144024	0.184542	0.194043	0.184757	0.140864	0.126239	0.391079	0.0253232	0.0238728	0.818497	0.711594	0.102366	0.429683
sp#P12277#KCRB_HUMAN	P12277				Creatine kinase B-type OS=Homo sapiens GN=CKB PE=1 SV=1	0.213014	0.178578	0.127181	0.140235	0.206795	0.125743	0.132614	0.170705	0.124345	0.202376	0.150201	0.220026	0.184842	0.15455	0.18907	0.147688	0.141267	0.17462	0.18881	0.130425	0.162174	0.178315	0.158547	0.173255	0.174065	0.165513	0.191643	0.143252	0.16907	0.159295	0.146191	0.152246	0.184542	0.151489	0.211196	0.140864	0.0967128	0.508608	0.302701	0.0246181	0.813105	0.802701	0.0720947	0.57536
sp#P12532#KCRU_HUMAN	P12532				Creatine kinase U-type, mitochondrial OS=Homo sapiens GN=CKMT1A PE=1 SV=1	0.159892	0.178578	0.164907	0.151954	0.178141	0.168471	0.175943	0.170705	0.1455	0.171021	0.190625	0.16266	0.146662	0.177367	0.176551	0.147688	0.155839	0.182762	0.156202	0.181848	0.162174	0.160523	0.158547	0.173255	0.174065	0.165513	0.17147	0.153285	0.163152	0.170282	0.155349	0.176912	0.196922	0.151489	0.140691	0.16519	-0.0375525	0.815558	0.427163	-0.0340721	0.756245	0.437948	-0.00348035	0.989678
sp#Q14CN2#CLCA4_HUMAN	Q14CN2				Calcium-activated chloride channel regulator 4 OS=Homo sapiens GN=CLCA4 PE=1 SV=2	0.159892	0.16305	0.202633	0.163673	0.16859	0.157789	0.175943	0.170705	0.159604	0.171021	0.166371	0.174133	0.159389	0.177367	0.201589	0.147688	0.170411	0.158335	0.156202	0.156136	0.18895	0.178315	0.147955	0.173255	0.148557	0.206161	0.131124	0.163318	0.16907	0.21423	0.201137	0.16869	0.159781	0.151489	0.158318	0.140864	-0.0508241	0.747713	0.436217	-0.0052389	0.966685	0.938137	-0.0455852	0.739712
sp#P05452#TETN_HUMAN	P05452				Tetranectin OS=Homo sapiens GN=CLEC3B PE=1 SV=3	0.191765	0.155285	0.152332	0.187112	0.178141	0.147107	0.175943	0.181653	0.138448	0.150118	0.206795	0.174133	0.146662	0.165959	0.164032	0.171694	0.199556	0.150192	NA	NA	NA	NA	NA	NA	0.153659	0.165513	0.161384	0.163318	0.174989	0.192256	NA	NA	NA	NA	NA	NA	-0.0205474	0.904483	0.758684	0.128763	0.227518	0.107417	-0.14931	0.263217
sp#O00299#CLIC1_HUMAN	O00299				Chloride intracellular channel protein 1 OS=Homo sapiens GN=CLIC1 PE=1 SV=4	0.170516	0.178578	0.164907	0.151954	0.16859	0.157789	0.175943	0.170705	0.152552	0.171021	0.166371	0.174133	0.146662	0.165959	0.18907	0.163692	0.170411	0.166477	0.156202	0.156136	0.175562	0.178315	0.158547	0.173255	0.163862	0.151963	0.181557	0.173352	0.157234	0.170282	0.155349	0.152246	0.172162	0.172766	0.184757	0.16519	0.113826	0.438347	0.0016086	0.0603725	0.568977	0.0682238	0.0534536	0.675352
sp#O95833#CLIC3_HUMAN	O95833				Chloride intracellular channel protein 3 OS=Homo sapiens GN=CLIC3 PE=1 SV=2	0.138643	0.170814	0.177482	0.151954	0.178141	0.168471	0.175943	0.159757	0.138448	0.202376	0.18254	0.16266	0.172115	0.165959	0.18907	0.147688	0.155839	0.182762	0.167071	0.143281	0.162174	0.205003	0.137364	0.156938	0.168963	0.151963	0.17147	0.183385	0.151315	0.159295	0.155349	0.152246	0.172162	0.194043	0.175944	0.140864	0.0829946	0.568924	0.206539	-0.0180059	0.872313	0.712962	0.101001	0.435756
sp#Q9Y696#CLIC4_HUMAN	Q9Y696				Chloride intracellular channel protein 4 OS=Homo sapiens GN=CLIC4 PE=1 SV=4	NA	NA	NA	NA	NA	NA	0.175943	0.192601	0.152552	0.150118	0.166371	0.16266	0.184842	0.15455	0.18907	0.139686	0.170411	0.190905	0.177941	0.181848	0.135397	0.169419	0.158547	0.189572	0.194471	0.151963	0.151297	0.193418	0.145397	0.159295	0.146191	0.144024	0.172162	0.194043	0.202383	0.153027	-0.0492584	0.755627	0.545507	-0.0049231	0.969031	0.946066	-0.0443353	0.74688
sp#Q14677#EPN4_HUMAN	Q14677				Clathrin interactor 1 OS=Homo sapiens GN=CLINT1 PE=1 SV=1	0.159892	0.186342	0.164907	0.163673	0.159039	0.168471	0.147057	0.170705	0.159604	0.16057	0.166371	0.185606	0.172115	0.177367	0.151513	0.15569	0.141267	0.182762	0.156202	0.168992	0.175562	0.178315	0.158547	0.156938	0.174065	0.151963	0.17147	0.183385	0.157234	0.137321	0.155349	0.152246	0.196922	0.183405	0.167131	0.153027	0.0783976	0.589874	0.088664	-0.0139424	0.902218	0.759738	0.09234	0.47541
sp#P30622#CLIP1_HUMAN	P30622				CAP-Gly domain-containing linker protein 1 OS=Homo sapiens GN=CLIP1 PE=1 SV=2	0.149268	0.178578	0.164907	0.163673	0.159039	0.168471	0.1615	0.159757	0.159604	0.171021	0.190625	0.151186	0.146662	0.177367	0.164032	0.171694	0.141267	0.182762	0.167071	0.181848	0.162174	0.187211	0.158547	0.156938	0.179166	0.165513	0.17147	0.153285	0.163152	0.159295	0.164506	0.135802	0.184542	0.194043	0.175944	0.153027	0.057676	0.688418	0.236333	-0.00395206	0.976246	0.935892	0.0616281	0.630656
sp#O96005#CLPT1_HUMAN	O96005				Cleft lip and palate transmembrane protein 1 OS=Homo sapiens GN=CLPTM1 PE=1 SV=1	NA	NA	NA	NA	NA	NA	0.147057	0.159757	0.152552	0.139667	0.214879	0.174133	0.146662	0.165959	0.201589	0.15569	0.141267	0.182762	0.156202	0.181848	0.175562	0.187211	0.147955	0.173255	NA	NA	NA	NA	NA	NA	0.173664	0.152246	0.184542	0.151489	0.19357	0.153027	0.0711762	0.623482	0.379716	0.105588	0.321758	0.242995	-0.0344121	0.804518
sp#P09497#CLCB_HUMAN	P09497				Clathrin light chain B OS=Homo sapiens GN=CLTB PE=1 SV=1	0.149268	0.20187	0.164907	0.151954	0.16859	0.147107	0.132614	0.126914	0.166655	0.181473	0.214879	0.151186	0.197568	0.15455	0.176551	0.15569	0.126694	0.182762	0.167071	0.181848	0.162174	0.151627	0.17973	0.173255	0.184268	0.179062	0.17147	0.163318	0.145397	0.148308	0.173664	0.135802	0.184542	0.172766	0.19357	0.153027	0.0639548	0.657894	0.362147	0.0268481	0.797024	0.754412	0.0371067	0.768109
sp#Q00610#CLH1_HUMAN	Q00610				Clathrin heavy chain 1 OS=Homo sapiens GN=CLTC PE=1 SV=5	0.159892	0.16305	0.177482	0.163673	0.16859	0.168471	0.1615	0.159757	0.152552	0.181473	0.18254	0.174133	0.159389	0.15455	0.18907	0.163692	0.155839	0.17462	0.167071	0.156136	0.162174	0.187211	0.158547	0.173255	0.174065	0.151963	0.17147	0.173352	0.157234	0.159295	0.155349	0.160468	0.172162	0.183405	0.175944	0.153027	0.0882401	0.545462	0.0181183	0.0499711	0.636466	0.122679	0.038269	0.761385
sp#P10909#CLUS_HUMAN	P10909				Clusterin OS=Homo sapiens GN=CLU PE=1 SV=1	0.181141	0.170814	0.152332	0.175393	0.149488	0.179153	0.291484	0.192601	0.152552	0.150118	0.109777	0.16266	0.12121	0.165959	0.151513	0.211704	0.141267	0.17462	0.167071	0.143281	0.229114	0.151627	0.158547	0.140622	0.102643	0.151963	0.131124	0.173352	0.240091	0.203243	0.173664	0.185134	0.159781	0.172766	0.131878	0.177352	0.00849759	0.941446	0.949964	-0.0403914	0.711908	0.783567	0.048889	0.700832
sp#Q8NFW8#NEUA_HUMAN	Q8NFW8				N-acylneuraminate cytidylyltransferase OS=Homo sapiens GN=CMAS PE=1 SV=2	0.159892	0.16305	0.164907	0.175393	0.16859	0.179153	0.175943	0.170705	0.159604	0.16057	0.166371	0.174133	0.172115	0.188776	0.18907	0.171694	0.170411	0.133907	0.156202	0.181848	0.148785	0.187211	0.147955	0.156938	0.15876	0.192612	0.191643	0.153285	0.151315	0.159295	0.173664	0.160468	0.159781	0.172766	0.167131	0.16519	-0.0433139	0.785902	0.344419	-0.104975	0.331526	0.0184451	0.0616611	0.630478
sp#P30085#KCY_HUMAN	P30085				UMP-CMP kinase OS=Homo sapiens GN=CMPK1 PE=1 SV=3	0.149268	0.194106	0.177482	0.128515	0.187692	0.147107	0.147057	0.159757	0.131397	0.202376	0.190625	0.185606	0.159389	0.143142	0.226627	0.139686	0.141267	0.182762	0.167071	0.130425	0.162174	0.222795	0.126773	0.189572	0.179166	0.138414	0.161384	0.183385	0.163152	0.159295	0.164506	0.144024	0.184542	0.172766	0.184757	0.140864	0.189893	0.199972	0.0447387	0.0773847	0.466572	0.329324	0.112509	0.386134
sp#Q96KP4#CNDP2_HUMAN	Q96KP4				Cytosolic non-specific dipeptidase OS=Homo sapiens GN=CNDP2 PE=1 SV=2	0.181141	0.170814	0.164907	0.163673	0.149488	0.168471	0.175943	0.159757	0.138448	0.171021	0.18254	0.174133	0.184842	0.177367	0.138994	0.163692	0.170411	0.17462	0.177941	0.156136	0.162174	0.178315	0.147955	0.173255	0.168963	0.165513	0.141211	0.133219	0.192744	0.159295	0.155349	0.160468	0.159781	0.162128	0.184757	0.16519	-0.0734605	0.636623	0.162365	0.0379	0.718716	0.354584	-0.111361	0.405955
sp#Q9BYD5#CNFN_HUMAN	Q9BYD5				Cornifelin OS=Homo sapiens GN=CNFN PE=1 SV=2	0.181141	0.124229	0.164907	0.187112	0.178141	0.179153	0.1615	0.192601	0.159604	0.212828	0.150201	0.139713	0.133936	0.165959	0.164032	0.187698	0.170411	0.166477	0.167071	0.156136	0.148785	0.169419	0.169138	0.189572	0.168963	0.179062	0.181557	0.163318	0.157234	0.159295	0.164506	0.176912	0.159781	0.162128	0.167131	0.189515	-0.00673216	0.977675	0.91887	-0.00946534	0.935326	0.859558	0.00273318	0.972732
sp#Q99439#CNN2_HUMAN	Q99439				Calponin-2 OS=Homo sapiens GN=CNN2 PE=1 SV=4	0.170516	0.194106	0.102031	0.175393	0.187692	0.157789	0.147057	0.192601	0.180759	0.129215	0.166371	0.197079	0.146662	0.143142	0.151513	0.219706	0.184984	0.150192	0.167071	0.143281	0.148785	0.178315	0.190321	0.140622	NA	NA	NA	NA	NA	NA	0.146191	0.185134	0.184542	0.172766	0.140691	0.189515	0.0979777	0.503221	0.281957	0.018248	0.859453	0.859225	0.0797296	0.536526
sp#Q15417#CNN3_HUMAN	Q15417				Calponin-3 OS=Homo sapiens GN=CNN3 PE=1 SV=1	0.170516	0.16305	0.164907	0.163673	0.159039	0.179153	0.175943	0.159757	0.159604	0.16057	0.174455	0.174133	0.159389	0.165959	0.164032	0.15569	0.184984	0.182762	0.145333	0.168992	0.162174	0.187211	0.169138	0.156938	0.189369	0.179062	0.181557	0.163318	0.145397	0.148308	0.155349	0.185134	0.172162	0.162128	0.158318	0.177352	-0.0146758	0.935527	0.720976	-0.0158611	0.888078	0.733005	0.00118522	0.982095
sp#A5YKK6#CNOT1_HUMAN	A5YKK6				CCR4-NOT transcription complex subunit 1 OS=Homo sapiens GN=CNOT1 PE=1 SV=2	0.159892	0.139757	0.114606	0.24571	0.178141	0.147107	0.1615	0.170705	0.187811	0.16057	0.150201	0.151186	NA	NA	NA	NA	NA	NA	0.156202	0.168992	0.162174	0.124939	0.190321	0.222205	0.179166	0.219711	0.141211	0.213484	0.139478	0.126334	0.127875	0.135802	0.234062	0.194043	0.184757	0.16519	0.0624178	0.665316	0.602945	0.0387485	0.712813	0.777493	0.0236692	0.847
sp#P09543#CN37_HUMAN	P09543				2',3'-cyclic-nucleotide 3'-phosphodiesterase OS=Homo sapiens GN=CNP PE=1 SV=2	0.149268	0.139757	0.215208	0.151954	0.159039	0.2112	0.219271	0.192601	0.173707	0.139667	0.134031	0.174133	0.172115	0.165959	0.151513	0.163692	0.184984	0.166477	0.156202	0.156136	0.162174	0.187211	0.17973	0.156938	0.179166	0.165513	0.17147	0.163318	0.163152	0.170282	0.182822	0.135802	0.172162	0.183405	0.149505	0.189515	-0.0986218	0.522165	0.178825	-0.0418454	0.701837	0.596006	-0.0567765	0.676604
sp#Q9Y2B0#CNPY2_HUMAN	Q9Y2B0				Protein canopy homolog 2 OS=Homo sapiens GN=CNPY2 PE=1 SV=1	0.159892	0.186342	0.177482	0.187112	0.139936	0.157789	0.1615	0.159757	0.180759	0.171021	0.174455	0.139713	0.146662	0.188776	0.164032	0.171694	0.141267	0.17462	0.167071	0.181848	0.162174	0.178315	0.158547	0.156938	NA	NA	NA	NA	NA	NA	NA	NA	NA	NA	NA	NA	0.0764074	0.599053	0.211518	0.00750021	0.93868	0.921385	0.0689072	0.591956
sp#Q9Y2R0#COA3_HUMAN	Q9Y2R0				Cytochrome c oxidase assembly protein 3 homolog, mitochondrial OS=Homo sapiens GN=COA3 PE=1 SV=1	0.128019	0.170814	0.177482	0.175393	0.159039	0.179153	0.118172	0.159757	0.152552	0.202376	0.18254	0.174133	0.159389	0.143142	0.138994	0.15569	0.141267	0.23976	0.18881	0.168992	0.18895	0.160523	0.147955	0.156938	0.204674	0.151963	0.181557	0.143252	0.139478	0.181269	0.146191	0.185134	0.196922	0.151489	0.19357	0.128702	0.00492729	0.960383	0.954227	0.0533983	0.613855	0.580551	-0.048471	0.72325
sp#Q13057#COASY_HUMAN	Q13057				Bifunctional coenzyme A synthase OS=Homo sapiens GN=COASY PE=1 SV=4	0.159892	0.186342	0.164907	0.128515	0.197243	0.147107	0.175943	0.170705	0.152552	0.150118	0.174455	0.174133	0.159389	0.177367	0.151513	0.163692	0.155839	0.17462	0.145333	0.168992	0.162174	0.23169	0.126773	0.124305	0.15876	0.165513	0.141211	0.163318	0.198662	0.170282	0.173664	0.160468	0.196922	0.194043	0.149505	0.140864	0.0377125	0.788671	0.61276	-0.087424	0.41937	0.22933	0.125136	0.335843
sp#P53420#CO4A4_HUMAN	P53420				Collagen alpha-4(IV) chain OS=Homo sapiens GN=COL4A4 PE=1 SV=3	NA	NA	NA	NA	NA	NA	0.233713	0.181653	0.159604	0.139667	0.150201	0.174133	0.146662	0.15455	0.126475	0.251714	0.126694	0.158335	0.156202	0.143281	0.202338	0.160523	0.169138	0.173255	NA	NA	NA	NA	NA	NA	0.182822	0.144024	0.159781	0.162128	0.149505	0.21384	0.02061	0.87751	0.893642	-0.0301865	0.783922	0.809614	0.0507965	0.690141
sp#P29400#CO4A5_HUMAN	P29400				Collagen alpha-5(IV) chain OS=Homo sapiens GN=COL4A5 PE=1 SV=2	NA	NA	NA	NA	NA	NA	0.147057	0.170705	0.180759	0.16057	0.174455	0.151186	NA	NA	NA	NA	NA	NA	0.123594	0.156136	0.18895	0.0804596	0.169138	0.271155	0.102643	0.219711	0.0907779	0.123186	0.198662	0.335088	0.146191	0.176912	0.147401	0.172766	0.175944	0.177352	-0.118585	0.439536	0.532869	0.411302	0.000123386	0.070976	-0.529887	6.20503e-05
sp#P12109#CO6A1_HUMAN	P12109				Collagen alpha-1(VI) chain OS=Homo sapiens GN=COL6A1 PE=1 SV=3	0.223638	0.124229	0.164907	0.151954	0.159039	0.179153	0.219271	0.236392	0.152552	0.118764	0.117862	0.197079	0.172115	0.15455	0.18907	0.15569	0.155839	0.17462	0.167071	0.143281	0.162174	0.178315	0.147955	0.205888	0.128151	0.179062	0.151297	0.153285	0.192744	0.203243	0.173664	0.193357	0.147401	0.130212	0.158318	0.189515	-0.158084	0.300176	0.147456	-0.0313017	0.775949	0.749881	-0.126782	0.343139
sp#Q02388#CO7A1_HUMAN	Q02388				Collagen alpha-1(VII) chain OS=Homo sapiens GN=COL7A1 PE=1 SV=2	0.170516	0.131993	0.177482	0.163673	0.187692	0.189836	0.175943	0.159757	0.173707	0.150118	0.18254	0.16266	0.184842	0.165959	0.176551	0.147688	0.184984	0.150192	NA	NA	NA	NA	NA	NA	0.0924401	0.192612	0.151297	0.193418	0.216418	0.203243	0.201137	0.218023	0.159781	0.119574	0.114252	0.189515	-0.167289	0.272482	0.151197	-0.0191206	0.86414	0.870738	-0.148168	0.26693
sp#P21964#COMT_HUMAN	P21964				Catechol O-methyltransferase OS=Homo sapiens GN=COMT PE=1 SV=2	0.159892	0.186342	0.164907	0.151954	0.178141	0.157789	0.147057	0.14881	0.1455	0.191925	0.18254	0.174133	0.159389	0.15455	0.176551	0.139686	0.155839	0.215332	0.177941	0.143281	0.162174	0.196107	0.137364	0.156938	0.189369	0.151963	0.161384	0.163318	0.151315	0.159295	0.155349	0.152246	0.159781	0.172766	0.184757	0.16519	0.0730742	0.614569	0.216641	0.0616756	0.560768	0.344792	0.0113987	0.920427
sp#P53621#COPA_HUMAN	P53621				Coatomer subunit alpha OS=Homo sapiens GN=COPA PE=1 SV=2	0.159892	0.155285	0.164907	0.163673	0.187692	0.179153	0.190385	0.159757	0.159604	0.16057	0.158286	0.174133	0.159389	0.165959	0.176551	0.163692	0.170411	0.166477	0.167071	0.168992	0.175562	0.178315	0.158547	0.156938	0.179166	0.165513	0.181557	0.153285	0.157234	0.170282	0.164506	0.16869	0.159781	0.162128	0.175944	0.16519	-0.0500068	0.751841	0.167433	-0.0530605	0.626019	0.0961043	0.00305367	0.970794
sp#P53618#COPB_HUMAN	P53618				Coatomer subunit beta OS=Homo sapiens GN=COPB1 PE=1 SV=3	0.159892	0.147521	0.177482	0.151954	0.16859	0.200518	0.1615	0.159757	0.166655	0.16057	0.18254	0.151186	0.172115	0.165959	0.176551	0.171694	0.170411	0.166477	0.177941	0.168992	0.148785	0.169419	0.158547	0.173255	0.168963	0.165513	0.17147	0.163318	0.163152	0.159295	0.146191	0.160468	0.159781	0.194043	0.184757	0.153027	-0.0193064	0.911034	0.670876	-0.0175795	0.875444	0.690218	-0.0017269	1
sp#P35606#COPB2_HUMAN	P35606				Coatomer subunit beta' OS=Homo sapiens GN=COPB2 PE=1 SV=2	0.159892	0.155285	0.177482	0.175393	0.159039	0.179153	0.1615	0.159757	0.166655	0.171021	0.18254	0.151186	0.172115	0.15455	0.164032	0.15569	0.170411	0.182762	0.167071	0.168992	0.162174	0.187211	0.158547	0.156938	0.194471	0.165513	0.161384	0.163318	0.151315	0.159295	0.164506	0.160468	0.184542	0.162128	0.175944	0.16519	-0.00995675	0.960551	0.790842	-9.5053e-05	1	0.998105	-0.0098617	0.951097
sp#O14579#COPE_HUMAN	O14579				Coatomer subunit epsilon OS=Homo sapiens GN=COPE PE=1 SV=3	0.159892	0.170814	0.139756	0.163673	0.16859	0.179153	0.1615	0.14881	0.1455	0.171021	0.190625	0.174133	0.159389	0.143142	0.164032	0.147688	0.170411	0.215332	0.177941	0.168992	0.148785	0.196107	0.137364	0.173255	0.214877	0.151963	0.161384	0.163318	0.139478	0.148308	0.173664	0.144024	0.159781	0.183405	0.184757	0.153027	-0.0147895	0.934925	0.814878	-0.00139363	0.995262	0.985876	-0.0133959	0.929773
sp#Q9Y678#COPG1_HUMAN	Q9Y678				Coatomer subunit gamma-1 OS=Homo sapiens GN=COPG1 PE=1 SV=1	0.170516	0.16305	0.164907	0.163673	0.16859	0.179153	0.1615	0.170705	0.152552	0.181473	0.166371	0.174133	0.172115	0.165959	0.151513	0.15569	0.170411	0.182762	0.167071	0.168992	0.162174	0.178315	0.158547	0.156938	0.179166	0.151963	0.17147	0.173352	0.157234	0.159295	0.182822	0.152246	0.172162	0.172766	0.167131	0.153027	-0.0109327	0.955372	0.754733	-0.0331222	0.762984	0.315138	0.0221895	0.855797
sp#Q9UBF2#COPG2_HUMAN	Q9UBF2				Coatomer subunit gamma-2 OS=Homo sapiens GN=COPG2 PE=1 SV=1	0.181141	0.155285	0.190058	0.163673	0.149488	0.157789	0.204828	0.170705	0.152552	0.171021	0.166371	0.151186	0.184842	0.15455	0.201589	0.139686	0.155839	0.166477	0.167071	0.156136	0.148785	0.178315	0.147955	0.189572	0.163862	0.179062	0.181557	0.173352	0.157234	0.170282	0.201137	0.135802	0.172162	0.172766	0.184757	0.140864	0.0020918	0.975439	0.975061	-0.0295089	0.788777	0.656	0.0316007	0.800195
sp#P61201#CSN2_HUMAN	P61201				COP9 signalosome complex subunit 2 OS=Homo sapiens GN=COPS2 PE=1 SV=1	NA	NA	NA	NA	NA	NA	0.1615	0.159757	0.159604	0.191925	0.158286	0.174133	0.172115	0.165959	0.176551	0.147688	0.170411	0.182762	0.167071	0.168992	0.175562	0.160523	0.147955	0.173255	NA	NA	NA	NA	NA	NA	0.173664	0.16869	0.159781	0.172766	0.158318	0.16519	0.00715405	0.948569	0.875779	-0.00804547	0.945853	0.832446	0.0151995	0.89758
sp#Q9BT78#CSN4_HUMAN	Q9BT78				COP9 signalosome complex subunit 4 OS=Homo sapiens GN=COPS4 PE=1 SV=1	NA	NA	NA	NA	NA	NA	0.147057	0.14881	0.138448	0.181473	0.18254	0.208552	0.210294	0.165959	0.151513	0.147688	0.141267	0.182762	0.156202	0.143281	0.162174	0.213899	0.137364	0.173255	0.22508	0.179062	0.131124	0.133219	0.163152	0.137321	NA	NA	NA	NA	NA	NA	-0.127319	0.405891	0.341148	-0.0528997	0.627081	0.669565	-0.0744192	0.581707
sp#P31146#COR1A_HUMAN	P31146				Coronin-1A OS=Homo sapiens GN=CORO1A PE=1 SV=4	0.181141	0.155285	0.139756	0.210551	0.130385	0.179153	0.147057	0.137862	0.223069	0.139667	0.142116	0.16266	0.172115	0.165959	0.101437	0.243712	0.155839	0.133907	0.156202	0.143281	0.148785	0.142731	0.253869	0.124305	0.138354	0.192612	0.141211	0.153285	0.210499	0.159295	0.201137	0.160468	0.159781	0.162128	0.149505	0.16519	0.0205777	0.87768	0.859219	0.0608471	0.56598	0.596879	-0.0402694	0.770346
sp#Q9BR76#COR1B_HUMAN	Q9BR76				Coronin-1B OS=Homo sapiens GN=CORO1B PE=1 SV=1	0.170516	0.178578	0.190058	0.163673	0.149488	0.157789	0.175943	0.159757	0.166655	0.171021	0.166371	0.151186	0.159389	0.188776	0.151513	0.171694	0.184984	0.150192	0.145333	0.181848	0.175562	0.160523	0.169138	0.173255	0.153659	0.179062	0.17147	0.153285	0.180907	0.170282	0.127875	0.176912	0.184542	0.194043	0.184757	0.153027	0.0674219	0.641276	0.225485	0.059252	0.57608	0.304892	0.00816989	0.939888
sp#Q9ULV4#COR1C_HUMAN	Q9ULV4				Coronin-1C OS=Homo sapiens GN=CORO1C PE=1 SV=1	0.170516	0.155285	0.202633	0.163673	0.139936	0.179153	0.1615	0.159757	0.173707	0.171021	0.166371	0.16266	0.146662	0.143142	0.201589	0.179696	0.155839	0.166477	0.18881	0.168992	0.162174	0.187211	0.147955	0.140622	0.179166	0.151963	0.17147	0.173352	0.151315	0.159295	0.146191	0.193357	0.159781	0.183405	0.167131	0.153027	0.0931108	0.524115	0.108742	-0.016023	0.886886	0.797665	0.109134	0.400316
sp#Q14019#COTL1_HUMAN	Q14019				Coactosin-like protein OS=Homo sapiens GN=COTL1 PE=1 SV=3	0.159892	0.155285	0.127181	0.24571	0.139936	0.168471	0.132614	0.115966	0.272432	0.108312	0.125946	0.16266	0.12121	0.188776	0.0763987	0.27572	0.214129	0.085052	0.112725	0.156136	0.122009	0.151627	0.317418	0.124305	0.179166	0.165513	0.110951	0.163318	0.204581	0.148308	0.228611	0.152246	0.159781	0.0982964	0.0701867	0.323305	-0.00570583	0.983127	0.976574	0.207153	0.0527251	0.372212	-0.212859	0.109437
sp#P13073#COX41_HUMAN	P13073				Cytochrome c oxidase subunit 4 isoform 1, mitochondrial OS=Homo sapiens GN=COX4I1 PE=1 SV=1	0.149268	0.16305	0.190058	0.151954	0.187692	0.179153	0.147057	0.159757	0.166655	0.171021	0.18254	0.151186	0.133936	0.188776	0.164032	0.163692	0.155839	0.182762	0.156202	0.194704	0.175562	0.178315	0.158547	0.156938	0.174065	0.151963	0.181557	0.173352	0.151315	0.181269	0.137033	0.152246	0.209302	0.194043	0.184757	0.153027	0.0906426	0.534879	0.173109	0.0273834	0.793177	0.681503	0.0632592	0.621891
sp#P20674#COX5A_HUMAN	P20674				Cytochrome c oxidase subunit 5A, mitochondrial OS=Homo sapiens GN=COX5A PE=1 SV=2	0.170516	0.147521	0.177482	0.151954	0.187692	0.157789	0.1615	0.159757	0.1455	0.223279	0.166371	0.151186	0.146662	0.120324	0.164032	0.187698	0.170411	0.182762	0.177941	0.168992	0.18895	0.151627	0.147955	0.173255	0.163862	0.151963	0.141211	0.213484	0.151315	0.181269	0.201137	0.152246	0.172162	0.172766	0.149505	0.153027	0.0923383	0.527472	0.278239	0.00489478	0.958008	0.939018	0.0874436	0.498678
sp#P10606#COX5B_HUMAN	P10606				Cytochrome c oxidase subunit 5B, mitochondrial OS=Homo sapiens GN=COX5B PE=1 SV=2	0.170516	0.116465	0.164907	0.187112	0.216346	0.179153	0.147057	0.14881	0.187811	0.181473	0.18254	0.139713	0.172115	0.143142	0.176551	0.187698	0.126694	0.166477	0.18881	0.181848	0.162174	0.178315	0.147955	0.173255	0.214877	0.151963	0.161384	0.153285	0.139478	0.148308	NA	NA	NA	NA	NA	NA	-0.0577613	0.712976	0.537851	-0.145829	0.176472	0.134497	0.0880678	0.495678
sp#P14854#CX6B1_HUMAN	P14854				Cytochrome c oxidase subunit 6B1 OS=Homo sapiens GN=COX6B1 PE=1 SV=2	0.170516	0.147521	0.177482	0.163673	0.159039	0.189836	0.1615	0.159757	0.173707	0.171021	0.174455	0.16266	0.159389	0.177367	0.164032	0.171694	0.184984	0.158335	NA	NA	NA	NA	NA	NA	0.148557	0.192612	0.161384	0.133219	0.192744	0.181269	0.210295	0.16869	0.159781	0.140851	0.158318	0.153027	-0.115898	0.4502	0.0977668	-0.0168845	0.88055	0.790425	-0.099014	0.460877
sp#P09669#COX6C_HUMAN	P09669				Cytochrome c oxidase subunit 6C OS=Homo sapiens GN=COX6C PE=1 SV=2	0.149268	0.147521	0.190058	0.151954	0.178141	0.189836	0.1615	0.14881	0.208966	0.150118	0.158286	0.16266	0.184842	0.177367	0.151513	0.179696	0.141267	0.166477	0.156202	0.143281	0.18895	0.160523	0.17973	0.173255	0.209776	0.124864	0.191643	0.173352	0.13356	0.137321	0.137033	0.152246	0.209302	0.183405	0.184757	0.153027	0.0927194	0.525814	0.27435	-0.0233622	0.833178	0.771123	0.116082	0.371458
sp#P14406#CX7A2_HUMAN	P14406				Cytochrome c oxidase subunit 7A2, mitochondrial OS=Homo sapiens GN=COX7A2 PE=1 SV=1	0.159892	0.131993	0.202633	0.151954	0.149488	0.221882	0.1615	0.159757	0.152552	0.16057	0.190625	0.174133	0.133936	0.165959	0.176551	0.163692	0.141267	0.20719	NA	NA	NA	NA	NA	NA	NA	NA	NA	NA	NA	NA	0.164506	0.152246	0.209302	0.172766	0.158318	0.16519	0.0197473	0.882042	0.853733	0.0876754	0.409968	0.424763	-0.0679281	0.615901
sp#P00450#CERU_HUMAN	P00450				Ceruloplasmin OS=Homo sapiens GN=CP PE=1 SV=1	0.181141	0.147521	0.190058	0.163673	0.149488	0.179153	0.175943	0.170705	0.180759	0.118764	0.150201	0.208552	0.159389	0.188776	0.164032	0.171694	0.170411	0.158335	0.167071	0.181848	0.162174	0.142731	0.190321	0.156938	0.133252	0.165513	0.121038	0.113153	0.251928	0.159295	0.201137	0.160468	0.147401	0.140851	0.114252	0.238166	-0.182456	0.230768	0.0284268	0.0823374	0.438804	0.432883	-0.264793	0.0460899
sp#Q9UI42#CBPA4_HUMAN	Q9UI42				Carboxypeptidase A4 OS=Homo sapiens GN=CPA4 PE=1 SV=2	0.213014	0.147521	0.164907	0.163673	0.16859	0.157789	0.0748433	0.170705	0.152552	0.306891	0.158286	0.139713	0.184842	0.143142	0.18907	0.179696	0.126694	0.158335	0.199679	0.156136	0.175562	0.151627	0.158547	0.140622	0.204674	0.151963	0.151297	0.173352	0.139478	0.159295	0.164506	0.160468	0.172162	0.194043	0.158318	0.153027	0.187872	0.204739	0.169622	-0.0894283	0.408697	0.355228	0.2773	0.0343175
sp#O75976#CBPD_HUMAN	O75976				Carboxypeptidase D OS=Homo sapiens GN=CPD PE=1 SV=2	NA	NA	NA	NA	NA	NA	0.147057	0.192601	0.1455	0.171021	0.166371	0.16266	0.172115	0.200185	0.138994	0.1957	0.141267	0.150192	NA	NA	NA	NA	NA	NA	0.15876	0.179062	0.17147	0.173352	0.157234	0.181269	0.100402	0.275578	0.159781	0.0876579	0.184757	0.16519	-0.197352	0.194424	0.302359	-0.123334	0.25341	0.451457	-0.0740178	0.583795
sp#P16870#CBPE_HUMAN	P16870				Carboxypeptidase E OS=Homo sapiens GN=CPE PE=1 SV=1	0.20239	0.131993	0.164907	0.140235	0.225897	0.147107	0.1615	0.181653	0.166655	0.16057	0.150201	0.185606	0.210294	0.165959	0.201589	0.163692	0.170411	0.125765	NA	NA	NA	NA	NA	NA	0.112846	0.24681	0.161384	0.173352	0.180907	0.21423	0.155349	0.209801	0.159781	0.130212	0.167131	0.177352	-0.13785	0.367436	0.28765	-0.116066	0.282651	0.368847	-0.0217837	0.879393
sp#Q99829#CPNE1_HUMAN	Q99829				Copine-1 OS=Homo sapiens GN=CPNE1 PE=1 SV=1	0.181141	0.170814	0.139756	0.187112	0.139936	0.179153	0.175943	0.159757	0.180759	0.16057	0.166371	0.16266	0.159389	0.15455	0.138994	0.179696	0.228701	0.150192	0.177941	0.156136	0.162174	0.178315	0.169138	0.140622	0.179166	0.179062	0.17147	0.163318	0.163152	0.159295	0.182822	0.16869	0.172162	0.162128	0.140691	0.177352	0.00643235	0.952397	0.887279	-0.0198518	0.858786	0.78237	0.0262841	0.831501
sp#O75131#CPNE3_HUMAN	O75131				Copine-3 OS=Homo sapiens GN=CPNE3 PE=1 SV=1	0.159892	0.16305	0.177482	0.175393	0.178141	0.157789	0.175943	0.159757	0.173707	0.181473	0.150201	0.16266	0.159389	0.165959	0.176551	0.171694	0.155839	0.166477	0.145333	0.156136	0.175562	0.178315	0.169138	0.173255	0.184268	0.151963	0.17147	0.163318	0.145397	0.148308	0.155349	0.160468	0.172162	0.172766	0.167131	0.16519	0.078776	0.588136	0.028277	0.00441315	0.961584	0.913852	0.0743628	0.563686
sp#Q9BRF8#CPPED_HUMAN	Q9BRF8				Calcineurin-like phosphoesterase domain-containing protein 1 OS=Homo sapiens GN=CPPED1 PE=1 SV=3	0.170516	0.178578	0.152332	0.187112	0.130385	0.168471	0.190385	0.14881	0.173707	0.150118	0.174455	0.151186	0.159389	0.15455	0.164032	0.179696	0.170411	0.166477	0.156202	0.130425	0.18895	0.169419	0.169138	0.189572	0.174065	0.179062	0.161384	0.163318	0.16907	0.137321	0.201137	0.152246	0.172162	0.151489	0.149505	0.16519	0.0568952	0.69225	0.369429	0.0269252	0.79647	0.695103	0.02997	0.809765
sp#P23786#CPT2_HUMAN	P23786				Carnitine O-palmitoyltransferase 2, mitochondrial OS=Homo sapiens GN=CPT2 PE=1 SV=2	NA	NA	NA	NA	NA	NA	0.147057	0.170705	0.1455	0.139667	0.150201	0.265918	0.172115	0.15455	0.18907	0.147688	0.155839	0.190905	0.254026	0.156136	0.148785	0.151627	0.147955	0.140622	0.163862	0.138414	0.191643	0.203451	0.157234	0.159295	0.19198	0.135802	0.122641	0.140851	0.202383	0.201678	-0.0916784	0.552669	0.462319	0.072957	0.4922	0.599782	-0.164635	0.216817
sp#P29373#RABP2_HUMAN	P29373				Cellular retinoic acid-binding protein 2 OS=Homo sapiens GN=CRABP2 PE=1 SV=2	0.170516	0.170814	0.152332	0.163673	0.178141	0.157789	0.147057	0.159757	0.1455	0.202376	0.18254	0.174133	0.172115	0.15455	0.18907	0.171694	0.141267	0.17462	0.18881	0.181848	0.135397	0.151627	0.158547	0.189572	0.148557	0.179062	0.151297	0.153285	0.192744	0.170282	0.164506	0.152246	0.184542	0.172766	0.167131	0.153027	0.0104636	0.931031	0.865237	0.0255283	0.806531	0.632191	-0.0150647	0.91972
sp#Q9UGL9#CRCT1_HUMAN	Q9UGL9				Cysteine-rich C-terminal protein 1 OS=Homo sapiens GN=CRCT1 PE=2 SV=1	0.191765	0.155285	0.190058	0.140235	0.178141	0.157789	NA	NA	NA	NA	NA	NA	0.184842	0.131733	0.164032	0.187698	0.155839	0.182762	0.156202	0.143281	0.162174	0.187211	0.17973	0.173255	0.133252	0.151963	0.221903	0.123186	0.222336	0.159295	0.146191	0.152246	0.209302	0.172766	0.167131	0.153027	0.209241	0.158394	0.0377015	0.166641	0.11883	0.0556413	0.0425998	0.73649
sp#P50238#CRIP1_HUMAN	P50238				Cysteine-rich protein 1 OS=Homo sapiens GN=CRIP1 PE=1 SV=3	NA	NA	NA	NA	NA	NA	0.190385	0.159757	0.152552	0.181473	0.214879	0.105294	0.133936	0.15455	0.201589	0.15569	0.184984	0.182762	0.18881	0.156136	0.18895	0.187211	0.126773	0.124305	0.194471	0.124864	0.23199	0.143252	0.13356	0.170282	NA	NA	NA	NA	NA	NA	0.14704	0.31915	0.22974	-0.0680987	0.530362	0.654204	0.215138	0.0999845
sp#P54108#CRIS3_HUMAN	P54108				Cysteine-rich secretory protein 3 OS=Homo sapiens GN=CRISP3 PE=1 SV=1	0.181141	0.131993	0.164907	0.151954	0.216346	0.147107	0.233713	0.24734	0.159604	0.16057	0.109777	0.139713	0.172115	0.200185	0.201589	0.147688	0.214129	0.10948	0.145333	0.130425	0.215726	0.151627	0.190321	0.173255	0.102643	0.23326	0.17147	0.203451	0.163152	0.225217	0.155349	0.250912	0.110261	0.130212	0.140691	0.177352	-0.185326	0.223414	0.20979	-0.189283	0.0789908	0.215767	0.00395698	0.965333
sp#P46108#CRK_HUMAN	P46108				Adapter molecule crk OS=Homo sapiens GN=CRK PE=1 SV=2	NA	NA	NA	NA	NA	NA	0.204828	0.170705	0.166655	0.171021	0.150201	0.151186	0.159389	0.177367	0.164032	0.15569	0.141267	0.182762	0.145333	0.168992	0.18895	0.187211	0.158547	0.156938	0.174065	0.124864	0.191643	0.193418	0.139478	0.181269	0.137033	0.185134	0.135021	0.183405	0.158318	0.189515	0.0761728	0.600139	0.364527	-0.0338675	0.757695	0.688061	0.11004	0.396476
sp#P46109#CRKL_HUMAN	P46109				Crk-like protein OS=Homo sapiens GN=CRKL PE=1 SV=1	0.170516	0.178578	0.177482	0.175393	0.149488	0.157789	0.1615	0.170705	0.180759	0.16057	0.150201	0.16266	0.146662	0.177367	0.176551	0.171694	0.184984	0.150192	0.177941	0.156136	0.162174	0.178315	0.158547	0.173255	0.15876	0.192612	0.151297	0.173352	0.163152	0.170282	0.19198	0.160468	0.196922	0.151489	0.175944	0.128702	0.0361674	0.796603	0.474	-0.0222391	0.841353	0.690074	0.0584065	0.648122
sp#Q8IUI8#CRLF3_HUMAN	Q8IUI8				Cytokine receptor-like factor 3 OS=Homo sapiens GN=CRLF3 PE=1 SV=2	NA	NA	NA	NA	NA	NA	0.1615	0.137862	0.223069	0.139667	0.150201	0.16266	0.223021	0.15455	0.164032	0.11568	0.199556	0.190905	NA	NA	NA	NA	NA	NA	0.168963	0.179062	0.161384	0.153285	0.192744	0.126334	0.146191	0.144024	0.196922	0.172766	0.175944	0.189515	0.0127046	0.919175	0.92508	0.0776086	0.465296	0.501934	-0.064904	0.632127
sp#Q9UBG3#CRNN_HUMAN	Q9UBG3				Cornulin OS=Homo sapiens GN=CRNN PE=1 SV=1	0.149268	0.155285	0.177482	0.175393	0.197243	0.136425	0.175943	0.181653	0.159604	0.16057	0.158286	0.174133	0.146662	0.15455	0.18907	0.15569	0.170411	0.166477	0.156202	0.156136	0.148785	0.196107	0.158547	0.173255	0.15876	0.151963	0.23199	0.173352	0.145397	0.148308	0.155349	0.152246	0.172162	0.183405	0.175944	0.153027	0.109852	0.454148	0.151611	0.0396061	0.706864	0.454428	0.0702457	0.58496
sp#Q9UKG9#OCTC_HUMAN	Q9UKG9				Peroxisomal carnitine O-octanoyltransferase OS=Homo sapiens GN=CROT PE=1 SV=2	NA	NA	NA	NA	NA	NA	0.132614	0.181653	0.138448	0.139667	0.166371	0.231499	0.184842	0.143142	0.164032	0.15569	0.141267	0.20719	0.177941	0.181848	0.162174	0.142731	0.169138	0.189572	0.148557	0.179062	0.151297	0.153285	0.163152	0.21423	0.173664	0.152246	0.172162	0.162128	0.167131	0.177352	-0.102886	0.503871	0.128567	0.142072	0.183262	0.126856	-0.244957	0.0651618
sp#P02511#CRYAB_HUMAN	P02511				Alpha-crystallin B chain OS=Homo sapiens GN=CRYAB PE=1 SV=2	0.149268	0.186342	0.177482	0.163673	0.178141	0.136425	0.147057	0.170705	0.1455	0.212828	0.166371	0.16266	0.172115	0.188776	0.176551	0.163692	0.155839	0.14205	0.167071	0.143281	0.162174	0.142731	0.169138	0.205888	0.189369	0.151963	0.161384	0.173352	0.139478	0.159295	0.137033	0.152246	0.196922	0.194043	0.175944	0.153027	0.0942676	0.519109	0.209087	0.0270903	0.795282	0.686685	0.0671772	0.601055
sp#Q08257#QOR_HUMAN	Q08257				Quinone oxidoreductase OS=Homo sapiens GN=CRYZ PE=1 SV=1	NA	NA	NA	NA	NA	NA	NA	NA	NA	NA	NA	NA	0.0957568	0.15455	0.138994	0.163692	0.228701	0.215332	0.18881	0.194704	0.135397	0.142731	0.147955	0.222205	0.138354	0.179062	0.141211	0.223517	0.157234	0.192256	0.155349	0.193357	0.159781	0.172766	0.167131	0.153027	-0.0244589	0.88388	0.865448	0.190889	0.0741591	0.193479	-0.215348	0.105316
sp#O75390#CISY_HUMAN	O75390				Citrate synthase, mitochondrial OS=Homo sapiens GN=CS PE=1 SV=2	0.149268	0.155285	0.164907	0.151954	0.178141	0.200518	0.1615	0.170705	0.152552	0.171021	0.174455	0.16266	0.159389	0.15455	0.176551	0.163692	0.155839	0.182762	0.156202	0.156136	0.175562	0.178315	0.158547	0.173255	0.179166	0.165513	0.161384	0.163318	0.163152	0.159295	0.155349	0.160468	0.172162	0.183405	0.167131	0.153027	0.00351815	0.967864	0.93679	-0.0223093	0.840842	0.598705	0.0258274	0.834203
sp#O75534#CSDE1_HUMAN	O75534				Cold shock domain-containing protein E1 OS=Homo sapiens GN=CSDE1 PE=1 SV=2	NA	NA	NA	NA	NA	NA	0.147057	0.159757	0.173707	0.181473	0.18254	0.139713	0.159389	0.165959	0.164032	0.179696	0.170411	0.158335	0.177941	0.168992	0.175562	0.169419	0.158547	0.156938	0.194471	0.151963	0.17147	0.163318	0.145397	0.170282	0.164506	0.201579	0.172162	0.162128	0.158318	0.140864	0.0180963	0.890727	0.725567	-0.0972482	0.368626	0.135833	0.115344	0.374458
sp#P55060#XPO2_HUMAN	P55060				Exportin-2 OS=Homo sapiens GN=CSE1L PE=1 SV=3	0.149268	0.170814	0.164907	0.163673	0.178141	0.168471	0.175943	0.170705	0.166655	0.16057	0.166371	0.16266	0.159389	0.15455	0.164032	0.163692	0.170411	0.182762	0.167071	0.168992	0.162174	0.178315	0.158547	0.173255	0.189369	0.151963	0.17147	0.163318	0.157234	0.159295	0.155349	0.16869	0.159781	0.172766	0.167131	0.16519	-0.0186356	0.914577	0.57997	-0.0124064	0.913561	0.706139	-0.00622922	0.97305
sp#P41240#CSK_HUMAN	P41240				Tyrosine-protein kinase CSK OS=Homo sapiens GN=CSK PE=1 SV=1	0.191765	0.131993	0.190058	0.175393	0.120834	0.200518	0.147057	0.159757	0.166655	0.191925	0.166371	0.174133	0.159389	0.165959	0.164032	0.1957	0.155839	0.150192	0.145333	0.168992	0.148785	0.169419	0.200912	0.124305	0.133252	0.165513	0.100864	0.113153	0.240091	0.137321	0.164506	0.16869	0.159781	0.172766	0.149505	0.177352	0.00533496	0.958219	0.956232	0.103761	0.330142	0.282517	-0.0984263	0.46359
sp#Q7Z407#CSMD3_HUMAN	Q7Z407				CUB and sushi domain-containing protein 3 OS=Homo sapiens GN=CSMD3 PE=2 SV=3	0.191765	0.170814	0.190058	0.163673	0.149488	0.136425	0.147057	0.159757	0.152552	0.171021	0.19871	0.151186	0.146662	0.131733	0.164032	0.211704	0.155839	0.166477	0.167071	0.156136	0.162174	0.187211	0.169138	0.124305	0.168963	0.138414	0.20173	0.173352	0.139478	0.181269	NA	NA	NA	NA	NA	NA	0.250415	0.0920407	0.00113674	0.12721	0.233139	0.114009	0.123204	0.343253
sp#P48729#KC1A_HUMAN	P48729				Casein kinase I isoform alpha OS=Homo sapiens GN=CSNK1A1 PE=1 SV=2	0.159892	0.186342	0.164907	0.151954	0.159039	0.168471	0.190385	0.159757	0.159604	0.171021	0.166371	0.16266	0.172115	0.177367	0.176551	0.163692	0.184984	0.150192	0.156202	0.168992	0.175562	0.160523	0.169138	0.173255	0.168963	0.165513	0.17147	0.153285	0.16907	0.170282	0.155349	0.16869	0.184542	0.183405	0.167131	0.153027	0.0249261	0.854897	0.501685	-0.0201383	0.85669	0.569234	0.0450644	0.722444
sp#P68400#CSK21_HUMAN,sp#Q8NEV1#CSK23_HUMAN	P68400				Casein kinase II subunit alpha OS=Homo sapiens GN=CSNK2A1 PE=1 SV=1,Casein kinase II subunit alpha 3 OS=Homo sapiens GN=CSNK2A3 PE=1 SV=2	0.266136	0.232927	0.127181	0.128515	0.149488	0.0936965	0.204828	0.170705	0.1455	0.191925	0.166371	0.151186	0.184842	0.177367	0.151513	0.147688	0.155839	0.182762	NA	NA	NA	NA	NA	NA	0.194471	0.192612	0.121038	0.133219	0.163152	0.159295	0.182822	0.152246	0.147401	0.172766	0.19357	0.153027	0.00594759	0.954969	0.96906	-0.107398	0.320406	0.328506	0.113346	0.382664
sp#P67870#CSK2B_HUMAN	P67870				Casein kinase II subunit beta OS=Homo sapiens GN=CSNK2B PE=1 SV=1	0.170516	0.147521	0.152332	0.187112	0.178141	0.179153	NA	NA	NA	NA	NA	NA	0.146662	0.177367	0.164032	0.171694	0.184984	0.150192	0.156202	0.156136	0.175562	0.151627	0.190321	0.173255	0.138354	0.179062	0.17147	0.153285	0.186826	0.203243	0.137033	0.160468	0.196922	0.151489	0.202383	0.16519	0.0402751	0.775564	0.532611	0.158869	0.136939	0.0309054	-0.118594	0.375678
sp#P01037#CYTN_HUMAN	P01037				Cystatin-SN OS=Homo sapiens GN=CST1 PE=1 SV=3	0.170516	0.124229	0.177482	0.210551	0.187692	0.125743	0.175943	0.181653	0.138448	0.181473	0.142116	0.197079	0.197568	0.15455	0.176551	0.11568	0.228701	0.158335	0.232287	0.143281	0.202338	0.107147	0.158547	0.173255	0.0975416	0.206161	0.141211	0.163318	0.186826	0.247191	0.146191	0.226245	0.196922	0.0876579	0.140691	0.16519	-0.200619	0.187049	0.17127	0.0752592	0.478781	0.54895	-0.275878	0.0376513
sp#P09228#CYTT_HUMAN	P09228				Cystatin-SA OS=Homo sapiens GN=CST2 PE=1 SV=1	0.20239	0.131993	0.202633	0.222271	0.149488	0.104379	0.132614	0.159757	0.1455	0.254634	0.150201	0.151186	0.146662	0.143142	0.18907	0.139686	0.199556	0.190905	0.275764	0.143281	0.135397	0.0982515	0.147955	0.189572	0.117948	0.151963	0.121038	0.203451	0.157234	0.269165	0.137033	0.226245	0.196922	0.0982964	0.140691	0.177352	0.0215007	0.872834	0.905195	0.219595	0.0400631	0.153606	-0.198095	0.136548
sp#P01034#CYTC_HUMAN	P01034				Cystatin-C OS=Homo sapiens GN=CST3 PE=1 SV=1	0.181141	0.131993	0.164907	0.175393	0.206795	0.136425	0.219271	0.236392	0.138448	0.139667	0.134031	0.174133	0.210294	0.143142	0.176551	0.147688	0.199556	0.14205	0.243156	0.156136	0.202338	0.107147	0.158547	0.140622	0.112846	0.219711	0.151297	0.193418	0.16907	0.203243	0.127875	0.234467	0.159781	0.108935	0.149505	0.177352	-0.289232	0.0561899	0.0527092	-0.176072	0.102369	0.178184	-0.11316	0.39829
sp#P01036#CYTS_HUMAN	P01036				Cystatin-S OS=Homo sapiens GN=CST4 PE=1 SV=3	0.181141	0.131993	0.152332	0.24571	0.197243	0.0936965	0.175943	0.225444	0.131397	0.171021	0.125946	0.197079	0.210294	0.165959	0.151513	0.131684	0.228701	0.14205	0.210548	0.143281	0.255891	0.0893556	0.147955	0.173255	0.0873385	0.219711	0.151297	0.133219	0.163152	0.313114	0.10956	0.259134	0.221682	0.0557422	0.140691	0.16519	-0.216373	0.154363	0.287611	0.0652165	0.538757	0.723384	-0.281589	0.0338427
sp#P28325#CYTD_HUMAN	P28325				Cystatin-D OS=Homo sapiens GN=CST5 PE=1 SV=1	0.213014	0.100936	0.114606	0.151954	0.283204	0.104379	0.1615	0.192601	0.124345	0.16057	0.117862	0.265918	0.197568	0.165959	0.201589	0.131684	0.228701	0.125765	0.275764	0.104713	0.215726	0.107147	0.137364	0.156938	0.0975416	0.206161	0.121038	0.143252	0.157234	0.357062	0.100402	0.267356	0.209302	0.0557422	0.149505	0.177352	-0.27373	0.0708699	0.230135	-0.0113388	0.921455	0.96163	-0.262391	0.0481149
sp#P01040#CYTA_HUMAN	P01040				Cystatin-A OS=Homo sapiens GN=CSTA PE=1 SV=1	0.170516	0.194106	0.152332	0.163673	0.16859	0.125743	0.103729	0.126914	0.152552	0.275537	0.190625	0.116767	0.172115	0.131733	0.214108	0.187698	0.112122	0.158335	0.286633	0.168992	0.108621	0.133835	0.116181	0.205888	0.219979	0.151963	0.121038	0.173352	0.145397	0.148308	0.237768	0.144024	0.135021	0.194043	0.140691	0.140864	0.0156595	0.903569	0.928421	-0.186371	0.0837311	0.255109	0.20203	0.12222
sp#P04080#CYTB_HUMAN	P04080				Cystatin-B OS=Homo sapiens GN=CSTB PE=1 SV=2	0.159892	0.155285	0.177482	0.187112	0.178141	0.157789	0.132614	0.159757	0.1455	0.191925	0.190625	0.16266	0.146662	0.143142	0.201589	0.171694	0.155839	0.166477	0.167071	0.130425	0.175562	0.187211	0.147955	0.189572	0.184268	0.165513	0.17147	0.163318	0.151315	0.159295	0.164506	0.160468	0.184542	0.172766	0.149505	0.16519	0.138448	0.34774	0.0267137	0.0835234	0.432298	0.168589	0.0549247	0.667218
sp#P35221#CTNA1_HUMAN	P35221				Catenin alpha-1 OS=Homo sapiens GN=CTNNA1 PE=1 SV=1	0.159892	0.170814	0.177482	0.175393	0.16859	0.157789	0.175943	0.170705	0.1455	0.171021	0.174455	0.174133	0.172115	0.15455	0.18907	0.15569	0.155839	0.182762	0.167071	0.168992	0.162174	0.178315	0.147955	0.173255	0.163862	0.165513	0.181557	0.173352	0.151315	0.170282	0.173664	0.160468	0.172162	0.172766	0.175944	0.153027	0.0236539	0.861551	0.490788	0.00904987	0.9272	0.79353	0.014604	0.901155
sp#P26232#CTNA2_HUMAN	P26232				Catenin alpha-2 OS=Homo sapiens GN=CTNNA2 PE=1 SV=5	0.128019	0.131993	0.190058	0.163673	0.25455	0.147107	0.147057	0.181653	0.1455	0.191925	0.150201	0.185606	0.0830304	0.382723	0.314261	0.107678	0.0829769	0.085052	0.0801171	0.297552	0.108621	0.151627	0.147955	0.189572	NA	NA	NA	NA	NA	NA	0.201137	0.152246	0.147401	0.162128	0.184757	0.140864	-0.278229	0.0663164	0.357226	-0.341737	0.00148788	0.237326	0.0635073	0.620562
sp#P35222#CTNB1_HUMAN	P35222				Catenin beta-1 OS=Homo sapiens GN=CTNNB1 PE=1 SV=1	0.149268	0.155285	0.215208	0.151954	0.16859	0.157789	0.175943	0.170705	0.152552	0.171021	0.174455	0.16266	0.172115	0.15455	0.201589	0.15569	0.155839	0.166477	0.156202	0.156136	0.175562	0.196107	0.147955	0.156938	0.163862	0.165513	0.181557	0.163318	0.157234	0.159295	0.146191	0.16869	0.172162	0.183405	0.184757	0.153027	0.0727858	0.61592	0.147152	0.0216025	0.834975	0.686004	0.0511832	0.687981
sp#O60716#CTND1_HUMAN	O60716				Catenin delta-1 OS=Homo sapiens GN=CTNND1 PE=1 SV=1	0.170516	0.155285	0.190058	0.151954	0.178141	0.157789	0.175943	0.170705	0.152552	0.181473	0.166371	0.16266	0.172115	0.165959	0.18907	0.139686	0.170411	0.17462	0.167071	0.156136	0.175562	0.187211	0.137364	0.156938	0.163862	0.165513	0.181557	0.173352	0.157234	0.170282	0.155349	0.152246	0.184542	0.172766	0.184757	0.140864	0.0590393	0.681745	0.188816	-0.0126677	0.91163	0.784628	0.0717069	0.577367
sp#P17812#PYRG1_HUMAN	P17812				CTP synthase 1 OS=Homo sapiens GN=CTPS1 PE=1 SV=2	0.159892	0.178578	0.164907	0.175393	0.159039	0.157789	0.175943	0.170705	0.1455	0.181473	0.158286	0.197079	0.146662	0.177367	0.138994	0.171694	0.170411	0.182762	0.177941	0.156136	0.175562	0.151627	0.17973	0.156938	NA	NA	NA	NA	NA	NA	0.173664	0.176912	0.147401	0.162128	0.158318	0.189515	-0.0521013	0.741277	0.333872	0.0518417	0.624081	0.296234	-0.103943	0.438468
sp#P07858#CATB_HUMAN	P07858				Cathepsin B OS=Homo sapiens GN=CTSB PE=1 SV=3	0.181141	0.139757	0.164907	0.163673	0.187692	0.168471	0.175943	0.181653	0.166655	0.181473	0.142116	0.16266	0.146662	0.15455	0.176551	0.171694	0.155839	0.190905	0.167071	0.143281	0.18895	0.160523	0.158547	0.189572	0.174065	0.138414	0.141211	0.183385	0.157234	0.203243	0.137033	0.16869	0.172162	0.172766	0.19357	0.177352	0.0672509	0.642092	0.264683	0.0837006	0.431331	0.204253	-0.0164497	0.911387
sp#P53634#CATC_HUMAN	P53634				Dipeptidyl peptidase 1 OS=Homo sapiens GN=CTSC PE=1 SV=2	0.159892	0.178578	0.190058	0.151954	0.149488	0.147107	0.219271	0.181653	0.152552	0.150118	0.150201	0.174133	0.184842	0.15455	0.164032	0.147688	0.184984	0.166477	0.167071	0.143281	0.162174	0.133835	0.200912	0.189572	0.128151	0.219711	0.17147	0.173352	0.16907	0.192256	0.182822	0.176912	0.147401	0.151489	0.158318	0.177352	-0.118684	0.439149	0.157793	0.0349785	0.739169	0.666692	-0.153662	0.249395
sp#P07339#CATD_HUMAN	P07339				Cathepsin D OS=Homo sapiens GN=CTSD PE=1 SV=1	0.181141	0.155285	0.164907	0.151954	0.178141	0.168471	0.190385	0.192601	0.173707	0.150118	0.150201	0.16266	0.172115	0.177367	0.151513	0.171694	0.170411	0.158335	0.156202	0.156136	0.175562	0.133835	0.17973	0.205888	0.143456	0.179062	0.161384	0.173352	0.180907	0.181269	0.173664	0.193357	0.159781	0.162128	0.140691	0.177352	-0.0941439	0.541738	0.0785308	-0.0398206	0.715876	0.494678	-0.0543233	0.690263
sp#P08311#CATG_HUMAN	P08311				Cathepsin G OS=Homo sapiens GN=CTSG PE=1 SV=2	0.149268	0.147521	0.164907	0.23399	0.130385	0.189836	0.1615	0.137862	0.26538	0.129215	0.117862	0.139713	0.146662	0.177367	0.126475	0.23571	0.199556	0.101337	0.156202	0.130425	0.148785	0.151627	0.253869	0.156938	0.153659	0.206161	0.151297	0.163318	0.180907	0.159295	0.19198	0.16869	0.159781	0.172766	0.105439	0.201678	0.0368127	0.793287	0.767647	0.0471194	0.655543	0.736116	-0.0103067	0.948409
sp#Q14247#SRC8_HUMAN	Q14247				Src substrate cortactin OS=Homo sapiens GN=CTTN PE=1 SV=2	0.234263	0.155285	0.139756	0.140235	0.149488	0.115061	0.175943	0.159757	0.159604	0.16057	0.18254	0.174133	0.172115	0.143142	0.164032	0.123682	0.155839	0.231617	0.167071	0.168992	0.148785	0.196107	0.137364	0.156938	0.179166	0.165513	0.17147	0.183385	0.151315	0.148308	0.146191	0.152246	0.147401	0.162128	0.220009	0.153027	0.0828755	0.569462	0.341103	0.0715952	0.500232	0.448253	0.0112804	0.92114
sp#Q8WZ74#CTTB2_HUMAN	Q8WZ74				Cortactin-binding protein 2 OS=Homo sapiens GN=CTTNBP2 PE=1 SV=1	NA	NA	NA	NA	NA	NA	0.1615	0.302079	0.159604	0.129215	0.125946	0.139713	0.146662	0.211593	0.164032	0.15569	0.184984	0.150192	0.112725	0.156136	0.122009	0.285066	0.147955	0.124305	NA	NA	NA	NA	NA	NA	0.146191	0.218023	0.209302	0.108935	0.114252	0.177352	-0.12533	0.413413	0.612439	-0.320971	0.00284917	0.146692	0.195641	0.134374
sp#Q9P2B4#CT2NL_HUMAN	Q9P2B4				CTTNBP2 N-terminal-like protein OS=Homo sapiens GN=CTTNBP2NL PE=1 SV=2	0.170516	0.178578	0.152332	0.175393	0.16859	0.157789	NA	NA	NA	NA	NA	NA	0.172115	0.165959	0.164032	0.171694	0.126694	0.190905	0.112725	0.194704	0.148785	0.178315	0.200912	0.189572	0.163862	0.165513	0.191643	0.193418	0.151315	0.148308	0.146191	0.152246	0.159781	0.204682	0.175944	0.153027	0.138964	0.34598	0.0753782	0.0572082	0.589144	0.525962	0.0817555	0.526448
sp#Q13618#CUL3_HUMAN	Q13618				Cullin-3 OS=Homo sapiens GN=CUL3 PE=1 SV=2	0.170516	0.170814	0.152332	0.163673	0.16859	0.189836	0.1615	0.159757	0.173707	0.171021	0.174455	0.151186	0.184842	0.165959	0.164032	0.163692	0.141267	0.182762	0.167071	0.156136	0.175562	0.160523	0.169138	0.189572	0.184268	0.151963	0.191643	0.163318	0.151315	0.148308	0.155349	0.160468	0.172162	0.183405	0.167131	0.153027	0.0387876	0.783164	0.319051	-0.0449816	0.680293	0.372899	0.0837693	0.516527
sp#Q13620#CUL4B_HUMAN	Q13620				Cullin-4B OS=Homo sapiens GN=CUL4B PE=1 SV=4	NA	NA	NA	NA	NA	NA	0.175943	0.181653	0.173707	0.171021	0.150201	0.16266	0.172115	0.143142	0.164032	0.139686	0.141267	0.199047	0.177941	0.168992	0.18895	0.187211	0.137364	0.140622	0.168963	0.192612	0.181557	0.153285	0.151315	0.170282	0.127875	0.160468	0.135021	0.162128	0.220009	0.153027	-0.0113687	0.953059	0.87805	-0.0384481	0.725447	0.680653	0.0270794	0.826799
sp#Q93034#CUL5_HUMAN	Q93034				Cullin-5 OS=Homo sapiens GN=CUL5 PE=1 SV=4	NA	NA	NA	NA	NA	NA	0.204828	0.181653	0.159604	0.16057	0.150201	0.174133	0.159389	0.188776	0.164032	0.179696	0.170411	0.158335	0.156202	0.194704	0.202338	0.133835	0.200912	0.140622	NA	NA	NA	NA	NA	NA	0.173664	0.193357	0.122641	0.236598	0.114252	0.16519	-0.0957331	0.53475	0.434129	-0.189183	0.0791505	0.0629442	0.0934495	0.470223
sp#O60888#CUTA_HUMAN	O60888				Protein CutA OS=Homo sapiens GN=CUTA PE=1 SV=2	NA	NA	NA	NA	NA	NA	0.204828	0.181653	0.152552	0.16057	0.158286	0.151186	0.172115	0.177367	0.164032	0.15569	0.214129	0.158335	0.167071	0.168992	0.162174	0.169419	0.147955	0.205888	0.153659	0.179062	0.20173	0.173352	0.157234	0.170282	NA	NA	NA	NA	NA	NA	-0.068598	0.659909	0.297336	-0.0432136	0.692407	0.627069	-0.0253843	0.857903
sp#Q9UHQ9#NB5R1_HUMAN	Q9UHQ9				NADH-cytochrome b5 reductase 1 OS=Homo sapiens GN=CYB5R1 PE=1 SV=1	0.159892	0.131993	0.152332	0.175393	0.197243	0.2112	0.175943	0.170705	0.152552	0.16057	0.18254	0.16266	0.146662	0.177367	0.164032	0.163692	0.170411	0.17462	0.18881	0.156136	0.162174	0.169419	0.158547	0.173255	0.184268	0.206161	0.141211	0.153285	0.157234	0.159295	0.146191	0.152246	0.159781	0.183405	0.184757	0.16519	-0.151726	0.320365	0.031284	-0.0675848	0.533504	0.277205	-0.084141	0.532222
sp#P00387#NB5R3_HUMAN	P00387				NADH-cytochrome b5 reductase 3 OS=Homo sapiens GN=CYB5R3 PE=1 SV=3	0.159892	0.178578	0.190058	0.175393	0.159039	0.136425	0.175943	0.159757	0.159604	0.171021	0.174455	0.151186	0.146662	0.165959	0.164032	0.187698	0.155839	0.17462	0.145333	0.181848	0.18895	0.151627	0.169138	0.156938	0.179166	0.151963	0.191643	0.163318	0.151315	0.148308	0.146191	0.160468	0.172162	0.172766	0.19357	0.140864	0.110917	0.449882	0.0336684	0.0540961	0.609295	0.355516	0.0568208	0.656791
sp#P04839#CY24B_HUMAN	P04839				Cytochrome b-245 heavy chain OS=Homo sapiens GN=CYBB PE=1 SV=2	0.181141	0.131993	0.139756	0.23399	0.130385	0.2112	0.175943	0.14881	0.208966	0.150118	0.142116	0.16266	0.172115	0.177367	0.101437	0.211704	0.228701	0.101337	0.145333	0.143281	0.162174	0.124939	0.222095	0.189572	0.148557	0.165513	0.131124	0.163318	0.210499	0.170282	0.182822	0.16869	0.147401	0.172766	0.114252	0.21384	-0.0620498	0.691792	0.555507	0.112038	0.293283	0.380252	-0.174088	0.191309
sp#P08574#CY1_HUMAN	P08574				Cytochrome c1, heme protein, mitochondrial OS=Homo sapiens GN=CYC1 PE=1 SV=3	0.159892	0.194106	0.152332	0.163673	0.159039	0.168471	NA	NA	NA	NA	NA	NA	0.172115	0.15455	0.164032	0.179696	0.141267	0.17462	0.134463	0.194704	0.148785	0.205003	0.147955	0.173255	0.153659	0.179062	0.151297	0.123186	0.151315	0.29114	NA	NA	NA	NA	NA	NA	0.0108478	0.928997	0.914735	0.0846108	0.426383	0.601878	-0.0737629	0.585123
sp#P99999#CYC_HUMAN	P99999				Cytochrome c OS=Homo sapiens GN=CYCS PE=1 SV=2	0.159892	0.155285	0.164907	0.163673	0.159039	0.200518	0.147057	0.14881	0.173707	0.171021	0.18254	0.16266	0.12121	0.143142	0.201589	0.15569	0.155839	0.182762	0.18881	0.168992	0.175562	0.142731	0.169138	0.173255	0.174065	0.179062	0.161384	0.133219	0.174989	0.181269	0.19198	0.176912	0.159781	0.140851	0.140691	0.189515	-0.0505747	0.748972	0.509879	0.0297372	0.776319	0.661562	-0.0803119	0.551456
sp#Q7L576#CYFP1_HUMAN	Q7L576				Cytoplasmic FMR1-interacting protein 1 OS=Homo sapiens GN=CYFIP1 PE=1 SV=1	0.128019	0.186342	0.190058	0.151954	0.187692	0.157789	0.1615	0.170705	0.159604	0.171021	0.158286	0.174133	0.159389	0.165959	0.176551	0.163692	0.184984	0.17462	0.167071	0.156136	0.175562	0.160523	0.158547	0.173255	0.168963	0.151963	0.17147	0.173352	0.157234	0.159295	0.155349	0.160468	0.172162	0.194043	0.175944	0.140864	0.0500928	0.725967	0.304044	0.0263537	0.800582	0.553234	0.0237391	0.846585
sp#Q96F07#CYFP2_HUMAN	Q96F07				Cytoplasmic FMR1-interacting protein 2 OS=Homo sapiens GN=CYFIP2 PE=1 SV=2	0.351131	0.0931722	0.0643049	0.116796	0.0826295	0.104379	NA	NA	NA	NA	NA	NA	0.235747	0.143142	0.339299	0.11568	0.112122	0.125765	0.145333	0.143281	0.18895	0.116043	0.275052	0.124305	NA	NA	NA	NA	NA	NA	0.155349	0.193357	0.147401	0.140851	0.167131	0.189515	0.310862	0.0368578	0.38517	-0.0342466	0.755009	0.902356	0.345109	0.00852494
sp#P04798#CP1A1_HUMAN	P04798				Cytochrome P450 1A1 OS=Homo sapiens GN=CYP1A1 PE=1 SV=1	0.159892	0.108701	0.31581	0.0816375	0.216346	0.147107	0.118172	0.170705	0.1455	0.0665061	0.150201	0.357704	0.159389	0.177367	0.18907	0.11568	0.155839	0.215332	0.18881	0.130425	0.0952328	0.0893556	0.137364	0.418006	0.189369	0.206161	0.151297	0.0830533	0.157234	0.225217	0.173664	0.144024	0.122641	0.257875	0.0701867	0.286817	-0.35115	0.0202348	0.0541834	0.347071	0.0011918	0.187399	-0.698221	1.28191e-07
sp#Q96SQ9#CP2S1_HUMAN	Q96SQ9				Cytochrome P450 2S1 OS=Homo sapiens GN=CYP2S1 PE=2 SV=2	0.128019	0.20187	0.190058	0.128515	0.16859	0.147107	0.190385	0.192601	0.152552	0.150118	0.174455	0.151186	0.146662	0.177367	0.138994	0.15569	0.184984	0.190905	0.145333	0.181848	0.162174	0.187211	0.147955	0.173255	NA	NA	NA	NA	NA	NA	0.155349	0.185134	0.159781	0.162128	0.175944	0.153027	-0.0805936	0.603109	0.323899	-0.0172517	0.877851	0.823901	-0.0633419	0.640579
sp#P78329#CP4F2_HUMAN,sp#Q08477#CP4F3_HUMAN	P78329	Q08477			Leukotriene-B(4) omega-hydroxylase 1 OS=Homo sapiens GN=CYP4F2 PE=1 SV=1,Leukotriene-B(4) omega-hydroxylase 2 OS=Homo sapiens GN=CYP4F3 PE=2 SV=2	0.138643	0.16305	0.190058	0.210551	0.149488	0.157789	0.1615	0.159757	0.180759	0.129215	0.166371	0.197079	0.146662	0.177367	0.126475	0.179696	0.184984	0.17462	NA	NA	NA	NA	NA	NA	NA	NA	NA	NA	NA	NA	0.127875	0.119357	0.172162	0.257875	0.19357	0.153027	0.167896	0.256327	0.28511	0.293281	0.00615049	0.00269803	-0.125385	0.348561
sp#Q6NT55#CP4FN_HUMAN	Q6NT55				Cytochrome P450 4F22 OS=Homo sapiens GN=CYP4F22 PE=2 SV=1	0.159892	0.178578	0.152332	0.175393	0.16859	0.168471	0.1615	0.170705	0.152552	0.150118	0.174455	0.197079	0.159389	0.165959	0.164032	0.139686	0.170411	0.20719	0.145333	0.168992	0.202338	0.169419	0.147955	0.173255	NA	NA	NA	NA	NA	NA	0.155349	0.160468	0.147401	0.140851	0.202383	0.177352	-0.0177695	0.919155	0.76736	0.129875	0.22355	0.0413976	-0.147645	0.268645
sp#Q9Y4D1#DAAM1_HUMAN	Q9Y4D1				Disheveled-associated activator of morphogenesis 1 OS=Homo sapiens GN=DAAM1 PE=1 SV=2	0.149268	0.194106	0.177482	0.175393	0.139936	0.157789	0.132614	0.159757	0.180759	0.171021	0.190625	0.151186	0.197568	0.177367	0.164032	0.163692	0.141267	0.166477	0.177941	0.168992	0.162174	0.187211	0.137364	0.156938	0.189369	0.165513	0.17147	0.163318	0.157234	0.148308	0.146191	0.16869	0.172162	0.183405	0.184757	0.153027	0.0577165	0.688219	0.324614	-0.0306598	0.780535	0.646529	0.0883763	0.494199
sp#Q14118#DAG1_HUMAN	Q14118				Dystroglycan OS=Homo sapiens GN=DAG1 PE=1 SV=2	0.20239	0.124229	0.164907	0.151954	0.187692	0.179153	0.233713	0.236392	0.138448	0.16057	0.109777	0.185606	0.184842	0.165959	0.18907	0.15569	0.184984	0.150192	0.145333	0.156136	0.175562	0.124939	0.222095	0.205888	NA	NA	NA	NA	NA	NA	NA	NA	NA	NA	NA	NA	-0.22871	0.131949	0.103137	-0.114703	0.28838	0.422864	-0.114007	0.394712
sp#Q3LXA3#DHAK_HUMAN	Q3LXA3				Bifunctional ATP-dependent dihydroxyacetone kinase/FAD-AMP lyase (cyclizing) OS=Homo sapiens GN=DAK PE=1 SV=2	NA	NA	NA	NA	NA	NA	0.1615	0.159757	0.173707	0.129215	0.174455	0.197079	0.159389	0.15455	0.151513	0.179696	0.126694	0.20719	0.167071	0.156136	0.148785	0.160523	0.17973	0.189572	0.163862	0.151963	0.17147	0.163318	0.174989	0.170282	0.182822	0.160468	0.184542	0.172766	0.167131	0.140864	0.0159815	0.90187	0.766085	0.095309	0.370747	0.201286	-0.0793275	0.556455
sp#P14868#SYDC_HUMAN	P14868				Aspartate--tRNA ligase, cytoplasmic OS=Homo sapiens GN=DARS PE=1 SV=2	0.138643	0.186342	0.177482	0.163673	0.16859	0.157789	0.147057	0.14881	0.173707	0.16057	0.174455	0.174133	0.159389	0.177367	0.176551	0.163692	0.170411	0.158335	0.156202	0.168992	0.175562	0.160523	0.169138	0.173255	0.194471	0.151963	0.17147	0.163318	0.151315	0.148308	0.155349	0.144024	0.184542	0.194043	0.175944	0.153027	0.0862913	0.554122	0.109982	0.0437864	0.678127	0.347305	0.0425049	0.737033
sp#Q96EP5#DAZP1_HUMAN	Q96EP5				DAZ-associated protein 1 OS=Homo sapiens GN=DAZAP1 PE=1 SV=1	0.170516	0.155285	0.164907	0.198832	0.149488	0.168471	0.175943	0.159757	0.173707	0.118764	0.174455	0.197079	0.248474	0.15455	0.126475	0.171694	0.155839	0.158335	0.167071	0.168992	0.162174	0.142731	0.190321	0.205888	NA	NA	NA	NA	NA	NA	0.155349	0.176912	0.159781	0.172766	0.167131	0.16519	-0.150715	0.323656	0.136049	0.0436339	0.679167	0.626456	-0.194349	0.144191
sp#P07108#ACBP_HUMAN	P07108				Acyl-CoA-binding protein OS=Homo sapiens GN=DBI PE=1 SV=2	0.181141	0.16305	0.164907	0.187112	0.187692	0.136425	0.118172	0.14881	0.159604	0.233731	0.19871	0.12824	0.146662	0.143142	0.276704	0.15569	0.141267	0.150192	0.221418	0.156136	0.18895	0.107147	0.158547	0.189572	0.179166	0.165513	0.141211	0.173352	0.16907	0.181269	0.210295	0.152246	0.172162	0.162128	0.140691	0.16519	0.105541	0.471645	0.42645	0.00665666	0.944935	0.945023	0.0988842	0.445266
sp#Q9UJU6#DBNL_HUMAN	Q9UJU6				Drebrin-like protein OS=Homo sapiens GN=DBNL PE=1 SV=1	0.159892	0.186342	0.177482	0.163673	0.159039	0.157789	0.175943	0.159757	0.166655	0.171021	0.174455	0.16266	0.172115	0.15455	0.151513	0.179696	0.155839	0.17462	0.156202	0.168992	0.175562	0.187211	0.147955	0.156938	0.168963	0.151963	0.181557	0.163318	0.163152	0.170282	0.155349	0.152246	0.184542	0.172766	0.19357	0.140864	0.105862	0.470328	0.00648602	0.0358133	0.733305	0.403954	0.070049	0.585986
sp#P81605#DCD_HUMAN	P81605				Dermcidin OS=Homo sapiens GN=DCD PE=1 SV=2	0.181141	0.225163	0.164907	0.116796	0.206795	0.0830144	0.277042	0.323975	0.180759	0.0769576	0.0936072	0.0938204	0.388464	0.143142	0.0889178	0.0916736	0.170411	0.17462	NA	NA	NA	NA	NA	NA	0.102643	0.151963	0.151297	0.173352	0.251928	0.159295	NA	NA	NA	NA	NA	NA	-0.520319	0.000563281	0.173407	-0.45268	2.54535e-05	0.219296	-0.0676387	0.617446
sp#Q96C86#DCPS_HUMAN	Q96C86				m7GpppX diphosphatase OS=Homo sapiens GN=DCPS PE=1 SV=2	NA	NA	NA	NA	NA	NA	0.1615	0.0721748	0.216018	0.16057	0.174455	0.185606	0.146662	0.188776	0.138994	0.1957	0.155839	0.158335	NA	NA	NA	NA	NA	NA	0.199573	0.151963	0.131124	0.153285	0.186826	0.126334	0.164506	0.135802	0.196922	0.151489	0.202383	0.16519	0.138631	0.347116	0.395022	0.150246	0.159443	0.317297	-0.0116159	0.940507
sp#Q14203#DCTN1_HUMAN	Q14203				Dynactin subunit 1 OS=Homo sapiens GN=DCTN1 PE=1 SV=3	0.159892	0.186342	0.164907	0.163673	0.16859	0.157789	0.147057	0.159757	0.159604	0.16057	0.190625	0.16266	0.146662	0.143142	0.18907	0.171694	0.141267	0.199047	0.156202	0.181848	0.148785	0.178315	0.169138	0.173255	0.153659	0.165513	0.161384	0.173352	0.16907	0.159295	0.164506	0.144024	0.184542	0.172766	0.184757	0.153027	0.115597	0.431409	0.0143849	0.104561	0.326454	0.0514672	0.0110359	0.922612
sp#Q13561#DCTN2_HUMAN	Q13561				Dynactin subunit 2 OS=Homo sapiens GN=DCTN2 PE=1 SV=4	0.159892	0.186342	0.177482	0.151954	0.159039	0.157789	0.1615	0.14881	0.173707	0.181473	0.158286	0.174133	0.172115	0.15455	0.176551	0.171694	0.170411	0.166477	0.177941	0.168992	0.148785	0.187211	0.158547	0.173255	0.179166	0.138414	0.161384	0.163318	0.163152	0.181269	0.173664	0.160468	0.172162	0.162128	0.167131	0.16519	0.0665675	0.645355	0.129225	0.0399627	0.704395	0.301773	0.0266048	0.829604
sp#Q7Z4W1#DCXR_HUMAN	Q7Z4W1				L-xylulose reductase OS=Homo sapiens GN=DCXR PE=1 SV=2	0.170516	0.155285	0.152332	0.175393	0.178141	0.179153	0.175943	0.137862	0.138448	0.191925	0.19871	0.16266	0.133936	0.15455	0.176551	0.15569	0.170411	0.182762	0.199679	0.117569	0.148785	0.222795	0.10559	0.173255	0.25569	0.111315	0.161384	0.183385	0.13356	0.10436	0.127875	0.152246	0.196922	0.21532	0.184757	0.140864	0.137948	0.349452	0.264705	-0.029778	0.786848	0.825447	0.167726	0.198658
sp#O95865#DDAH2_HUMAN	O95865				N(G),N(G)-dimethylarginine dimethylaminohydrolase 2 OS=Homo sapiens GN=DDAH2 PE=1 SV=1	0.128019	0.194106	0.190058	0.187112	0.149488	0.136425	0.1615	0.170705	0.187811	0.16057	0.166371	0.151186	0.159389	0.165959	0.18907	0.187698	0.126694	0.166477	0.145333	0.168992	0.215726	0.151627	0.158547	0.173255	NA	NA	NA	NA	NA	NA	0.146191	0.16869	0.135021	0.140851	0.237636	0.16519	0.104231	0.477033	0.26734	0.131308	0.218515	0.158684	-0.0270763	0.847841
sp#Q16531#DDB1_HUMAN	Q16531				DNA damage-binding protein 1 OS=Homo sapiens GN=DDB1 PE=1 SV=1	0.149268	0.16305	0.177482	0.175393	0.159039	0.189836	0.147057	0.137862	0.194862	0.16057	0.166371	0.185606	0.159389	0.177367	0.164032	0.179696	0.170411	0.150192	0.156202	0.168992	0.175562	0.160523	0.169138	0.173255	NA	NA	NA	NA	NA	NA	0.182822	0.176912	0.159781	0.172766	0.140691	0.16519	0.0213076	0.873848	0.714728	0.0158186	0.877267	0.787627	0.00548902	0.956074
sp#Q5TDH0#DDI2_HUMAN	Q5TDH0				Protein DDI1 homolog 2 OS=Homo sapiens GN=DDI2 PE=1 SV=1	NA	NA	NA	NA	NA	NA	0.1615	0.115966	0.138448	0.202376	0.222964	0.151186	NA	NA	NA	NA	NA	NA	0.167071	0.181848	0.135397	0.205003	0.147955	0.140622	0.199573	0.151963	0.161384	0.173352	0.145397	0.148308	0.228611	0.127579	0.196922	0.162128	0.167131	0.140864	0.0435624	0.758843	0.758185	-0.0773946	0.475185	0.601063	0.120957	0.352
sp#P39656#OST48_HUMAN	P39656				Dolichyl-diphosphooligosaccharide--protein glycosyltransferase 48 kDa subunit OS=Homo sapiens GN=DDOST PE=1 SV=4	0.159892	0.178578	0.190058	0.163673	0.159039	0.157789	0.1615	0.137862	0.166655	0.181473	0.18254	0.16266	0.172115	0.165959	0.164032	0.15569	0.155839	0.182762	0.156202	0.194704	0.162174	0.178315	0.158547	0.173255	0.148557	0.165513	0.191643	0.173352	0.157234	0.170282	0.164506	0.160468	0.172162	0.183405	0.175944	0.153027	0.0886094	0.543829	0.0535723	0.0593192	0.575653	0.21014	0.0292902	0.813764
sp#Q96HY6#DDRGK_HUMAN	Q96HY6				DDRGK domain-containing protein 1 OS=Homo sapiens GN=DDRGK1 PE=1 SV=2	0.170516	0.155285	0.202633	0.163673	0.159039	0.157789	0.1615	0.170705	0.138448	0.171021	0.134031	0.254445	0.159389	0.165959	0.164032	0.163692	0.170411	0.182762	NA	NA	NA	NA	NA	NA	0.168963	0.165513	0.20173	0.173352	0.151315	0.170282	0.173664	0.201579	0.147401	0.140851	0.158318	0.16519	-0.0503583	0.750065	0.431028	0.0578991	0.584713	0.551804	-0.108257	0.419378
sp#P30046#DOPD_HUMAN	P30046				D-dopachrome decarboxylase OS=Homo sapiens GN=DDT PE=1 SV=3	NA	NA	NA	NA	NA	NA	0.190385	0.181653	0.173707	0.171021	0.150201	0.139713	0.159389	0.177367	0.151513	0.187698	0.199556	0.133907	NA	NA	NA	NA	NA	NA	0.199573	0.165513	0.161384	0.143252	0.174989	0.115347	0.201137	0.160468	0.172162	0.162128	0.158318	0.153027	-0.117873	0.442349	0.0893761	-0.228688	0.0336932	0.0321967	0.110815	0.393211
sp#Q92499#DDX1_HUMAN	Q92499				ATP-dependent RNA helicase DDX1 OS=Homo sapiens GN=DDX1 PE=1 SV=2	0.170516	0.170814	0.177482	0.163673	0.16859	0.157789	0.1615	0.159757	0.152552	0.181473	0.174455	0.174133	0.172115	0.177367	0.164032	0.163692	0.170411	0.166477	0.167071	0.156136	0.148785	0.187211	0.158547	0.173255	0.168963	0.165513	0.17147	0.163318	0.163152	0.170282	0.173664	0.152246	0.159781	0.172766	0.167131	0.16519	0.0185978	0.888087	0.585425	0.0313243	0.765011	0.200569	-0.0127265	0.933808
sp#Q92841#DDX17_HUMAN	Q92841				Probable ATP-dependent RNA helicase DDX17 OS=Homo sapiens GN=DDX17 PE=1 SV=2	0.159892	0.16305	0.164907	0.175393	0.159039	0.179153	0.147057	0.170705	0.166655	0.181473	0.174455	0.16266	0.172115	0.165959	0.151513	0.163692	0.170411	0.166477	0.177941	0.181848	0.148785	0.133835	0.17973	0.189572	0.174065	0.151963	0.17147	0.163318	0.163152	0.170282	0.155349	0.160468	0.172162	0.183405	0.184757	0.16519	-0.0265657	0.872814	0.565148	0.0506608	0.631888	0.168099	-0.0772265	0.567199
sp#Q9NUU7#DD19A_HUMAN,sp#Q9UMR2#DD19B_HUMAN	Q9NUU7				ATP-dependent RNA helicase DDX19A OS=Homo sapiens GN=DDX19A PE=1 SV=1,ATP-dependent RNA helicase DDX19B OS=Homo sapiens GN=DDX19B PE=1 SV=1	0.159892	0.16305	0.152332	0.175393	0.16859	0.179153	NA	NA	NA	NA	NA	NA	NA	NA	NA	NA	NA	NA	0.0909863	0.194704	0.229114	0.116043	0.200912	0.205888	0.179166	0.151963	0.17147	0.203451	0.139478	0.148308	0.155349	0.160468	0.159781	0.183405	0.19357	0.128702	0.11457	0.435425	0.428545	0.0705871	0.506222	0.607737	0.0439828	0.728597
sp#Q13838#DX39B_HUMAN	Q13838				Spliceosome RNA helicase DDX39B OS=Homo sapiens GN=DDX39B PE=1 SV=1	0.149268	0.16305	0.177482	0.163673	0.159039	0.189836	0.1615	0.159757	0.166655	0.181473	0.174455	0.151186	0.159389	0.15455	0.164032	0.163692	0.170411	0.182762	0.145333	0.168992	0.175562	0.169419	0.169138	0.173255	0.168963	0.151963	0.17147	0.173352	0.163152	0.170282	0.155349	0.152246	0.172162	0.172766	0.167131	0.177352	0.0701306	0.628417	0.0626743	0.0824741	0.438051	0.0312508	-0.0123435	0.936118
sp#O00571#DDX3X_HUMAN	O00571				ATP-dependent RNA helicase DDX3X OS=Homo sapiens GN=DDX3X PE=1 SV=3	0.170516	0.16305	0.164907	0.151954	0.187692	0.168471	0.1615	0.159757	0.159604	0.181473	0.18254	0.16266	0.172115	0.15455	0.18907	0.15569	0.170411	0.166477	0.177941	0.168992	0.162174	0.169419	0.158547	0.156938	0.168963	0.151963	0.17147	0.173352	0.163152	0.159295	0.146191	0.160468	0.184542	0.172766	0.175944	0.16519	0.053338	0.709811	0.176405	-0.000429829	1	0.990618	0.0537679	0.673612
sp#Q7L014#DDX46_HUMAN	Q7L014				Probable ATP-dependent RNA helicase DDX46 OS=Homo sapiens GN=DDX46 PE=1 SV=2	NA	NA	NA	NA	NA	NA	0.1615	0.170705	0.180759	0.139667	0.166371	0.174133	0.172115	0.188776	0.138994	0.163692	0.170411	0.166477	0.145333	0.181848	0.215726	0.151627	0.158547	0.173255	NA	NA	NA	NA	NA	NA	0.155349	0.135802	0.184542	0.194043	0.184757	0.153027	0.0620366	0.667162	0.54557	0.0385875	0.713932	0.55219	0.0234491	0.848308
sp#O95786#DDX58_HUMAN	O95786				Probable ATP-dependent RNA helicase DDX58 OS=Homo sapiens GN=DDX58 PE=1 SV=2	NA	NA	NA	NA	NA	NA	0.147057	0.159757	0.180759	0.139667	0.190625	0.16266	NA	NA	NA	NA	NA	NA	0.210548	0.130425	0.202338	0.107147	0.222095	0.156938	0.163862	0.219711	0.181557	0.153285	0.163152	0.137321	0.182822	0.160468	0.159781	0.172766	0.167131	0.177352	-0.0835508	0.589451	0.530358	0.00275203	0.973923	0.981734	-0.0863028	0.521516
sp#P26196#DDX6_HUMAN	P26196				Probable ATP-dependent RNA helicase DDX6 OS=Homo sapiens GN=DDX6 PE=1 SV=2	0.170516	0.16305	0.152332	0.151954	0.178141	0.189836	NA	NA	NA	NA	NA	NA	0.184842	0.188776	0.164032	0.139686	0.184984	0.158335	0.156202	0.194704	0.162174	0.160523	0.169138	0.189572	0.15876	0.179062	0.151297	0.163318	0.174989	0.181269	0.164506	0.160468	0.159781	0.172766	0.175944	0.16519	-0.127217	0.406275	0.0152072	-0.0430394	0.693606	0.415548	-0.0841774	0.532041
sp#Q16698#DECR_HUMAN	Q16698				2,4-dienoyl-CoA reductase, mitochondrial OS=Homo sapiens GN=DECR1 PE=1 SV=1	0.138643	0.178578	0.164907	0.163673	0.16859	0.189836	0.175943	0.170705	0.173707	0.150118	0.158286	0.16266	0.159389	0.165959	0.151513	0.163692	0.170411	0.182762	0.156202	0.194704	0.175562	0.160523	0.158547	0.173255	0.179166	0.165513	0.161384	0.173352	0.157234	0.170282	0.155349	0.144024	0.184542	0.194043	0.167131	0.16519	-0.0141172	0.938487	0.793576	-0.0222822	0.841039	0.589797	0.00816499	0.939918
sp#P59665#DEF1_HUMAN	P59665				Neutrophil defensin 1 OS=Homo sapiens GN=DEFA1 PE=1 SV=1	0.149268	0.155285	0.139756	0.24571	0.120834	0.200518	0.147057	0.126914	0.293587	0.118764	0.125946	0.12824	0.108483	0.143142	0.101437	0.299726	0.214129	0.101337	0.134463	0.117569	0.162174	0.107147	0.359784	0.124305	NA	NA	NA	NA	NA	NA	0.182822	0.152246	0.147401	0.225959	0.0878129	0.226003	0.296096	0.0467027	0.211348	0.289752	0.00679408	0.284366	0.00634365	0.950912
sp#P59666#DEF3_HUMAN	P59666				Neutrophil defensin 3 OS=Homo sapiens GN=DEFA3 PE=1 SV=1	0.159892	0.139757	0.190058	0.198832	0.178141	0.136425	0.132614	0.159757	0.159604	0.317343	0.125946	0.12824	NA	NA	NA	NA	NA	NA	0.112725	0.130425	0.108621	0.240586	0.222095	0.140622	0.168963	0.165513	0.121038	0.203451	0.186826	0.126334	NA	NA	NA	NA	NA	NA	0.291988	0.0498059	0.234839	0.155037	0.146617	0.313135	0.136951	0.292798
sp#P81534#D103A_HUMAN	P81534				Beta-defensin 103 OS=Homo sapiens GN=DEFB103A PE=1 SV=2	NA	NA	NA	NA	NA	NA	NA	NA	NA	NA	NA	NA	0.146662	0.177367	0.201589	0.211704	0.170411	0.101337	0.18881	0.168992	0.135397	0.116043	0.253869	0.124305	0.194471	0.23326	0.17147	0.0930864	0.163152	0.137321	0.164506	0.144024	0.135021	0.268513	0.140691	0.16519	-0.0894655	0.562571	0.65172	-0.174798	0.104887	0.309534	0.0853323	0.508894
sp#O15263#DFB4A_HUMAN	O15263				Beta-defensin 4A OS=Homo sapiens GN=DEFB4A PE=1 SV=1	0.149268	0.100936	0.127181	0.128515	0.111283	0.382114	0.175943	0.137862	0.138448	0.118764	0.214879	0.139713	0.159389	0.188776	0.176551	0.1957	0.155839	0.133907	0.232287	0.181848	0.122009	0.107147	0.17973	0.173255	0.25569	0.165513	0.110951	0.0730201	0.151315	0.126334	NA	NA	NA	NA	NA	NA	-0.622785	3.60911e-05	0.0222309	-0.379116	0.000422981	0.102185	-0.243669	0.0665978
sp#O43583#DENR_HUMAN	O43583				Density-regulated protein OS=Homo sapiens GN=DENR PE=1 SV=2	NA	NA	NA	NA	NA	NA	0.103729	0.14881	0.166655	0.171021	0.231049	0.151186	0.146662	0.108916	0.18907	0.1957	0.126694	0.20719	NA	NA	NA	NA	NA	NA	0.163862	0.179062	0.161384	0.193418	0.151315	0.170282	0.146191	0.111135	0.271203	0.247236	0.149505	0.116539	0.525743	0.000433921	0.00359105	0.234244	0.0285545	0.171862	0.291499	0.0261483
sp#Q9Y315#DEOC_HUMAN	Q9Y315				Putative deoxyribose-phosphate aldolase OS=Homo sapiens GN=DERA PE=1 SV=2	NA	NA	NA	NA	NA	NA	NA	NA	NA	NA	NA	NA	0.210294	0.200185	0.176551	0.171694	0.155839	0.125765	0.18881	0.168992	0.18895	0.151627	0.158547	0.156938	0.184268	0.219711	0.0806913	0.203451	0.204581	0.0823862	0.19198	0.144024	0.147401	0.162128	0.175944	0.189515	-0.233937	0.12325	0.0957603	-0.271521	0.0116421	0.0655034	0.0375834	0.765349
sp#P23743#DGKA_HUMAN	P23743				Diacylglycerol kinase alpha OS=Homo sapiens GN=DGKA PE=1 SV=3	0.181141	0.116465	0.152332	0.198832	0.187692	0.179153	0.175943	0.14881	0.152552	0.171021	0.18254	0.174133	0.172115	0.165959	0.176551	0.163692	0.170411	0.158335	0.167071	0.156136	0.148785	0.196107	0.169138	0.156938	NA	NA	NA	NA	NA	NA	0.155349	0.185134	0.172162	0.162128	0.167131	0.16519	-0.0456648	0.773888	0.519918	0.0013767	0.984144	0.978656	-0.0470415	0.73139
sp#Q9UBM7#DHCR7_HUMAN	Q9UBM7				7-dehydrocholesterol reductase OS=Homo sapiens GN=DHCR7 PE=1 SV=1	NA	NA	NA	NA	NA	NA	0.190385	0.14881	0.1455	0.181473	0.18254	0.174133	0.159389	0.165959	0.176551	0.163692	0.199556	0.150192	0.145333	0.181848	0.175562	0.151627	0.158547	0.205888	NA	NA	NA	NA	NA	NA	0.228611	0.16869	0.184542	0.183405	0.105439	0.128702	-0.027973	0.865436	0.765326	-0.0900251	0.40555	0.509307	0.0620521	0.628373
sp#P49366#DHYS_HUMAN	P49366				Deoxyhypusine synthase OS=Homo sapiens GN=DHPS PE=1 SV=1	NA	NA	NA	NA	NA	NA	0.233713	0.214497	0.152552	0.0978607	0.142116	0.208552	0.146662	0.188776	0.176551	0.131684	0.243274	0.150192	0.167071	0.181848	0.18895	0.124939	0.169138	0.205888	0.0873385	0.179062	0.161384	0.213484	0.210499	0.203243	NA	NA	NA	NA	NA	NA	-0.165435	0.277915	0.37215	0.131903	0.216446	0.414728	-0.297337	0.0250025
sp#Q96LJ7#DHRS1_HUMAN	Q96LJ7				Dehydrogenase/reductase SDR family member 1 OS=Homo sapiens GN=DHRS1 PE=1 SV=1	0.149268	0.170814	0.164907	0.151954	0.187692	0.147107	0.190385	0.170705	0.138448	0.202376	0.150201	0.185606	0.172115	0.15455	0.176551	0.139686	0.170411	0.17462	0.145333	0.181848	0.162174	0.151627	0.169138	0.205888	0.163862	0.192612	0.161384	0.183385	0.151315	0.148308	0.137033	0.185134	0.172162	0.194043	0.131878	0.177352	-0.0189442	0.912947	0.787852	-0.033675	0.75906	0.630561	0.0147308	0.900394
sp#Q6IAN0#DRS7B_HUMAN	Q6IAN0				Dehydrogenase/reductase SDR family member 7B OS=Homo sapiens GN=DHRS7B PE=1 SV=2	NA	NA	NA	NA	NA	NA	0.190385	0.170705	0.173707	0.16057	0.134031	0.197079	0.184842	0.165959	0.176551	0.147688	0.141267	0.199047	0.145333	0.168992	0.148785	0.151627	0.158547	0.238522	NA	NA	NA	NA	NA	NA	0.118718	0.209801	0.184542	0.194043	0.149505	0.140864	-0.0184569	0.915522	0.856823	0.00438826	0.961769	0.975549	-0.0228452	0.873048
sp#O43143#DHX15_HUMAN	O43143				Putative pre-mRNA-splicing factor ATP-dependent RNA helicase DHX15 OS=Homo sapiens GN=DHX15 PE=1 SV=2	0.20239	0.16305	0.114606	0.140235	0.187692	0.179153	0.1615	0.14881	0.187811	0.16057	0.18254	0.151186	0.197568	0.177367	0.176551	0.147688	0.228701	0.125765	0.156202	0.20756	0.162174	0.160523	0.158547	0.156938	0.189369	0.151963	0.161384	0.183385	0.157234	0.148308	0.155349	0.127579	0.184542	0.204682	0.19357	0.153027	0.0381266	0.786548	0.600284	-0.094581	0.38201	0.342905	0.132708	0.307811
sp#Q7Z478#DHX29_HUMAN	Q7Z478				ATP-dependent RNA helicase DHX29 OS=Homo sapiens GN=DHX29 PE=1 SV=2	NA	NA	NA	NA	NA	NA	0.132614	0.159757	0.1455	0.181473	0.222964	0.151186	0.146662	0.165959	0.176551	0.171694	0.155839	0.190905	0.18881	0.156136	0.122009	0.160523	0.158547	0.205888	NA	NA	NA	NA	NA	NA	0.155349	0.152246	0.159781	0.194043	0.175944	0.153027	0.060703	0.673635	0.503389	0.169491	0.11268	0.106427	-0.108788	0.417063
sp#Q08211#DHX9_HUMAN	Q08211				ATP-dependent RNA helicase A OS=Homo sapiens GN=DHX9 PE=1 SV=4	0.149268	0.170814	0.164907	0.163673	0.159039	0.189836	0.1615	0.14881	0.159604	0.181473	0.166371	0.174133	0.159389	0.15455	0.164032	0.171694	0.155839	0.17462	0.167071	0.181848	0.148785	0.178315	0.147955	0.156938	0.168963	0.179062	0.17147	0.163318	0.163152	0.148308	0.19198	0.152246	0.172162	0.162128	0.175944	0.140864	-0.0152871	0.93229	0.735492	-0.0596527	0.583171	0.217895	0.0443656	0.726417
sp#O60610#DIAP1_HUMAN	O60610				Protein diaphanous homolog 1 OS=Homo sapiens GN=DIAPH1 PE=1 SV=2	0.159892	0.170814	0.177482	0.151954	0.16859	0.157789	0.175943	0.159757	0.152552	0.171021	0.18254	0.174133	0.172115	0.15455	0.176551	0.163692	0.155839	0.182762	0.167071	0.168992	0.162174	0.169419	0.147955	0.173255	0.184268	0.151963	0.17147	0.163318	0.157234	0.148308	0.155349	0.152246	0.159781	0.183405	0.184757	0.16519	0.025752	0.850583	0.451086	0.0238214	0.818869	0.593334	0.00193061	0.977586
sp#Q9P265#DIP2B_HUMAN	Q9P265				Disco-interacting protein 2 homolog B OS=Homo sapiens GN=DIP2B PE=1 SV=3	0.191765	0.116465	0.190058	0.210551	0.16859	0.147107	0.175943	0.181653	0.180759	0.16057	0.142116	0.151186	0.172115	0.15455	0.201589	0.163692	0.184984	0.14205	0.156202	0.156136	0.175562	0.160523	0.17973	0.173255	0.138354	0.206161	0.181557	0.143252	0.163152	0.21423	0.155349	0.176912	0.172162	0.162128	0.175944	0.153027	0.0151158	0.906438	0.836548	0.0646834	0.542043	0.39632	-0.0495676	0.717027
sp#P10515#ODP2_HUMAN	P10515				Dihydrolipoyllysine-residue acetyltransferase component of pyruvate dehydrogenase complex, mitochondrial OS=Homo sapiens GN=DLAT PE=1 SV=3	0.20239	0.170814	0.152332	0.163673	0.16859	0.147107	0.1615	0.181653	0.180759	0.171021	0.158286	0.139713	0.184842	0.165959	0.164032	0.179696	0.170411	0.150192	0.177941	0.156136	0.148785	0.196107	0.17973	0.124305	0.163862	0.165513	0.23199	0.203451	0.139478	0.126334	0.137033	0.185134	0.184542	0.204682	0.114252	0.21384	0.165799	0.262223	0.0172515	-0.122733	0.255746	0.150371	0.288532	0.0277005
sp#P09622#DLDH_HUMAN	P09622				Dihydrolipoyl dehydrogenase, mitochondrial OS=Homo sapiens GN=DLD PE=1 SV=2	0.149268	0.20187	0.164907	0.151954	0.149488	0.168471	0.132614	0.137862	0.166655	0.202376	0.18254	0.151186	0.159389	0.15455	0.164032	0.179696	0.155839	0.17462	0.177941	0.156136	0.162174	0.178315	0.158547	0.156938	0.163862	0.179062	0.17147	0.133219	0.16907	0.181269	0.155349	0.160468	0.172162	0.194043	0.167131	0.153027	0.130962	0.373937	0.0489554	0.0536743	0.612049	0.258382	0.0772879	0.548801
sp#P36957#ODO2_HUMAN	P36957				Dihydrolipoyllysine-residue succinyltransferase component of 2-oxoglutarate dehydrogenase complex, mitochondrial OS=Homo sapiens GN=DLST PE=1 SV=4	0.138643	0.16305	0.177482	0.175393	0.178141	0.179153	0.147057	0.14881	0.166655	0.181473	0.166371	0.174133	0.159389	0.177367	0.164032	0.147688	0.141267	0.199047	0.145333	0.181848	0.162174	0.178315	0.158547	0.173255	0.184268	0.138414	0.20173	0.173352	0.145397	0.148308	0.155349	0.144024	0.172162	0.194043	0.184757	0.153027	0.0754859	0.603325	0.236751	0.0423958	0.687637	0.503867	0.0330902	0.791479
sp#Q9UGM3#DMBT1_HUMAN	Q9UGM3				Deleted in malignant brain tumors 1 protein OS=Homo sapiens GN=DMBT1 PE=1 SV=2	0.191765	0.139757	0.164907	0.163673	0.197243	0.147107	0.190385	0.203549	0.152552	0.171021	0.117862	0.185606	0.172115	0.177367	0.138994	0.163692	0.199556	0.158335	0.156202	0.130425	0.175562	0.178315	0.158547	0.189572	0.107745	0.206161	0.151297	0.193418	0.16907	0.236204	0.164506	0.209801	0.110261	0.151489	0.167131	0.16519	-0.104774	0.49588	0.311221	0.00909623	0.926857	0.930844	-0.11387	0.39529
sp#Q6E0U4#DMKN_HUMAN	Q6E0U4				Dermokine OS=Homo sapiens GN=DMKN PE=1 SV=3	0.138643	0.16305	0.139756	0.187112	0.206795	0.157789	0.1615	0.137862	0.159604	0.181473	0.19871	0.16266	0.172115	0.15455	0.201589	0.163692	0.184984	0.14205	0.199679	0.168992	0.162174	0.142731	0.169138	0.156938	NA	NA	NA	NA	NA	NA	NA	NA	NA	NA	NA	NA	-0.0500275	0.751736	0.601449	-0.0191614	0.863841	0.843454	-0.0308662	0.825393
sp#Q8TDJ6#DMXL2_HUMAN	Q8TDJ6				DmX-like protein 2 OS=Homo sapiens GN=DMXL2 PE=1 SV=2	NA	NA	NA	NA	NA	NA	0.175943	0.170705	0.1455	0.191925	0.174455	0.16266	0.146662	0.268636	0.151513	0.131684	0.141267	0.14205	NA	NA	NA	NA	NA	NA	0.199573	0.138414	0.17147	0.193418	0.13356	0.148308	0.182822	0.152246	0.172162	0.162128	0.158318	0.153027	-0.120733	0.431116	0.402423	-0.241706	0.0247671	0.107134	0.120973	0.351938
sp#Q9P2D7#DYH1_HUMAN	Q9P2D7				Dynein heavy chain 1, axonemal OS=Homo sapiens GN=DNAH1 PE=2 SV=4	NA	NA	NA	NA	NA	NA	0.147057	0.181653	0.187811	0.139667	0.125946	0.151186	0.108483	0.268636	0.113956	0.139686	0.112122	0.182762	0.134463	0.130425	0.162174	0.196107	0.211504	0.140622	0.235283	0.0977653	0.181557	0.143252	0.127642	0.181269	0.164506	0.16869	0.135021	0.183405	0.149505	0.201678	-0.0486937	0.758487	0.781052	-0.0472349	0.664972	0.797019	-0.00145882	1
sp#Q8IVF4#DYH10_HUMAN	Q8IVF4				Dynein heavy chain 10, axonemal OS=Homo sapiens GN=DNAH10 PE=1 SV=4	0.170516	0.16305	0.139756	0.187112	0.178141	0.147107	0.190385	0.170705	0.180759	0.139667	0.142116	0.16266	0.159389	0.177367	0.176551	0.179696	0.199556	0.125765	0.123594	0.181848	0.175562	0.133835	0.211504	0.189572	0.174065	0.165513	0.181557	0.133219	0.157234	0.159295	0.19198	0.218023	0.159781	0.0876579	0.114252	0.16519	-0.143125	0.349055	0.139902	-0.0888383	0.411822	0.357356	-0.0542869	0.690466
sp#Q9UFH2#DYH17_HUMAN	Q9UFH2				Dynein heavy chain 17, axonemal OS=Homo sapiens GN=DNAH17 PE=1 SV=2	0.149268	0.178578	0.152332	0.175393	0.130385	0.189836	0.132614	0.14881	0.166655	0.171021	0.206795	0.12824	0.223021	0.15455	0.126475	0.131684	0.0975493	0.199047	0.145333	0.181848	0.175562	0.160523	0.169138	0.156938	0.143456	0.151963	0.181557	0.173352	0.163152	0.21423	0.19198	0.16869	0.147401	0.172766	0.158318	0.140864	-0.0204665	0.90491	0.814396	-0.000359427	1	0.997441	-0.0201071	0.889431
sp#Q8TD57#DYH3_HUMAN	Q8TD57				Dynein heavy chain 3, axonemal OS=Homo sapiens GN=DNAH3 PE=2 SV=1	NA	NA	NA	NA	NA	NA	0.132614	0.24734	0.180759	0.139667	0.150201	0.151186	0.184842	0.188776	0.138994	0.163692	0.170411	0.150192	0.134463	0.194704	0.18895	0.133835	0.169138	0.173255	0.168963	0.179062	0.181557	0.183385	0.157234	0.137321	0.118718	0.176912	0.122641	0.140851	0.211196	0.201678	-0.133025	0.384763	0.299149	-0.0463496	0.670976	0.701057	-0.0866757	0.51968
sp#Q9C0G6#DYH6_HUMAN	Q9C0G6				Dynein heavy chain 6, axonemal OS=Homo sapiens GN=DNAH6 PE=1 SV=3	NA	NA	NA	NA	NA	NA	0.1615	0.170705	0.166655	0.171021	0.174455	0.16266	0.133936	0.143142	0.18907	0.147688	0.155839	0.20719	NA	NA	NA	NA	NA	NA	0.117948	0.165513	0.17147	0.203451	0.174989	0.159295	0.146191	0.185134	0.110261	0.140851	0.220009	0.140864	0.087346	0.549427	0.471451	0.188893	0.0772235	0.101474	-0.101547	0.449284
sp#Q9NYC9#DYH9_HUMAN	Q9NYC9				Dynein heavy chain 9, axonemal OS=Homo sapiens GN=DNAH9 PE=1 SV=3	0.159892	0.194106	0.215208	0.128515	0.178141	0.115061	NA	NA	NA	NA	NA	NA	0.184842	0.165959	0.126475	0.179696	0.141267	0.182762	0.177941	0.156136	0.18895	0.133835	0.17973	0.173255	0.22508	0.138414	0.161384	0.163318	0.127642	0.137321	0.164506	0.144024	0.122641	0.204682	0.211196	0.153027	-0.0132845	0.9429	0.909654	-0.000158029	1	0.998981	-0.0131265	0.931397
sp#O60884#DNJA2_HUMAN	O60884				DnaJ homolog subfamily A member 2 OS=Homo sapiens GN=DNAJA2 PE=1 SV=1	0.159892	0.170814	0.190058	0.151954	0.159039	0.168471	0.190385	0.14881	0.152552	0.202376	0.166371	0.16266	0.172115	0.15455	0.176551	0.15569	0.141267	0.190905	0.210548	0.168992	0.108621	0.178315	0.169138	0.156938	0.133252	0.138414	0.121038	0.10312	0.311112	0.126334	0.164506	0.16869	0.147401	0.151489	0.184757	0.177352	-0.113724	0.458938	0.246371	0.106193	0.319013	0.405476	-0.219917	0.0980756
sp#P25685#DNJB1_HUMAN	P25685				DnaJ homolog subfamily B member 1 OS=Homo sapiens GN=DNAJB1 PE=1 SV=4	0.149268	0.178578	0.177482	0.163673	0.16859	0.157789	0.1615	0.159757	0.166655	0.181473	0.18254	0.139713	0.159389	0.15455	0.151513	0.187698	0.141267	0.182762	0.145333	0.143281	0.175562	0.213899	0.158547	0.140622	0.184268	0.138414	0.191643	0.163318	0.151315	0.159295	0.155349	0.160468	0.159781	0.183405	0.184757	0.153027	0.154923	0.294309	0.0112305	0.0349505	0.739366	0.529705	0.119973	0.355875
sp#Q9UBS4#DJB11_HUMAN	Q9UBS4				DnaJ homolog subfamily B member 11 OS=Homo sapiens GN=DNAJB11 PE=1 SV=1	0.170516	0.170814	0.164907	0.175393	0.159039	0.179153	NA	NA	NA	NA	NA	NA	0.172115	0.177367	0.164032	0.163692	0.170411	0.158335	0.177941	0.181848	0.135397	0.187211	0.137364	0.173255	NA	NA	NA	NA	NA	NA	0.137033	0.193357	0.172162	0.140851	0.149505	0.201678	-0.0787332	0.611773	0.303145	-0.0500777	0.645842	0.529294	-0.0286554	0.838471
sp#O75190#DNJB6_HUMAN	O75190				DnaJ homolog subfamily B member 6 OS=Homo sapiens GN=DNAJB6 PE=1 SV=2	0.159892	0.170814	0.177482	0.175393	0.159039	0.168471	0.175943	0.14881	0.152552	0.202376	0.174455	0.151186	0.184842	0.15455	0.151513	0.171694	0.155839	0.182762	NA	NA	NA	NA	NA	NA	0.153659	0.138414	0.141211	0.213484	0.174989	0.181269	0.155349	0.160468	0.184542	0.172766	0.167131	0.16519	0.105456	0.471993	0.169003	0.0927014	0.383875	0.066057	0.0127546	0.912268
sp#O75165#DJC13_HUMAN	O75165				DnaJ homolog subfamily C member 13 OS=Homo sapiens GN=DNAJC13 PE=1 SV=5	0.138643	0.209634	0.152332	0.175393	0.139936	0.147107	0.204828	0.170705	0.201914	0.129215	0.134031	0.16266	0.184842	0.165959	0.138994	0.179696	0.243274	0.125765	0.167071	0.168992	0.175562	0.142731	0.190321	0.156938	NA	NA	NA	NA	NA	NA	0.210295	0.152246	0.135021	0.151489	0.140691	0.189515	-0.0949831	0.538043	0.367568	-0.0350253	0.749501	0.758967	-0.0599578	0.659049
sp#Q13217#DNJC3_HUMAN	Q13217				DnaJ homolog subfamily C member 3 OS=Homo sapiens GN=DNAJC3 PE=1 SV=1	0.181141	0.131993	0.164907	0.151954	0.216346	0.157789	0.175943	0.203549	0.152552	0.139667	0.150201	0.197079	0.159389	0.188776	0.151513	0.163692	0.155839	0.166477	0.199679	0.194704	0.162174	0.133835	0.147955	0.156938	0.163862	0.165513	0.181557	0.173352	0.157234	0.170282	0.19198	0.176912	0.147401	0.151489	0.167131	0.153027	-0.230534	0.128862	0.00137898	-0.178522	0.0976587	0.00494826	-0.0520113	0.703228
sp#Q9H3Z4#DNJC5_HUMAN	Q9H3Z4				DnaJ homolog subfamily C member 5 OS=Homo sapiens GN=DNAJC5 PE=1 SV=1	0.234263	0.178578	0.0894554	0.140235	0.216346	0.136425	0.103729	0.137862	0.216018	0.181473	0.166371	0.151186	0.133936	0.165959	0.126475	0.179696	0.170411	0.20719	NA	NA	NA	NA	NA	NA	0.15876	0.179062	0.181557	0.163318	0.151315	0.203243	0.164506	0.16869	0.184542	0.151489	0.158318	0.177352	0.199502	0.178422	0.105239	0.0451867	0.668602	0.732306	0.154315	0.236538
sp#Q99615#DNJC7_HUMAN	Q99615				DnaJ homolog subfamily C member 7 OS=Homo sapiens GN=DNAJC7 PE=1 SV=2	0.138643	0.16305	0.152332	0.163673	0.16859	0.200518	0.190385	0.192601	0.152552	0.16057	0.158286	0.16266	0.146662	0.165959	0.164032	0.1957	0.184984	0.150192	0.167071	0.181848	0.162174	0.160523	0.17973	0.156938	NA	NA	NA	NA	NA	NA	0.19198	0.160468	0.172162	0.130212	0.184757	0.16519	-0.142826	0.35008	0.0483528	-0.090464	0.403245	0.13508	-0.0523624	0.701254
sp#O00429#DNM1L_HUMAN	O00429				Dynamin-1-like protein OS=Homo sapiens GN=DNM1L PE=1 SV=2	0.149268	0.186342	0.190058	0.151954	0.159039	0.157789	0.1615	0.170705	0.152552	0.181473	0.174455	0.174133	0.159389	0.165959	0.18907	0.171694	0.155839	0.166477	0.167071	0.168992	0.175562	0.169419	0.169138	0.156938	0.168963	0.165513	0.151297	0.163318	0.174989	0.181269	0.173664	0.16869	0.196922	0.162128	0.158318	0.153027	0.04416	0.755816	0.298711	0.0139582	0.890951	0.678841	0.0302017	0.808404
sp#P50570#DYN2_HUMAN	P50570				Dynamin-2 OS=Homo sapiens GN=DNM2 PE=1 SV=2	0.170516	0.16305	0.177482	0.163673	0.159039	0.179153	0.175943	0.170705	0.166655	0.16057	0.158286	0.197079	0.172115	0.165959	0.164032	0.171694	0.155839	0.17462	0.156202	0.168992	0.162174	0.142731	0.17973	0.205888	0.184268	0.151963	0.17147	0.163318	0.151315	0.159295	0.164506	0.152246	0.159781	0.183405	0.175944	0.16519	-0.0157266	0.929963	0.663436	0.0448942	0.670587	0.364564	-0.0606207	0.655414
sp#Q9ULA0#DNPEP_HUMAN	Q9ULA0				Aspartyl aminopeptidase OS=Homo sapiens GN=DNPEP PE=1 SV=1	0.149268	0.155285	0.177482	0.187112	0.159039	0.189836	NA	NA	NA	NA	NA	NA	0.172115	0.177367	0.176551	0.139686	0.170411	0.182762	0.167071	0.246128	0.162174	0.124939	0.158547	0.140622	0.168963	0.151963	0.161384	0.183385	0.145397	0.203243	0.137033	0.193357	0.184542	0.183405	0.167131	0.140864	-0.121385	0.428581	0.229337	-0.0749981	0.489102	0.449371	-0.0463866	0.735128
sp#O43598#DNPH1_HUMAN	O43598				2'-deoxynucleoside 5'-phosphate N-hydrolase 1 OS=Homo sapiens GN=DNPH1 PE=1 SV=1	0.149268	0.248455	0.139756	0.151954	0.120834	0.168471	0.190385	0.170705	0.166655	0.129215	0.166371	0.174133	0.210294	0.165959	0.164032	0.147688	0.141267	0.17462	0.177941	0.194704	0.162174	0.151627	0.137364	0.205888	NA	NA	NA	NA	NA	NA	0.173664	0.152246	0.172162	0.119574	0.211196	0.16519	-0.0989459	0.520763	0.408716	-0.0488742	0.653914	0.617401	-0.0500717	0.714174
sp#Q9BZ29#DOCK9_HUMAN	Q9BZ29				Dedicator of cytokinesis protein 9 OS=Homo sapiens GN=DOCK9 PE=1 SV=2	0.149268	0.170814	0.202633	0.105076	0.159039	0.200518	0.175943	0.170705	0.166655	0.16057	0.158286	0.174133	0.172115	0.188776	0.151513	0.171694	0.184984	0.133907	0.145333	0.168992	0.18895	0.142731	0.190321	0.173255	0.133252	0.179062	0.20173	0.163318	0.163152	0.181269	0.173664	0.16869	0.147401	0.172766	0.167131	0.16519	-0.0349113	0.829245	0.578149	-0.0262799	0.812026	0.740292	-0.0086314	0.958529
sp#Q9Y3R5#DOP2_HUMAN	Q9Y3R5				Protein dopey-2 OS=Homo sapiens GN=DOPEY2 PE=1 SV=5	0.191765	0.240691	0.152332	0.140235	0.120834	0.125743	0.175943	0.170705	0.166655	0.181473	0.174455	0.139713	0.159389	0.177367	0.164032	0.171694	0.170411	0.158335	0.134463	0.168992	0.18895	0.160523	0.17973	0.173255	0.168963	0.138414	0.181557	0.173352	0.151315	0.170282	0.155349	0.201579	0.147401	0.162128	0.140691	0.16519	0.16672	0.259623	0.059133	0.0137722	0.892321	0.853797	0.152947	0.240671
sp#O60762#DPM1_HUMAN	O60762				Dolichol-phosphate mannosyltransferase OS=Homo sapiens GN=DPM1 PE=1 SV=1	0.170516	0.16305	0.177482	0.128515	0.197243	0.179153	0.204828	0.181653	0.159604	0.16057	0.166371	0.151186	0.146662	0.165959	0.176551	0.15569	0.170411	0.17462	0.177941	0.168992	0.175562	0.178315	0.147955	0.156938	0.138354	0.179062	0.17147	0.143252	0.16907	0.236204	0.164506	0.16869	0.172162	0.172766	0.167131	0.16519	-0.0521069	0.741248	0.33369	-0.043785	0.688483	0.577703	-0.00832189	0.960399
sp#Q9NY33#DPP3_HUMAN	Q9NY33				Dipeptidyl peptidase 3 OS=Homo sapiens GN=DPP3 PE=1 SV=2	0.170516	0.155285	0.177482	0.175393	0.16859	0.157789	0.1615	0.137862	0.173707	0.16057	0.134031	0.174133	0.235747	0.165959	0.164032	0.139686	0.141267	0.158335	0.156202	0.181848	0.175562	0.142731	0.169138	0.189572	0.153659	0.165513	0.110951	0.123186	0.24601	0.159295	0.182822	0.160468	0.147401	0.183405	0.175944	0.140864	-0.134819	0.378264	0.124745	0.00957557	0.923309	0.919476	-0.144394	0.279456
sp#P27487#DPP4_HUMAN	P27487				Dipeptidyl peptidase 4 OS=Homo sapiens GN=DPP4 PE=1 SV=2	0.170516	0.155285	0.152332	0.198832	0.16859	0.168471	0.175943	0.203549	0.180759	0.139667	0.125946	0.197079	0.210294	0.188776	0.138994	0.163692	0.199556	0.133907	0.145333	0.156136	0.215726	0.151627	0.169138	0.173255	NA	NA	NA	NA	NA	NA	0.201137	0.152246	0.196922	0.151489	0.149505	0.177352	-0.0888941	0.565143	0.33714	-0.0783379	0.469768	0.411925	-0.0105561	0.946903
sp#Q9C005#DPY30_HUMAN	Q9C005				Protein dpy-30 homolog OS=Homo sapiens GN=DPY30 PE=1 SV=1	0.170516	0.155285	0.190058	0.140235	0.16859	0.189836	0.1615	0.14881	0.131397	0.223279	0.19871	0.139713	0.146662	0.120324	0.18907	0.171694	0.170411	0.182762	0.210548	0.143281	0.162174	0.160523	0.158547	0.173255	NA	NA	NA	NA	NA	NA	0.155349	0.176912	0.172162	0.162128	0.158318	0.177352	0.0664235	0.646044	0.499603	0.0588711	0.578504	0.518694	0.00755234	0.943615
sp#Q9Y295#DRG1_HUMAN	Q9Y295				Developmentally-regulated GTP-binding protein 1 OS=Homo sapiens GN=DRG1 PE=1 SV=1	0.149268	0.279512	0.114606	0.187112	0.0921806	0.136425	0.204828	0.170705	0.166655	0.139667	0.174455	0.16266	0.146662	0.245819	0.138994	0.171694	0.155839	0.150192	0.112725	0.374688	0.162174	0.133835	0.126773	0.124305	NA	NA	NA	NA	NA	NA	NA	NA	NA	NA	NA	NA	-0.145356	0.341461	0.633876	-0.311377	0.0038017	0.312313	0.166021	0.203213
sp#Q02487#DSC2_HUMAN	Q02487				Desmocollin-2 OS=Homo sapiens GN=DSC2 PE=1 SV=1	0.170516	0.170814	0.164907	0.163673	0.187692	0.136425	0.147057	0.170705	0.1455	0.191925	0.174455	0.174133	0.146662	0.143142	0.201589	0.15569	0.155839	0.17462	0.177941	0.181848	0.162174	0.169419	0.147955	0.173255	0.174065	0.165513	0.161384	0.173352	0.151315	0.170282	0.137033	0.144024	0.196922	0.172766	0.19357	0.153027	0.115895	0.430246	0.0799598	0.0626944	0.554391	0.295897	0.0532011	0.676753
sp#Q14574#DSC3_HUMAN	Q14574				Desmocollin-3 OS=Homo sapiens GN=DSC3 PE=1 SV=3	0.170516	0.186342	0.177482	0.163673	0.16859	0.147107	0.147057	0.159757	0.216018	0.171021	0.109777	0.116767	0.146662	0.165959	0.201589	0.15569	0.184984	0.166477	0.177941	0.168992	0.148785	0.160523	0.158547	0.173255	0.148557	0.165513	0.141211	0.143252	0.186826	0.148308	0.164506	0.185134	0.147401	0.183405	0.158318	0.16519	0.0581129	0.686277	0.407687	-0.027073	0.8063	0.707183	0.0851859	0.509606
sp#Q02413#DSG1_HUMAN	Q02413				Desmoglein-1 OS=Homo sapiens GN=DSG1 PE=1 SV=2	0.170516	0.170814	0.164907	0.151954	0.187692	0.136425	0.147057	0.170705	0.1455	0.202376	0.174455	0.16266	0.172115	0.15455	0.226627	0.147688	0.170411	0.14205	0.199679	0.168992	0.162174	0.142731	0.158547	0.173255	0.163862	0.151963	0.191643	0.173352	0.157234	0.170282	0.164506	0.160468	0.159781	0.162128	0.167131	0.16519	0.0553162	0.700026	0.468849	-0.0146179	0.897236	0.772892	0.0699341	0.586585
sp#P32926#DSG3_HUMAN	P32926				Desmoglein-3 OS=Homo sapiens GN=DSG3 PE=1 SV=2	0.149268	0.170814	0.164907	0.163673	0.187692	0.157789	0.1615	0.170705	0.138448	0.191925	0.18254	0.16266	0.146662	0.15455	0.214108	0.163692	0.155839	0.158335	0.18881	0.194704	0.162174	0.169419	0.147955	0.156938	0.174065	0.165513	0.17147	0.173352	0.151315	0.159295	0.146191	0.160468	0.172162	0.183405	0.175944	0.153027	0.0365829	0.794468	0.561512	-0.0558108	0.607977	0.262735	0.0923937	0.475159
sp#P15924#DESP_HUMAN	P15924				Desmoplakin OS=Homo sapiens GN=DSP PE=1 SV=3	0.149268	0.178578	0.177482	0.151954	0.187692	0.157789	0.147057	0.159757	0.1455	0.202376	0.19871	0.151186	0.159389	0.143142	0.18907	0.163692	0.155839	0.182762	0.18881	0.168992	0.135397	0.187211	0.147955	0.156938	0.194471	0.138414	0.17147	0.173352	0.139478	0.148308	0.146191	0.152246	0.184542	0.183405	0.184757	0.153027	0.086354	0.553843	0.223473	0.00329715	0.969873	0.961931	0.0830569	0.520026
sp#Q03001#DYST_HUMAN	Q03001				Dystonin OS=Homo sapiens GN=DST PE=1 SV=4	0.170516	0.186342	0.152332	0.175393	0.139936	0.136425	0.0892861	0.126914	0.152552	0.139667	0.279558	0.12824	0.235747	0.200185	0.0889178	0.147688	0.170411	0.166477	0.134463	0.194704	0.18895	0.160523	0.158547	0.156938	0.174065	0.151963	0.141211	0.173352	0.157234	0.170282	0.155349	0.218023	0.110261	0.172766	0.149505	0.140864	-0.0946829	0.539363	0.497448	0.0354755	0.735676	0.806887	-0.130158	0.330263
sp#P60981#DEST_HUMAN	P60981				Destrin OS=Homo sapiens GN=DSTN PE=1 SV=3	0.159892	0.16305	0.164907	0.163673	0.178141	0.168471	0.147057	0.159757	0.1455	0.191925	0.174455	0.174133	0.159389	0.143142	0.201589	0.15569	0.141267	0.182762	0.167071	0.156136	0.148785	0.196107	0.158547	0.156938	0.179166	0.151963	0.17147	0.163318	0.151315	0.159295	0.146191	0.160468	0.172162	0.183405	0.167131	0.16519	0.0988427	0.499554	0.0906922	0.0317537	0.761961	0.455481	0.0670891	0.60152
sp#Q9NRD9#DUOX1_HUMAN	Q9NRD9				Dual oxidase 1 OS=Homo sapiens GN=DUOX1 PE=1 SV=1	0.181141	0.194106	0.152332	0.163673	0.149488	0.168471	0.175943	0.170705	0.159604	0.150118	0.166371	0.16266	0.159389	0.165959	0.176551	0.171694	0.184984	0.158335	0.156202	0.181848	0.18895	0.169419	0.169138	0.156938	0.148557	0.151963	0.221903	0.203451	0.151315	0.159295	0.155349	0.176912	0.159781	0.172766	0.167131	0.16519	0.132559	0.368251	0.0317489	-0.00252213	0.986873	0.94638	0.135081	0.299353
sp#Q14204#DYHC1_HUMAN	Q14204				Cytoplasmic dynein 1 heavy chain 1 OS=Homo sapiens GN=DYNC1H1 PE=1 SV=5	0.159892	0.170814	0.177482	0.151954	0.16859	0.168471	0.1615	0.159757	0.152552	0.181473	0.174455	0.174133	0.172115	0.15455	0.164032	0.15569	0.155839	0.182762	0.167071	0.168992	0.162174	0.178315	0.158547	0.173255	0.179166	0.151963	0.17147	0.163318	0.163152	0.159295	0.164506	0.152246	0.172162	0.183405	0.175944	0.153027	0.0335803	0.809931	0.314596	0.0224772	0.828618	0.519688	0.0111032	0.922207
sp#Q13409#DC1I2_HUMAN	Q13409				Cytoplasmic dynein 1 intermediate chain 2 OS=Homo sapiens GN=DYNC1I2 PE=1 SV=3	0.170516	0.16305	0.164907	0.163673	0.16859	0.179153	0.219271	0.159757	0.187811	0.16057	0.158286	0.139713	0.159389	0.200185	0.164032	0.15569	0.170411	0.17462	0.156202	0.220416	0.135397	0.151627	0.17973	0.156938	0.168963	0.165513	0.181557	0.163318	0.157234	0.159295	0.164506	0.135802	0.159781	0.183405	0.184757	0.153027	-0.0857075	0.579582	0.254774	-0.0960813	0.374445	0.191846	0.0103738	0.9266
sp#O43237#DC1L2_HUMAN	O43237				Cytoplasmic dynein 1 light intermediate chain 2 OS=Homo sapiens GN=DYNC1LI2 PE=1 SV=1	0.159892	0.209634	0.164907	0.151954	0.159039	0.157789	0.175943	0.159757	0.159604	0.16057	0.174455	0.185606	0.159389	0.15455	0.151513	0.163692	0.170411	0.190905	NA	NA	NA	NA	NA	NA	0.128151	0.23326	0.191643	0.163318	0.157234	0.203243	0.155349	0.16869	0.172162	0.151489	0.202383	0.140864	0.0273377	0.842312	0.763387	0.076573	0.471214	0.416869	-0.0492353	0.718911
sp#P63167#DYL1_HUMAN	P63167				Dynein light chain 1, cytoplasmic OS=Homo sapiens GN=DYNLL1 PE=1 SV=1	0.159892	0.194106	0.164907	0.151954	0.178141	0.136425	0.147057	0.159757	0.138448	0.191925	0.19871	0.16266	0.159389	0.143142	0.201589	0.163692	0.155839	0.17462	0.167071	0.168992	0.135397	0.178315	0.158547	0.156938	0.189369	0.151963	0.181557	0.163318	0.139478	0.159295	0.137033	0.135802	0.196922	0.183405	0.202383	0.140864	0.156283	0.290161	0.038954	0.0691763	0.514667	0.322432	0.0871063	0.500302
sp#Q96FJ2#DYL2_HUMAN	Q96FJ2				Dynein light chain 2, cytoplasmic OS=Homo sapiens GN=DYNLL2 PE=1 SV=1	NA	NA	NA	NA	NA	NA	0.147057	0.137862	0.173707	0.139667	0.190625	0.197079	0.197568	0.177367	0.176551	0.139686	0.155839	0.158335	0.177941	0.143281	0.162174	0.178315	0.17973	0.156938	0.179166	0.165513	0.151297	0.183385	0.151315	0.170282	0.164506	0.127579	0.221682	0.21532	0.149505	0.153027	0.106497	0.467734	0.288405	0.0394369	0.708037	0.619901	0.0670597	0.601675
sp#O75923#DYSF_HUMAN	O75923				Dysferlin OS=Homo sapiens GN=DYSF PE=1 SV=1	0.181141	0.155285	0.152332	0.198832	0.139936	0.179153	0.1615	0.137862	0.194862	0.16057	0.166371	0.151186	0.159389	0.15455	0.138994	0.203702	0.184984	0.133907	0.145333	0.168992	0.148785	0.142731	0.222095	0.173255	0.174065	0.151963	0.181557	0.173352	0.16907	0.148308	0.201137	0.160468	0.159781	0.140851	0.131878	0.201678	0.034826	0.803507	0.632134	0.0723981	0.495488	0.399393	-0.0375722	0.786031
sp#Q13011#ECH1_HUMAN	Q13011				Delta(3,5)-Delta(2,4)-dienoyl-CoA isomerase, mitochondrial OS=Homo sapiens GN=ECH1 PE=1 SV=2	0.159892	0.155285	0.177482	0.151954	0.16859	0.200518	0.1615	0.159757	0.166655	0.171021	0.166371	0.174133	0.159389	0.131733	0.18907	0.163692	0.170411	0.190905	0.167071	0.168992	0.175562	0.160523	0.158547	0.173255	0.189369	0.151963	0.151297	0.163318	0.163152	0.159295	0.182822	0.152246	0.184542	0.162128	0.149505	0.177352	0.00652261	0.951918	0.90499	0.01326	0.896096	0.810646	-0.00673734	0.969977
sp#P30084#ECHM_HUMAN	P30084				Enoyl-CoA hydratase, mitochondrial OS=Homo sapiens GN=ECHS1 PE=1 SV=4	0.149268	0.16305	0.164907	0.175393	0.16859	0.189836	0.175943	0.170705	0.1455	0.181473	0.174455	0.174133	0.159389	0.143142	0.164032	0.163692	0.170411	0.199047	0.156202	0.156136	0.175562	0.187211	0.158547	0.189572	0.194471	0.151963	0.17147	0.163318	0.151315	0.159295	0.173664	0.16869	0.184542	0.172766	0.167131	0.140864	0.0094157	0.936581	0.850484	0.0116882	0.907692	0.831174	-0.00227251	0.996985
sp#Q16610#ECM1_HUMAN	Q16610				Extracellular matrix protein 1 OS=Homo sapiens GN=ECM1 PE=1 SV=2	0.138643	0.186342	0.164907	0.163673	0.187692	0.136425	0.1615	0.159757	0.166655	0.191925	0.150201	0.16266	0.146662	0.15455	0.214108	0.163692	0.170411	0.166477	0.134463	0.143281	0.202338	0.178315	0.169138	0.173255	0.15876	0.151963	0.191643	0.193418	0.151315	0.159295	0.146191	0.160468	0.196922	0.172766	0.175944	0.153027	0.254334	0.0871119	0.000527755	0.0900289	0.39762	0.0529552	0.164305	0.207872
sp#Q5VYK3#ECM29_HUMAN	Q5VYK3				Proteasome-associated protein ECM29 homolog OS=Homo sapiens GN=ECM29 PE=1 SV=2	0.149268	0.178578	0.164907	0.163673	0.149488	0.189836	0.147057	0.181653	0.138448	0.171021	0.19871	0.151186	0.159389	0.15455	0.164032	0.163692	0.155839	0.182762	0.145333	0.181848	0.202338	0.160523	0.158547	0.173255	0.194471	0.165513	0.131124	0.203451	0.157234	0.126334	0.155349	0.176912	0.159781	0.172766	0.167131	0.153027	-0.0046029	0.988988	0.948202	-0.0356079	0.745389	0.577135	0.031005	0.803688
sp#Q15075#EEA1_HUMAN	Q15075				Early endosome antigen 1 OS=Homo sapiens GN=EEA1 PE=1 SV=2	0.159892	0.178578	0.164907	0.175393	0.149488	0.168471	0.132614	0.159757	0.173707	0.171021	0.18254	0.151186	0.172115	0.15455	0.164032	0.171694	0.141267	0.182762	0.167071	0.181848	0.175562	0.160523	0.158547	0.156938	0.168963	0.165513	0.17147	0.163318	0.151315	0.159295	0.155349	0.135802	0.184542	0.194043	0.19357	0.140864	0.113766	0.438582	0.01928	0.0350749	0.738491	0.550723	0.0786915	0.541728
sp#P68104#EF1A1_HUMAN,sp#Q5VTE0#EF1A3_HUMAN	P68104				Elongation factor 1-alpha 1 OS=Homo sapiens GN=EEF1A1 PE=1 SV=1,Putative elongation factor 1-alpha-like 3 OS=Homo sapiens GN=EEF1A1P5 PE=5 SV=1	0.170516	0.155285	0.164907	0.163673	0.187692	0.168471	0.1615	0.159757	0.138448	0.191925	0.18254	0.16266	0.172115	0.15455	0.18907	0.139686	0.170411	0.190905	0.177941	0.156136	0.148785	0.187211	0.147955	0.173255	0.174065	0.151963	0.17147	0.173352	0.157234	0.159295	0.146191	0.16869	0.172162	0.172766	0.175944	0.153027	0.0228567	0.865725	0.68142	0.0164781	0.872425	0.707649	0.00637853	0.950702
sp#P24534#EF1B_HUMAN	P24534				Elongation factor 1-beta OS=Homo sapiens GN=EEF1B2 PE=1 SV=3	0.159892	0.178578	0.164907	0.140235	0.178141	0.179153	0.147057	0.14881	0.152552	0.212828	0.174455	0.151186	0.172115	0.15455	0.201589	0.147688	0.126694	0.190905	0.167071	0.156136	0.175562	0.205003	0.137364	0.156938	0.184268	0.151963	0.17147	0.183385	0.145397	0.159295	0.155349	0.144024	0.196922	0.204682	0.175944	0.140864	0.175986	0.234439	0.0117258	-0.0564985	0.603502	0.367987	0.232485	0.0756553
sp#P29692#EF1D_HUMAN	P29692				Elongation factor 1-delta OS=Homo sapiens GN=EEF1D PE=1 SV=5	0.170516	0.16305	0.190058	0.151954	0.149488	0.179153	0.175943	0.170705	0.166655	0.150118	0.166371	0.185606	0.159389	0.165959	0.164032	0.179696	0.155839	0.17462	0.167071	0.143281	0.162174	0.187211	0.158547	0.156938	0.179166	0.165513	0.17147	0.163318	0.157234	0.170282	0.164506	0.144024	0.172162	0.194043	0.175944	0.16519	0.0577698	0.687958	0.194248	0.0322369	0.758532	0.471873	0.0255329	0.835947
sp#P26641#EF1G_HUMAN	P26641				Elongation factor 1-gamma OS=Homo sapiens GN=EEF1G PE=1 SV=3	0.159892	0.178578	0.164907	0.151954	0.16859	0.168471	0.147057	0.14881	0.159604	0.191925	0.19871	0.151186	0.159389	0.15455	0.176551	0.163692	0.155839	0.17462	0.156202	0.156136	0.175562	0.187211	0.147955	0.173255	0.184268	0.151963	0.181557	0.163318	0.139478	0.159295	0.164506	0.135802	0.196922	0.172766	0.184757	0.140864	0.152821	0.300804	0.00216552	0.0353886	0.736286	0.542309	0.117432	0.366003
sp#P13639#EF2_HUMAN	P13639				Elongation factor 2 OS=Homo sapiens GN=EEF2 PE=1 SV=4	0.159892	0.16305	0.164907	0.151954	0.178141	0.179153	0.1615	0.159757	0.138448	0.191925	0.19871	0.16266	0.172115	0.143142	0.18907	0.147688	0.155839	0.190905	0.177941	0.156136	0.162174	0.187211	0.147955	0.156938	0.194471	0.138414	0.17147	0.173352	0.145397	0.148308	0.146191	0.152246	0.184542	0.172766	0.184757	0.153027	0.0594209	0.679881	0.331965	0.00158211	0.982617	0.980361	0.0578388	0.65122
sp#Q96C19#EFHD2_HUMAN	Q96C19				EF-hand domain-containing protein D2 OS=Homo sapiens GN=EFHD2 PE=1 SV=1	0.170516	0.16305	0.177482	0.210551	0.0730783	0.232564	0.1615	0.137862	0.244225	0.129215	0.150201	0.139713	0.146662	0.15455	0.101437	0.267718	0.184984	0.125765	0.167071	0.143281	0.135397	0.169419	0.222095	0.140622	0.153659	0.179062	0.151297	0.163318	0.192744	0.148308	0.210295	0.16869	0.159781	0.140851	0.131878	0.189515	0.0499638	0.726612	0.750257	0.062652	0.554656	0.6317	-0.0126882	0.934039
sp#Q15029#U5S1_HUMAN	Q15029				116 kDa U5 small nuclear ribonucleoprotein component OS=Homo sapiens GN=EFTUD2 PE=1 SV=1	0.287385	0.147521	0.152332	0.151954	0.130385	0.136425	0.147057	0.14881	0.194862	0.16057	0.158286	0.174133	0.159389	0.165959	0.138994	0.179696	0.170411	0.17462	0.18881	0.168992	0.122009	0.205003	0.137364	0.156938	0.168963	0.206161	0.151297	0.143252	0.180907	0.159295	0.146191	0.160468	0.172162	0.183405	0.184757	0.153027	0.114033	0.437531	0.357857	0.0196349	0.849315	0.769571	0.0943986	0.46581
sp#Q8N3D4#EH1L1_HUMAN	Q8N3D4				EH domain-binding protein 1-like protein 1 OS=Homo sapiens GN=EHBP1L1 PE=1 SV=2	NA	NA	NA	NA	NA	NA	0.1615	0.170705	0.1455	0.150118	0.166371	0.231499	0.197568	0.234411	0.164032	0.147688	0.0975493	0.166477	0.167071	0.156136	0.162174	0.196107	0.158547	0.173255	0.174065	0.138414	0.221903	0.223517	0.145397	0.10436	0.19198	0.144024	0.147401	0.225959	0.158318	0.128702	0.0397768	0.778107	0.735523	-0.181683	0.0918415	0.189701	0.22146	0.0904805
sp#Q9H4M9#EHD1_HUMAN	Q9H4M9				EH domain-containing protein 1 OS=Homo sapiens GN=EHD1 PE=1 SV=2	0.170516	0.139757	0.152332	0.187112	0.16859	0.179153	0.1615	0.14881	0.187811	0.16057	0.166371	0.16266	0.172115	0.165959	0.164032	0.187698	0.170411	0.158335	0.156202	0.156136	0.162174	0.169419	0.190321	0.156938	0.168963	0.179062	0.161384	0.153285	0.174989	0.170282	0.164506	0.160468	0.184542	0.172766	0.149505	0.177352	0.0234628	0.862551	0.587549	0.0253628	0.807726	0.530278	-0.00189997	0.99924
sp#P41567#EIF1_HUMAN	P41567				Eukaryotic translation initiation factor 1 OS=Homo sapiens GN=EIF1 PE=1 SV=1	NA	NA	NA	NA	NA	NA	0.132614	0.170705	0.1455	0.223279	0.158286	0.174133	0.172115	0.165959	0.176551	0.179696	0.126694	0.166477	0.145333	0.20756	0.148785	0.169419	0.169138	0.173255	0.184268	0.165513	0.161384	0.153285	0.163152	0.159295	0.173664	0.144024	0.184542	0.172766	0.149505	0.201678	0.0456754	0.748154	0.595025	-0.0175941	0.875336	0.8279	0.0632695	0.621835
sp#Q9BY44#EIF2A_HUMAN	Q9BY44				Eukaryotic translation initiation factor 2A OS=Homo sapiens GN=EIF2A PE=1 SV=3	0.223638	0.131993	0.152332	0.151954	0.178141	0.157789	NA	NA	NA	NA	NA	NA	0.184842	0.188776	0.201589	0.139686	0.141267	0.166477	0.210548	0.156136	0.0818447	0.116043	0.158547	0.320105	NA	NA	NA	NA	NA	NA	0.155349	0.234467	0.221682	0.108935	0.167131	0.104376	-0.258667	0.0880111	0.196651	-0.106007	0.326762	0.610393	-0.15266	0.252531
sp#P19525#E2AK2_HUMAN	P19525				Interferon-induced, double-stranded RNA-activated protein kinase OS=Homo sapiens GN=EIF2AK2 PE=1 SV=2	0.213014	0.155285	0.190058	0.140235	0.178141	0.136425	0.204828	0.192601	0.152552	0.16057	0.158286	0.174133	0.172115	0.165959	0.138994	0.203702	0.155839	0.158335	0.199679	0.156136	0.18895	0.133835	0.169138	0.173255	NA	NA	NA	NA	NA	NA	NA	NA	NA	NA	NA	NA	-0.0618333	0.692855	0.589447	-0.0917302	0.39664	0.288906	0.0298969	0.810195
sp#P49770#EI2BB_HUMAN	P49770				Translation initiation factor eIF-2B subunit beta OS=Homo sapiens GN=EIF2B2 PE=1 SV=3	NA	NA	NA	NA	NA	NA	0.132614	0.170705	0.138448	0.181473	0.206795	0.16266	0.197568	0.177367	0.176551	0.123682	0.155839	0.182762	0.156202	0.181848	0.18895	0.169419	0.158547	0.156938	0.189369	0.179062	0.161384	0.143252	0.163152	0.159295	0.173664	0.135802	0.172162	0.183405	0.19357	0.153027	-0.0480326	0.761841	0.574117	-0.00137847	0.995375	0.985823	-0.0466541	0.733601
sp#P05198#IF2A_HUMAN	P05198				Eukaryotic translation initiation factor 2 subunit 1 OS=Homo sapiens GN=EIF2S1 PE=1 SV=3	0.149268	0.178578	0.190058	0.151954	0.16859	0.168471	0.1615	0.159757	0.187811	0.16057	0.158286	0.16266	0.172115	0.165959	0.164032	0.163692	0.170411	0.166477	0.156202	0.168992	0.148785	0.178315	0.17973	0.156938	0.184268	0.179062	0.161384	0.153285	0.163152	0.159295	0.164506	0.152246	0.184542	0.162128	0.158318	0.189515	-0.00670451	0.977821	0.869411	0.00368842	0.966967	0.925536	-0.0103929	0.947889
sp#P20042#IF2B_HUMAN	P20042				Eukaryotic translation initiation factor 2 subunit 2 OS=Homo sapiens GN=EIF2S2 PE=1 SV=2	0.159892	0.20187	0.152332	0.128515	0.178141	0.147107	0.147057	0.126914	0.173707	0.16057	0.206795	0.151186	0.146662	0.165959	0.138994	0.179696	0.155839	0.199047	0.167071	0.194704	0.148785	0.178315	0.147955	0.156938	0.199573	0.138414	0.17147	0.163318	0.145397	0.148308	0.137033	0.144024	0.184542	0.183405	0.19357	0.140864	0.111379	0.448038	0.145123	0.0257526	0.804914	0.775963	0.0856264	0.507464
sp#P41091#IF2G_HUMAN,sp#Q2VIR3#IF2GL_HUMAN	P41091				Eukaryotic translation initiation factor 2 subunit 3 OS=Homo sapiens GN=EIF2S3 PE=1 SV=3,Putative eukaryotic translation initiation factor 2 subunit 3-like protein OS=Homo sapiens GN=EIF2S3L PE=5 SV=2	0.170516	0.147521	0.152332	0.163673	0.178141	0.189836	0.175943	0.170705	0.166655	0.16057	0.158286	0.174133	0.159389	0.15455	0.164032	0.179696	0.155839	0.166477	0.156202	0.181848	0.175562	0.169419	0.169138	0.156938	0.168963	0.179062	0.17147	0.153285	0.157234	0.170282	0.155349	0.16869	0.172162	0.183405	0.149505	0.177352	-0.0173602	0.92132	0.654938	-0.0632804	0.56019	0.0987939	0.0459202	0.717587
sp#Q14152#EIF3A_HUMAN	Q14152				Eukaryotic translation initiation factor 3 subunit A OS=Homo sapiens GN=EIF3A PE=1 SV=1	0.170516	0.178578	0.164907	0.151954	0.159039	0.168471	0.1615	0.159757	0.152552	0.171021	0.18254	0.174133	0.159389	0.177367	0.164032	0.15569	0.184984	0.166477	0.167071	0.168992	0.175562	0.160523	0.158547	0.173255	0.168963	0.151963	0.181557	0.173352	0.163152	0.148308	0.155349	0.160468	0.172162	0.172766	0.175944	0.153027	0.0506542	0.723163	0.0919164	0.0283747	0.786065	0.431964	0.0222795	0.855262
sp#P55884#EIF3B_HUMAN	P55884				Eukaryotic translation initiation factor 3 subunit B OS=Homo sapiens GN=EIF3B PE=1 SV=3	0.170516	0.16305	0.177482	0.163673	0.16859	0.168471	0.175943	0.170705	0.159604	0.171021	0.166371	0.16266	0.159389	0.165959	0.164032	0.171694	0.170411	0.17462	0.167071	0.168992	0.162174	0.169419	0.158547	0.173255	0.174065	0.179062	0.181557	0.153285	0.157234	0.159295	0.155349	0.16869	0.184542	0.162128	0.167131	0.153027	-0.00662496	0.978244	0.811738	-0.0277895	0.801136	0.278471	0.0211645	0.861902
sp#B5ME19#EIFCL_HUMAN,sp#Q99613#EIF3C_HUMAN	B5ME19				Eukaryotic translation initiation factor 3 subunit C-like protein OS=Homo sapiens GN=EIF3CL PE=2 SV=1,Eukaryotic translation initiation factor 3 subunit C OS=Homo sapiens GN=EIF3C PE=1 SV=1	0.181141	0.155285	0.177482	0.140235	0.16859	0.179153	0.1615	0.159757	0.166655	0.171021	0.166371	0.174133	0.159389	0.165959	0.164032	0.163692	0.155839	0.166477	0.167071	0.181848	0.175562	0.169419	0.158547	0.140622	0.168963	0.165513	0.181557	0.163318	0.163152	0.159295	0.146191	0.176912	0.172162	0.172766	0.167131	0.16519	0.0255593	0.851589	0.415425	-0.0486708	0.655282	0.216739	0.0742301	0.564366
sp#O15371#EIF3D_HUMAN	O15371				Eukaryotic translation initiation factor 3 subunit D OS=Homo sapiens GN=EIF3D PE=1 SV=1	0.159892	0.170814	0.190058	0.163673	0.159039	0.168471	0.147057	0.170705	0.216018	0.118764	0.134031	0.16266	0.146662	0.165959	0.138994	0.179696	0.170411	0.17462	0.167071	0.168992	0.135397	0.187211	0.158547	0.156938	0.179166	0.165513	0.181557	0.143252	0.163152	0.170282	0.137033	0.185134	0.172162	0.162128	0.167131	0.16519	0.00373231	0.966727	0.961739	0.0116432	0.908024	0.811579	-0.00791093	0.962883
sp#P60228#EIF3E_HUMAN	P60228				Eukaryotic translation initiation factor 3 subunit E OS=Homo sapiens GN=EIF3E PE=1 SV=1	0.170516	0.170814	0.177482	0.151954	0.16859	0.179153	0.1615	0.159757	0.152552	0.171021	0.174455	0.174133	0.172115	0.165959	0.164032	0.15569	0.155839	0.182762	0.177941	0.181848	0.162174	0.169419	0.137364	0.173255	0.179166	0.151963	0.191643	0.173352	0.151315	0.148308	0.173664	0.144024	0.159781	0.172766	0.175944	0.177352	-0.00137531	1	0.971982	-0.0256472	0.816602	0.596672	0.0242719	0.843422
sp#O00303#EIF3F_HUMAN	O00303				Eukaryotic translation initiation factor 3 subunit F OS=Homo sapiens GN=EIF3F PE=1 SV=1	0.234263	0.147521	0.152332	0.151954	0.159039	0.168471	0.175943	0.159757	0.159604	0.181473	0.18254	0.139713	0.159389	0.177367	0.164032	0.171694	0.170411	0.166477	0.167071	0.168992	0.175562	0.151627	0.169138	0.173255	NA	NA	NA	NA	NA	NA	0.146191	0.176912	0.159781	0.194043	0.158318	0.177352	0.0683258	0.636973	0.369689	-0.015423	0.891303	0.740561	0.0837488	0.516627
sp#O75821#EIF3G_HUMAN	O75821				Eukaryotic translation initiation factor 3 subunit G OS=Homo sapiens GN=EIF3G PE=1 SV=2	0.138643	0.194106	0.177482	0.163673	0.159039	0.168471	0.118172	0.159757	0.159604	0.191925	0.222964	0.139713	0.159389	0.177367	0.138994	0.163692	0.170411	0.182762	0.123594	0.168992	0.202338	0.142731	0.158547	0.254839	NA	NA	NA	NA	NA	NA	0.173664	0.135802	0.184542	0.183405	0.184757	0.153027	0.138613	0.347177	0.143811	0.227631	0.0333397	0.0562813	-0.0890183	0.508225
sp#O15372#EIF3H_HUMAN	O15372				Eukaryotic translation initiation factor 3 subunit H OS=Homo sapiens GN=EIF3H PE=1 SV=1	0.149268	0.155285	0.164907	0.175393	0.178141	0.189836	0.1615	0.137862	0.166655	0.171021	0.19871	0.16266	0.159389	0.15455	0.164032	0.163692	0.155839	0.190905	0.167071	0.181848	0.175562	0.160523	0.169138	0.156938	0.189369	0.165513	0.151297	0.173352	0.151315	0.159295	0.164506	0.16869	0.159781	0.172766	0.158318	0.177352	-0.0398904	0.803489	0.370549	0.00178194	0.981132	0.972865	-0.0416724	0.762224
sp#Q13347#EIF3I_HUMAN	Q13347				Eukaryotic translation initiation factor 3 subunit I OS=Homo sapiens GN=EIF3I PE=1 SV=1	0.159892	0.139757	0.177482	0.163673	0.187692	0.189836	0.190385	0.181653	0.131397	0.181473	0.150201	0.174133	0.172115	0.177367	0.138994	0.147688	0.184984	0.182762	0.167071	0.156136	0.175562	0.178315	0.169138	0.156938	0.163862	0.179062	0.151297	0.143252	0.180907	0.181269	0.164506	0.193357	0.147401	0.183405	0.158318	0.153027	-0.176605	0.246288	0.00489911	-0.0626422	0.564201	0.150905	-0.113963	0.3949
sp#O75822#EIF3J_HUMAN	O75822				Eukaryotic translation initiation factor 3 subunit J OS=Homo sapiens GN=EIF3J PE=1 SV=2	NA	NA	NA	NA	NA	NA	0.175943	0.170705	0.166655	0.150118	0.174455	0.16266	0.146662	0.143142	0.18907	0.15569	0.170411	0.199047	0.123594	0.194704	0.18895	0.160523	0.169138	0.156938	0.133252	0.151963	0.242076	0.163318	0.139478	0.148308	0.137033	0.176912	0.159781	0.162128	0.220009	0.140864	0.161781	0.273783	0.119566	0.113682	0.286306	0.254753	0.0480996	0.705273
sp#Q9UBQ5#EIF3K_HUMAN	Q9UBQ5				Eukaryotic translation initiation factor 3 subunit K OS=Homo sapiens GN=EIF3K PE=1 SV=1	0.159892	0.16305	0.177482	0.175393	0.178141	0.179153	0.1615	0.159757	0.152552	0.181473	0.18254	0.16266	0.159389	0.165959	0.164032	0.163692	0.170411	0.182762	0.199679	0.156136	0.162174	0.178315	0.147955	0.156938	0.194471	0.165513	0.17147	0.153285	0.151315	0.159295	0.19198	0.160468	0.172162	0.151489	0.167131	0.16519	-0.0703071	0.651685	0.137163	-0.0517946	0.6344	0.287736	-0.0185125	0.898994
sp#Q9Y262#EIF3L_HUMAN	Q9Y262				Eukaryotic translation initiation factor 3 subunit L OS=Homo sapiens GN=EIF3L PE=1 SV=1	0.170516	0.170814	0.164907	0.163673	0.159039	0.157789	0.175943	0.192601	0.152552	0.139667	0.158286	0.185606	0.159389	0.177367	0.164032	0.15569	0.184984	0.166477	0.167071	0.181848	0.162174	0.160523	0.169138	0.173255	0.174065	0.165513	0.17147	0.153285	0.163152	0.159295	0.155349	0.152246	0.172162	0.183405	0.184757	0.153027	-0.0449634	0.777467	0.30278	0.00594811	0.950191	0.885563	-0.0509115	0.709427
sp#Q7L2H7#EIF3M_HUMAN	Q7L2H7				Eukaryotic translation initiation factor 3 subunit M OS=Homo sapiens GN=EIF3M PE=1 SV=1	0.234263	0.100936	0.202633	0.187112	0.16859	0.147107	0.175943	0.159757	0.138448	0.191925	0.166371	0.185606	0.133936	0.165959	0.164032	0.163692	0.170411	0.190905	0.18881	0.168992	0.175562	0.160523	0.147955	0.173255	0.153659	0.179062	0.211817	0.153285	0.163152	0.159295	0.146191	0.152246	0.147401	0.194043	0.167131	0.177352	0.069442	0.631675	0.485606	0.108072	0.310584	0.0596455	-0.0386305	0.779866
sp#P60842#IF4A1_HUMAN	P60842				Eukaryotic initiation factor 4A-I OS=Homo sapiens GN=EIF4A1 PE=1 SV=1	0.159892	0.170814	0.164907	0.163673	0.16859	0.168471	0.175943	0.14881	0.1455	0.171021	0.19871	0.174133	0.172115	0.15455	0.176551	0.15569	0.155839	0.190905	0.167071	0.181848	0.162174	0.178315	0.147955	0.173255	0.174065	0.151963	0.17147	0.173352	0.151315	0.170282	0.155349	0.152246	0.159781	0.162128	0.19357	0.153027	0.0114218	0.92596	0.761496	0.0479076	0.650247	0.358857	-0.0364858	0.792373
sp#Q14240#IF4A2_HUMAN	Q14240				Eukaryotic initiation factor 4A-II OS=Homo sapiens GN=EIF4A2 PE=1 SV=2	NA	NA	NA	NA	NA	NA	0.147057	0.225444	0.173707	0.118764	0.174455	0.16266	0.159389	0.177367	0.18907	0.15569	0.141267	0.166477	0.167071	0.181848	0.162174	0.169419	0.158547	0.173255	0.128151	0.151963	0.161384	0.163318	0.204581	0.203243	0.246926	0.160468	0.135021	0.130212	0.131878	0.140864	-0.163396	0.283973	0.181608	-0.0750223	0.48896	0.532161	-0.0883738	0.511363
sp#P38919#IF4A3_HUMAN	P38919				Eukaryotic initiation factor 4A-III OS=Homo sapiens GN=EIF4A3 PE=1 SV=4	NA	NA	NA	NA	NA	NA	0.175943	0.192601	0.166655	0.16057	0.166371	0.139713	0.146662	0.15455	0.164032	0.179696	0.155839	0.182762	0.167071	0.168992	0.148785	0.187211	0.158547	0.156938	0.189369	0.151963	0.161384	0.163318	0.163152	0.159295	0.137033	0.16869	0.159781	0.162128	0.19357	0.16519	0.000597696	0.983377	0.991892	-0.0100717	0.930834	0.877931	0.0106694	0.924819
sp#P23588#IF4B_HUMAN	P23588				Eukaryotic translation initiation factor 4B OS=Homo sapiens GN=EIF4B PE=1 SV=2	NA	NA	NA	NA	NA	NA	0.190385	0.14881	0.159604	0.171021	0.174455	0.16266	0.159389	0.15455	0.151513	0.179696	0.184984	0.182762	0.177941	0.194704	0.148785	0.187211	0.137364	0.156938	0.174065	0.206161	0.17147	0.153285	0.163152	0.148308	0.164506	0.152246	0.159781	0.151489	0.211196	0.16519	-0.0764382	0.622537	0.254663	-0.0302513	0.783458	0.69853	-0.0461869	0.73627
sp#P06730#IF4E_HUMAN	P06730				Eukaryotic translation initiation factor 4E OS=Homo sapiens GN=EIF4E PE=1 SV=2	0.181141	0.16305	0.164907	0.151954	0.178141	0.157789	0.147057	0.159757	0.1455	0.16057	0.19871	0.174133	0.146662	0.143142	0.176551	0.163692	0.155839	0.20719	0.18881	0.156136	0.162174	0.196107	0.126773	0.173255	0.184268	0.165513	0.181557	0.173352	0.145397	0.148308	0.146191	0.16869	0.196922	0.151489	0.167131	0.177352	0.0794436	0.585076	0.171318	0.035796	0.733426	0.612739	0.0436476	0.730507
sp#Q13541#4EBP1_HUMAN	Q13541				Eukaryotic translation initiation factor 4E-binding protein 1 OS=Homo sapiens GN=EIF4EBP1 PE=1 SV=3	0.223638	0.20187	0.0391543	0.24571	0.0635272	0.221882	NA	NA	NA	NA	NA	NA	NA	NA	NA	NA	NA	NA	0.156202	0.246128	0.148785	0.133835	0.158547	0.173255	0.179166	0.165513	0.161384	0.163318	0.151315	0.170282	0.164506	0.127579	0.172162	0.183405	0.123065	0.274654	0.0679684	0.638673	0.726363	0.0124482	0.902082	0.965175	0.0555201	0.663937
sp#Q04637#IF4G1_HUMAN	Q04637				Eukaryotic translation initiation factor 4 gamma 1 OS=Homo sapiens GN=EIF4G1 PE=1 SV=4	0.149268	0.170814	0.177482	0.163673	0.187692	0.157789	0.147057	0.14881	0.1455	0.181473	0.19871	0.151186	0.172115	0.131733	0.164032	0.171694	0.141267	0.199047	0.167071	0.168992	0.162174	0.178315	0.147955	0.156938	0.184268	0.151963	0.161384	0.183385	0.151315	0.159295	0.155349	0.152246	0.172162	0.183405	0.184757	0.153027	0.0720041	0.619588	0.179978	0.0439647	0.676911	0.508448	0.0280393	0.821133
sp#P78344#IF4G2_HUMAN	P78344				Eukaryotic translation initiation factor 4 gamma 2 OS=Homo sapiens GN=EIF4G2 PE=1 SV=1	0.149268	0.147521	0.177482	0.163673	0.187692	0.179153	0.1615	0.159757	0.166655	0.171021	0.166371	0.185606	0.159389	0.143142	0.18907	0.15569	0.141267	0.199047	0.177941	0.143281	0.148785	0.196107	0.147955	0.189572	0.168963	0.192612	0.161384	0.153285	0.163152	0.170282	0.137033	0.135802	0.234062	0.162128	0.158318	0.201678	0.0643051	0.656207	0.435113	0.0850171	0.424185	0.226128	-0.020712	0.885807
sp#Q15056#IF4H_HUMAN	Q15056				Eukaryotic translation initiation factor 4H OS=Homo sapiens GN=EIF4H PE=1 SV=5	0.159892	0.178578	0.164907	0.140235	0.178141	0.157789	0.147057	0.159757	0.124345	0.191925	0.190625	0.185606	0.146662	0.143142	0.176551	0.131684	0.170411	0.20719	0.199679	0.143281	0.162174	0.205003	0.126773	0.140622	0.163862	0.151963	0.181557	0.163318	0.163152	0.170282	0.146191	0.152246	0.172162	0.183405	0.175944	0.177352	0.10369	0.479271	0.169865	0.091207	0.391525	0.223644	0.0124827	0.913904
sp#P55010#IF5_HUMAN	P55010				Eukaryotic translation initiation factor 5 OS=Homo sapiens GN=EIF5 PE=1 SV=2	0.149268	0.16305	0.190058	0.151954	0.187692	0.147107	0.1615	0.137862	0.138448	0.202376	0.19871	0.174133	0.172115	0.15455	0.176551	0.131684	0.141267	0.215332	0.177941	0.156136	0.162174	0.187211	0.137364	0.156938	0.163862	0.192612	0.181557	0.163318	0.151315	0.170282	0.155349	0.152246	0.184542	0.183405	0.175944	0.153027	0.0468156	0.742407	0.494429	0.041631	0.692889	0.575266	0.0051846	0.957914
sp#P63241#IF5A1_HUMAN	P63241				Eukaryotic translation initiation factor 5A-1 OS=Homo sapiens GN=EIF5A PE=1 SV=2	0.213014	0.147521	0.152332	0.151954	0.16859	0.168471	0.1615	0.159757	0.138448	0.212828	0.18254	0.16266	0.159389	0.143142	0.176551	0.131684	0.170411	0.20719	0.156202	0.181848	0.162174	0.178315	0.137364	0.173255	0.163862	0.165513	0.17147	0.173352	0.157234	0.181269	0.164506	0.16869	0.172162	0.162128	0.167131	0.16519	0.0563831	0.694769	0.411937	0.0342039	0.744624	0.509732	0.0221792	0.855859
sp#O60841#IF2P_HUMAN	O60841				Eukaryotic translation initiation factor 5B OS=Homo sapiens GN=EIF5B PE=1 SV=4	0.170516	0.194106	0.139756	0.175393	0.159039	0.168471	0.1615	0.159757	0.152552	0.181473	0.166371	0.185606	0.159389	0.15455	0.164032	0.15569	0.155839	0.199047	0.156202	0.168992	0.162174	0.160523	0.169138	0.173255	0.194471	0.138414	0.181557	0.163318	0.151315	0.148308	0.164506	0.160468	0.196922	0.172766	0.158318	0.153027	0.0792464	0.585979	0.115622	0.0217917	0.833599	0.691771	0.0574547	0.65332
sp#P56537#IF6_HUMAN	P56537				Eukaryotic translation initiation factor 6 OS=Homo sapiens GN=EIF6 PE=1 SV=1	0.181141	0.178578	0.152332	0.151954	0.16859	0.157789	0.147057	0.170705	0.152552	0.150118	0.174455	0.197079	0.159389	0.15455	0.18907	0.15569	0.141267	0.182762	0.156202	0.181848	0.162174	0.178315	0.158547	0.173255	0.189369	0.151963	0.17147	0.173352	0.157234	0.148308	0.19198	0.160468	0.147401	0.172766	0.167131	0.153027	0.0163756	0.899793	0.748621	-0.0238019	0.829982	0.672897	0.0401775	0.750382
sp#P08246#ELNE_HUMAN	P08246				Neutrophil elastase OS=Homo sapiens GN=ELANE PE=1 SV=1	0.159892	0.139757	0.215208	0.175393	0.139936	0.168471	0.1615	0.14881	0.244225	0.118764	0.134031	0.151186	0.146662	0.15455	0.113956	0.251714	0.214129	0.10948	0.156202	0.130425	0.148785	0.151627	0.232687	0.156938	0.163862	0.219711	0.141211	0.163318	0.16907	0.148308	0.19198	0.16869	0.159781	0.172766	0.131878	0.189515	0.0110494	0.927931	0.930832	0.0558677	0.597786	0.625049	-0.0448183	0.744108
sp#O95834#EMAL2_HUMAN	O95834				Echinoderm microtubule-associated protein-like 2 OS=Homo sapiens GN=EML2 PE=2 SV=1	0.138643	0.178578	0.152332	0.175393	0.139936	0.189836	0.147057	0.14881	0.187811	0.171021	0.158286	0.174133	NA	NA	NA	NA	NA	NA	0.167071	0.181848	0.162174	0.169419	0.158547	0.173255	0.163862	0.165513	0.151297	0.173352	0.16907	0.170282	0.182822	0.160468	0.147401	0.162128	0.149505	0.177352	-0.0047367	0.988277	0.939905	0.00954276	0.923552	0.861083	-0.0142795	0.924449
sp#Q32P44#EMAL3_HUMAN	Q32P44				Echinoderm microtubule-associated protein-like 3 OS=Homo sapiens GN=EML3 PE=1 SV=1	0.170516	0.124229	0.152332	0.163673	0.216346	0.189836	0.248156	0.236392	0.152552	0.150118	0.109777	0.151186	0.184842	0.177367	0.138994	0.147688	0.228701	0.133907	0.101856	0.130425	0.229114	0.213899	0.169138	0.140622	NA	NA	NA	NA	NA	NA	NA	NA	NA	NA	NA	NA	-0.162388	0.287002	0.38566	-0.249514	0.0204622	0.195345	0.087126	0.500207
sp#O94919#ENDD1_HUMAN	O94919				Endonuclease domain-containing 1 protein OS=Homo sapiens GN=ENDOD1 PE=1 SV=2	0.159892	0.20187	0.177482	0.128515	0.16859	0.147107	0.1615	0.170705	0.131397	0.191925	0.18254	0.16266	0.172115	0.15455	0.18907	0.163692	0.141267	0.17462	0.134463	0.181848	0.175562	0.169419	0.169138	0.173255	0.163862	0.165513	0.191643	0.193418	0.151315	0.159295	0.155349	0.160468	0.172162	0.172766	0.184757	0.140864	0.126035	0.391829	0.0390573	0.00716403	0.941172	0.900849	0.118871	0.360245
sp#P21128#ENDOU_HUMAN	P21128				Poly(U)-specific endoribonuclease OS=Homo sapiens GN=ENDOU PE=1 SV=2	0.149268	0.178578	0.164907	0.163673	0.178141	0.157789	0.1615	0.14881	0.1455	0.171021	0.190625	0.185606	0.146662	0.177367	0.201589	0.15569	0.155839	0.166477	0.145333	0.181848	0.175562	0.160523	0.169138	0.189572	0.179166	0.138414	0.17147	0.193418	0.145397	0.170282	0.173664	0.152246	0.184542	0.151489	0.175944	0.153027	0.0708579	0.624983	0.248067	0.06507	0.53966	0.235088	0.00578789	0.954269
sp#P06733#ENOA_HUMAN	P06733				Alpha-enolase OS=Homo sapiens GN=ENO1 PE=1 SV=2	0.159892	0.155285	0.152332	0.187112	0.159039	0.179153	0.1615	0.159757	0.166655	0.171021	0.166371	0.16266	0.159389	0.143142	0.176551	0.171694	0.155839	0.17462	0.177941	0.156136	0.175562	0.160523	0.169138	0.173255	0.189369	0.151963	0.141211	0.153285	0.16907	0.159295	0.19198	0.152246	0.159781	0.162128	0.149505	0.177352	-0.0205497	0.904471	0.669684	0.0108316	0.914021	0.823954	-0.0313813	0.822352
sp#P29317#EPHA2_HUMAN	P29317				Ephrin type-A receptor 2 OS=Homo sapiens GN=EPHA2 PE=1 SV=2	0.149268	0.225163	0.164907	0.140235	0.149488	0.157789	0.204828	0.14881	0.152552	0.171021	0.174455	0.16266	0.133936	0.257228	0.176551	0.15569	0.155839	0.125765	0.167071	0.181848	0.148785	0.187211	0.158547	0.140622	0.214877	0.138414	0.161384	0.153285	0.139478	0.148308	0.182822	0.160468	0.184542	0.151489	0.167131	0.153027	-0.0565563	0.71897	0.590868	-0.196115	0.0687248	0.0662231	0.139558	0.28382
sp#P07099#HYEP_HUMAN	P07099				Epoxide hydrolase 1 OS=Homo sapiens GN=EPHX1 PE=1 SV=1	0.149268	0.178578	0.177482	0.128515	0.187692	0.168471	0.1615	0.14881	0.159604	0.191925	0.158286	0.174133	0.172115	0.165959	0.164032	0.171694	0.155839	0.17462	0.145333	0.181848	0.175562	0.187211	0.147955	0.156938	0.168963	0.138414	0.191643	0.183385	0.145397	0.170282	0.164506	0.16869	0.147401	0.183405	0.184757	0.140864	0.0792716	0.585864	0.141584	-0.0424842	0.697429	0.465449	0.121756	0.348875
sp#P34913#HYES_HUMAN	P34913				Bifunctional epoxide hydrolase 2 OS=Homo sapiens GN=EPHX2 PE=1 SV=2	0.159892	0.170814	0.190058	0.198832	0.149488	0.147107	0.147057	0.14881	0.159604	0.171021	0.174455	0.197079	0.172115	0.15455	0.18907	0.171694	0.170411	0.150192	0.199679	0.168992	0.18895	0.116043	0.158547	0.205888	0.153659	0.165513	0.151297	0.223517	0.16907	0.148308	0.164506	0.152246	0.172162	0.172766	0.167131	0.177352	0.0894912	0.539938	0.245079	0.131512	0.217802	0.040816	-0.0420209	0.76021
sp#P58107#EPIPL_HUMAN	P58107				Epiplakin OS=Homo sapiens GN=EPPK1 PE=1 SV=2	0.181141	0.147521	0.152332	0.151954	0.16859	0.200518	0.1615	0.159757	0.152552	0.16057	0.190625	0.174133	0.210294	0.177367	0.151513	0.171694	0.155839	0.150192	0.199679	0.168992	0.135397	0.160523	0.158547	0.173255	0.174065	0.165513	0.17147	0.143252	0.163152	0.170282	0.182822	0.16869	0.172162	0.151489	0.158318	0.16519	-0.170663	0.262783	0.00443831	-0.122457	0.256822	0.0236145	-0.0482055	0.724759
sp#P07814#SYEP_HUMAN	P07814				Bifunctional glutamate/proline--tRNA ligase OS=Homo sapiens GN=EPRS PE=1 SV=5	0.149268	0.170814	0.164907	0.163673	0.159039	0.189836	0.1615	0.159757	0.152552	0.171021	0.190625	0.16266	0.159389	0.15455	0.176551	0.171694	0.155839	0.17462	0.156202	0.181848	0.162174	0.178315	0.158547	0.173255	0.174065	0.165513	0.181557	0.163318	0.157234	0.159295	0.164506	0.152246	0.184542	0.183405	0.167131	0.16519	0.0478777	0.737065	0.249378	0.0105523	0.916085	0.782433	0.0373254	0.766843
sp#P42566#EPS15_HUMAN	P42566				Epidermal growth factor receptor substrate 15 OS=Homo sapiens GN=EPS15 PE=1 SV=2	0.234263	0.131993	0.102031	0.151954	0.197243	0.115061	0.175943	0.159757	0.187811	0.181473	0.174455	0.105294	0.159389	0.177367	0.138994	0.187698	0.126694	0.182762	0.156202	0.20756	0.18895	0.169419	0.137364	0.156938	0.179166	0.206161	0.17147	0.163318	0.16907	0.115347	0.164506	0.144024	0.221682	0.183405	0.167131	0.128702	0.0810975	0.577527	0.396776	-0.249738	0.0203488	0.023267	0.330836	0.0116589
sp#Q9UBC2#EP15R_HUMAN	Q9UBC2				Epidermal growth factor receptor substrate 15-like 1 OS=Homo sapiens GN=EPS15L1 PE=1 SV=1	0.149268	0.194106	0.152332	0.151954	0.16859	0.179153	0.175943	0.126914	0.166655	0.16057	0.18254	0.185606	0.159389	0.200185	0.138994	0.171694	0.155839	0.17462	NA	NA	NA	NA	NA	NA	0.163862	0.192612	0.181557	0.153285	0.151315	0.181269	0.19198	0.144024	0.221682	0.183405	0.149505	0.140864	0.0156464	0.903638	0.862171	-0.066593	0.539596	0.401702	0.0822394	0.524055
sp#Q8TE68#ES8L1_HUMAN	Q8TE68				Epidermal growth factor receptor kinase substrate 8-like protein 1 OS=Homo sapiens GN=EPS8L1 PE=1 SV=3	0.149268	0.194106	0.177482	0.151954	0.16859	0.157789	0.1615	0.170705	0.152552	0.171021	0.18254	0.16266	0.159389	0.15455	0.176551	0.15569	0.141267	0.190905	0.167071	0.168992	0.175562	0.178315	0.147955	0.156938	0.184268	0.151963	0.17147	0.163318	0.151315	0.159295	0.164506	0.152246	0.172162	0.183405	0.175944	0.153027	0.0589765	0.682052	0.157202	-0.00758652	0.949257	0.871247	0.066563	0.6043
sp#Q9H6S3#ES8L2_HUMAN	Q9H6S3				Epidermal growth factor receptor kinase substrate 8-like protein 2 OS=Homo sapiens GN=EPS8L2 PE=1 SV=2	0.149268	0.170814	0.177482	0.163673	0.178141	0.157789	0.175943	0.170705	0.1455	0.171021	0.18254	0.16266	0.172115	0.15455	0.176551	0.15569	0.155839	0.182762	0.156202	0.168992	0.162174	0.196107	0.137364	0.156938	0.179166	0.151963	0.181557	0.173352	0.145397	0.159295	0.155349	0.152246	0.172162	0.183405	0.184757	0.153027	0.0463606	0.744698	0.316281	-0.00837932	0.943377	0.862281	0.05474	0.668237
sp#Q9NZ08#ERAP1_HUMAN	Q9NZ08				Endoplasmic reticulum aminopeptidase 1 OS=Homo sapiens GN=ERAP1 PE=1 SV=3	0.159892	0.155285	0.164907	0.163673	0.178141	0.179153	0.190385	0.170705	0.173707	0.16057	0.125946	0.208552	0.146662	0.177367	0.138994	0.203702	0.170411	0.133907	0.167071	0.156136	0.175562	0.142731	0.190321	0.173255	NA	NA	NA	NA	NA	NA	0.182822	0.160468	0.147401	0.172766	0.167131	0.153027	-0.0676663	0.664409	0.306344	-0.0496236	0.648883	0.519701	-0.0180428	0.901814
sp#Q7Z2K6#ERMP1_HUMAN	Q7Z2K6				Endoplasmic reticulum metallopeptidase 1 OS=Homo sapiens GN=ERMP1 PE=1 SV=2	0.149268	0.217399	0.164907	0.163673	0.139936	0.147107	0.175943	0.159757	0.166655	0.139667	0.125946	0.208552	0.159389	0.200185	0.164032	0.163692	0.214129	0.133907	0.145333	0.168992	0.18895	0.160523	0.17973	0.156938	NA	NA	NA	NA	NA	NA	NA	NA	NA	NA	NA	NA	0.0583768	0.684984	0.554309	0.0558078	0.598174	0.635944	0.00256901	0.973725
sp#Q96HE7#ERO1A_HUMAN	Q96HE7				ERO1-like protein alpha OS=Homo sapiens GN=ERO1L PE=1 SV=2	0.149268	0.186342	0.164907	0.151954	0.178141	0.157789	0.1615	0.170705	0.1455	0.191925	0.174455	0.16266	0.146662	0.15455	0.18907	0.15569	0.155839	0.182762	0.177941	0.156136	0.162174	0.196107	0.137364	0.156938	0.184268	0.151963	0.181557	0.163318	0.145397	0.159295	0.164506	0.152246	0.184542	0.162128	0.175944	0.153027	0.079763	0.583614	0.15188	-0.0266938	0.809037	0.567403	0.106457	0.411785
sp#P30040#ERP29_HUMAN	P30040				Endoplasmic reticulum resident protein 29 OS=Homo sapiens GN=ERP29 PE=1 SV=4	0.149268	0.16305	0.177482	0.175393	0.159039	0.168471	0.1615	0.159757	0.152552	0.171021	0.166371	0.185606	0.172115	0.15455	0.176551	0.163692	0.170411	0.166477	0.167071	0.156136	0.148785	0.169419	0.169138	0.156938	0.179166	0.165513	0.141211	0.173352	0.163152	0.170282	0.182822	0.160468	0.159781	0.172766	0.158318	0.16519	-0.0331754	0.838269	0.380189	0.0274415	0.792759	0.367979	-0.060617	0.655434
sp#Q9BS26#ERP44_HUMAN	Q9BS26				Endoplasmic reticulum resident protein 44 OS=Homo sapiens GN=ERP44 PE=1 SV=1	0.181141	0.170814	0.164907	0.163673	0.149488	0.168471	0.1615	0.159757	0.159604	0.16057	0.18254	0.174133	0.159389	0.15455	0.18907	0.163692	0.155839	0.17462	0.167071	0.143281	0.175562	0.222795	0.137364	0.140622	0.179166	0.151963	0.17147	0.173352	0.145397	0.181269	0.155349	0.152246	0.184542	0.183405	0.167131	0.16519	0.167229	0.258191	0.00296782	0.0377662	0.719649	0.427727	0.129463	0.319629
sp#P10768#ESTD_HUMAN	P10768				S-formylglutathione hydrolase OS=Homo sapiens GN=ESD PE=1 SV=2	0.181141	0.170814	0.164907	0.175393	0.159039	0.147107	0.1615	0.159757	0.152552	0.171021	0.174455	0.174133	0.184842	0.15455	0.176551	0.15569	0.155839	0.182762	0.167071	0.181848	0.135397	0.169419	0.158547	0.189572	0.194471	0.138414	0.151297	0.163318	0.157234	0.170282	0.173664	0.152246	0.172162	0.183405	0.149505	0.177352	0.00602094	0.954579	0.913537	0.0399718	0.704333	0.442484	-0.0339508	0.807226
sp#Q6NXG1#ESRP1_HUMAN	Q6NXG1				Epithelial splicing regulatory protein 1 OS=Homo sapiens GN=ESRP1 PE=1 SV=2	NA	NA	NA	NA	NA	NA	0.219271	0.14881	0.1455	0.171021	0.190625	0.139713	0.172115	0.165959	0.164032	0.171694	0.170411	0.158335	0.199679	0.156136	0.175562	0.178315	0.137364	0.156938	0.143456	0.165513	0.181557	0.183385	0.16907	0.203243	0.137033	0.16869	0.147401	0.172766	0.184757	0.177352	0.012484	0.920341	0.873788	0.00956058	0.92342	0.916166	0.00292341	0.971582
sp#Q9H6T0#ESRP2_HUMAN	Q9H6T0				Epithelial splicing regulatory protein 2 OS=Homo sapiens GN=ESRP2 PE=1 SV=1	0.27676	0.124229	0.00142855	0.0933569	0.436022	0.0296038	0.132614	0.159757	0.208966	0.129215	0.166371	0.174133	0.172115	0.131733	0.214108	0.171694	0.170411	0.150192	0.18881	0.181848	0.175562	0.151627	0.147955	0.173255	NA	NA	NA	NA	NA	NA	NA	NA	NA	NA	NA	NA	0.019662	0.88249	0.957162	-0.411384	0.00013026	0.355823	0.431046	0.00102988
sp#Q9BSJ8#ESYT1_HUMAN	Q9BSJ8				Extended synaptotagmin-1 OS=Homo sapiens GN=ESYT1 PE=1 SV=1	0.170516	0.178578	0.164907	0.151954	0.178141	0.147107	0.190385	0.192601	0.173707	0.150118	0.142116	0.16266	0.172115	0.177367	0.164032	0.171694	0.170411	0.158335	0.156202	0.168992	0.175562	0.169419	0.169138	0.156938	0.184268	0.151963	0.191643	0.153285	0.157234	0.170282	0.164506	0.16869	0.159781	0.172766	0.175944	0.153027	-0.015006	0.933778	0.742234	-0.0864679	0.424519	0.0624159	0.0714619	0.578637
sp#A0FGR8#ESYT2_HUMAN	A0FGR8				Extended synaptotagmin-2 OS=Homo sapiens GN=ESYT2 PE=1 SV=1	0.159892	0.155285	0.164907	0.163673	0.187692	0.157789	0.175943	0.159757	0.152552	0.181473	0.166371	0.151186	0.159389	0.15455	0.176551	0.15569	0.184984	0.17462	0.167071	0.156136	0.18895	0.178315	0.147955	0.156938	NA	NA	NA	NA	NA	NA	0.173664	0.160468	0.159781	0.172766	0.175944	0.153027	0.0249234	0.854911	0.594697	-0.011267	0.921986	0.803311	0.0361904	0.773423
sp#P62495#ERF1_HUMAN	P62495				Eukaryotic peptide chain release factor subunit 1 OS=Homo sapiens GN=ETF1 PE=1 SV=3	0.159892	0.170814	0.177482	0.151954	0.16859	0.168471	0.190385	0.181653	0.1455	0.171021	0.166371	0.16266	0.172115	0.15455	0.176551	0.147688	0.170411	0.182762	0.145333	0.168992	0.215726	0.142731	0.169138	0.173255	0.15876	0.206161	0.161384	0.173352	0.180907	0.137321	0.173664	0.185134	0.159781	0.151489	0.167131	0.16519	-0.0697524	0.654349	0.283629	-0.0489823	0.653187	0.346196	-0.0207702	0.885459
sp#P13804#ETFA_HUMAN	P13804				Electron transfer flavoprotein subunit alpha, mitochondrial OS=Homo sapiens GN=ETFA PE=1 SV=1	0.159892	0.170814	0.164907	0.175393	0.159039	0.157789	0.1615	0.159757	0.152552	0.171021	0.166371	0.185606	0.172115	0.15455	0.176551	0.147688	0.155839	0.190905	0.167071	0.143281	0.162174	0.196107	0.158547	0.156938	0.179166	0.151963	0.161384	0.183385	0.157234	0.159295	0.164506	0.160468	0.159781	0.172766	0.167131	0.177352	0.0606433	0.673926	0.160282	0.0616478	0.560943	0.121261	-0.00100452	1
sp#P38117#ETFB_HUMAN	P38117				Electron transfer flavoprotein subunit beta OS=Homo sapiens GN=ETFB PE=1 SV=3	NA	NA	NA	NA	NA	NA	0.1615	0.181653	0.173707	0.16057	0.158286	0.16266	0.146662	0.15455	0.164032	0.179696	0.141267	0.190905	0.134463	0.194704	0.175562	0.178315	0.147955	0.173255	0.204674	0.124864	0.17147	0.173352	0.139478	0.159295	0.164506	0.144024	0.172162	0.194043	0.184757	0.140864	0.113001	0.441599	0.157816	-0.0115763	0.919698	0.899459	0.124578	0.337975
sp#Q16134#ETFD_HUMAN	Q16134				Electron transfer flavoprotein-ubiquinone oxidoreductase, mitochondrial OS=Homo sapiens GN=ETFDH PE=1 SV=2	NA	NA	NA	NA	NA	NA	0.175943	0.159757	0.187811	0.16057	0.166371	0.151186	0.133936	0.177367	0.201589	0.163692	0.155839	0.17462	0.167071	0.156136	0.148785	0.142731	0.190321	0.205888	0.15876	0.192612	0.151297	0.163318	0.174989	0.181269	NA	NA	NA	NA	NA	NA	-0.00195444	1	0.981418	0.0836577	0.431565	0.283872	-0.0856121	0.524924
sp#O95571#ETHE1_HUMAN	O95571				Persulfide dioxygenase ETHE1, mitochondrial OS=Homo sapiens GN=ETHE1 PE=1 SV=2	0.159892	0.178578	0.177482	0.163673	0.149488	0.179153	NA	NA	NA	NA	NA	NA	0.159389	0.165959	0.164032	0.171694	0.170411	0.166477	0.145333	0.168992	0.162174	0.160523	0.200912	0.156938	0.168963	0.179062	0.181557	0.153285	0.16907	0.159295	0.201137	0.16869	0.147401	0.140851	0.175944	0.16519	-0.0577657	0.712955	0.321057	0.016358	0.873306	0.767412	-0.0741237	0.583244
sp#Q92817#EVPL_HUMAN	Q92817				Envoplakin OS=Homo sapiens GN=EVPL PE=1 SV=3	0.149268	0.178578	0.177482	0.151954	0.187692	0.147107	0.1615	0.159757	0.1455	0.191925	0.18254	0.151186	0.159389	0.143142	0.201589	0.15569	0.141267	0.182762	0.156202	0.156136	0.175562	0.205003	0.137364	0.156938	0.179166	0.138414	0.191643	0.183385	0.145397	0.159295	0.155349	0.152246	0.172162	0.183405	0.184757	0.140864	0.170328	0.249603	0.0093839	0.0119019	0.906114	0.843393	0.158426	0.224421
sp#Q01844#EWS_HUMAN	Q01844				RNA-binding protein EWS OS=Homo sapiens GN=EWSR1 PE=1 SV=1	0.128019	0.20187	0.202633	0.175393	0.16859	0.136425	0.190385	0.137862	0.180759	0.118764	0.18254	0.197079	0.159389	0.165959	0.176551	0.171694	0.141267	0.166477	NA	NA	NA	NA	NA	NA	NA	NA	NA	NA	NA	NA	0.146191	0.160468	0.209302	0.183405	0.158318	0.16519	0.115115	0.43329	0.335392	0.134495	0.207602	0.128715	-0.0193799	0.89379
sp#Q9NV70#EXOC1_HUMAN	Q9NV70				Exocyst complex component 1 OS=Homo sapiens GN=EXOC1 PE=1 SV=4	NA	NA	NA	NA	NA	NA	0.1615	0.170705	0.166655	0.171021	0.166371	0.174133	0.172115	0.177367	0.176551	0.15569	0.170411	0.166477	0.18881	0.130425	0.162174	0.187211	0.169138	0.156938	0.174065	0.179062	0.20173	0.143252	0.151315	0.181269	0.137033	0.152246	0.122641	0.162128	0.237636	0.153027	0.00501705	0.959907	0.95108	0.0714097	0.501331	0.408569	-0.0663927	0.624116
sp#Q96KP1#EXOC2_HUMAN	Q96KP1				Exocyst complex component 2 OS=Homo sapiens GN=EXOC2 PE=1 SV=1	NA	NA	NA	NA	NA	NA	0.1615	0.170705	0.173707	0.181473	0.150201	0.174133	0.172115	0.177367	0.138994	0.187698	0.214129	0.133907	0.145333	0.181848	0.175562	0.160523	0.169138	0.189572	NA	NA	NA	NA	NA	NA	0.137033	0.193357	0.135021	0.194043	0.175944	0.153027	0.00833771	0.942293	0.925297	0.0222253	0.830448	0.81756	-0.0138875	0.92681
sp#Q96A65#EXOC4_HUMAN	Q96A65				Exocyst complex component 4 OS=Homo sapiens GN=EXOC4 PE=1 SV=1	0.138643	0.20187	0.152332	0.151954	0.197243	0.147107	NA	NA	NA	NA	NA	NA	0.146662	0.200185	0.151513	0.163692	0.214129	0.150192	0.134463	0.168992	0.18895	0.151627	0.190321	0.173255	NA	NA	NA	NA	NA	NA	0.219453	0.16869	0.135021	0.162128	0.140691	0.16519	-0.0963713	0.531957	0.422147	-0.0474419	0.663572	0.690707	-0.0489294	0.720647
sp#O00471#EXOC5_HUMAN	O00471				Exocyst complex component 5 OS=Homo sapiens GN=EXOC5 PE=1 SV=1	NA	NA	NA	NA	NA	NA	0.147057	0.170705	0.194862	0.171021	0.158286	0.151186	0.172115	0.143142	0.201589	0.163692	0.155839	0.166477	0.145333	0.156136	0.148785	0.169419	0.211504	0.173255	NA	NA	NA	NA	NA	NA	0.173664	0.160468	0.159781	0.140851	0.158318	0.201678	0.0897003	0.539017	0.261857	0.117789	0.269365	0.167097	-0.0280884	0.841833
sp#Q9Y2D4#EXC6B_HUMAN	Q9Y2D4				Exocyst complex component 6B OS=Homo sapiens GN=EXOC6B PE=1 SV=3	NA	NA	NA	NA	NA	NA	0.190385	0.170705	0.159604	0.171021	0.158286	0.185606	0.159389	0.165959	0.176551	0.163692	0.184984	0.158335	0.156202	0.194704	0.18895	0.142731	0.158547	0.156938	NA	NA	NA	NA	NA	NA	0.19198	0.160468	0.159781	0.151489	0.167131	0.189515	-0.0811021	0.60075	0.235505	-0.0319617	0.771241	0.624703	-0.0491404	0.71945
sp#P15311#EZRI_HUMAN	P15311				Ezrin OS=Homo sapiens GN=EZR PE=1 SV=4	0.159892	0.178578	0.164907	0.151954	0.178141	0.168471	0.147057	0.159757	0.1455	0.181473	0.190625	0.151186	0.159389	0.15455	0.18907	0.163692	0.141267	0.182762	0.18881	0.168992	0.162174	0.169419	0.147955	0.156938	0.189369	0.165513	0.151297	0.173352	0.151315	0.159295	0.173664	0.152246	0.159781	0.162128	0.184757	0.16519	-0.00692456	0.976653	0.88239	-0.0421869	0.699479	0.433629	0.0352623	0.778816
sp#Q9Y624#JAM1_HUMAN	Q9Y624				Junctional adhesion molecule A OS=Homo sapiens GN=F11R PE=1 SV=1	0.149268	0.170814	0.177482	0.128515	0.216346	0.147107	0.175943	0.181653	0.1455	0.16057	0.150201	0.208552	0.146662	0.223002	0.164032	0.163692	0.199556	0.133907	0.145333	0.168992	0.229114	0.151627	0.158547	0.156938	0.148557	0.206161	0.181557	0.173352	0.151315	0.192256	NA	NA	NA	NA	NA	NA	-0.0587579	0.708033	0.572083	-0.0865663	0.423987	0.437896	0.0278084	0.822496
sp#Q01469#FABP5_HUMAN	Q01469				Fatty acid-binding protein, epidermal OS=Homo sapiens GN=FABP5 PE=1 SV=3	0.159892	0.170814	0.164907	0.175393	0.16859	0.168471	0.147057	0.14881	0.138448	0.223279	0.190625	0.151186	0.172115	0.15455	0.226627	0.147688	0.155839	0.158335	0.210548	0.168992	0.148785	0.142731	0.169138	0.173255	0.214877	0.151963	0.151297	0.153285	0.151315	0.148308	0.173664	0.16869	0.172162	0.172766	0.140691	0.177352	-0.0288496	0.860847	0.751291	-0.0662862	0.541487	0.323363	0.0374366	0.766199
sp#P16930#FAAA_HUMAN	P16930				Fumarylacetoacetase OS=Homo sapiens GN=FAH PE=1 SV=2	0.181141	0.178578	0.164907	0.175393	0.159039	0.157789	0.175943	0.181653	0.187811	0.150118	0.134031	0.174133	0.172115	0.211593	0.164032	0.15569	0.199556	0.117622	0.177941	0.130425	0.202338	0.151627	0.17973	0.189572	NA	NA	NA	NA	NA	NA	NA	NA	NA	NA	NA	NA	0.00509806	0.959477	0.955436	-0.0337037	0.758856	0.762719	0.0388018	0.758308
sp#A6NFQ2#F115C_HUMAN	A6NFQ2				Protein FAM115C OS=Homo sapiens GN=FAM115C PE=2 SV=2	NA	NA	NA	NA	NA	NA	0.175943	0.14881	0.152552	0.171021	0.18254	0.185606	0.172115	0.15455	0.151513	0.147688	0.170411	0.199047	0.167071	0.20756	0.18895	0.142731	0.158547	0.173255	0.199573	0.206161	0.131124	0.123186	0.174989	0.148308	0.164506	0.209801	0.172162	0.140851	0.123065	0.201678	-0.247113	0.103307	0.00898728	-0.0726046	0.503217	0.408544	-0.174508	0.190228
sp#Q9NWS6#F118A_HUMAN	Q9NWS6				Protein FAM118A OS=Homo sapiens GN=FAM118A PE=2 SV=2	0.170516	0.0854081	0.114606	0.151954	0.197243	0.253928	0.219271	0.302079	0.117293	0.171021	0.0774375	0.185606	0.108483	0.200185	0.214108	0.187698	0.170411	0.133907	0.167071	0.181848	0.175562	0.133835	0.137364	0.254839	NA	NA	NA	NA	NA	NA	0.0546136	0.300244	0.122641	0.236598	0.0613736	0.238166	-0.297867	0.0491748	0.21695	-0.379678	0.000414692	0.164027	0.0818114	0.526172
sp#Q9BZQ8#NIBAN_HUMAN	Q9BZQ8				Protein Niban OS=Homo sapiens GN=FAM129A PE=1 SV=1	0.159892	0.178578	0.164907	0.163673	0.149488	0.189836	0.147057	0.192601	0.166655	0.16057	0.158286	0.16266	0.159389	0.177367	0.138994	0.171694	0.184984	0.166477	0.167071	0.181848	0.162174	0.151627	0.169138	0.173255	0.15876	0.165513	0.181557	0.173352	0.145397	0.192256	0.164506	0.160468	0.159781	0.162128	0.19357	0.153027	-0.0339974	0.833993	0.479148	0.0097993	0.921654	0.851527	-0.0437967	0.749975
sp#Q96TA1#NIBL1_HUMAN	Q96TA1				Niban-like protein 1 OS=Homo sapiens GN=FAM129B PE=1 SV=3	0.149268	0.178578	0.190058	0.151954	0.178141	0.147107	0.1615	0.159757	0.1455	0.181473	0.190625	0.16266	0.159389	0.15455	0.201589	0.147688	0.155839	0.190905	0.167071	0.156136	0.175562	0.196107	0.137364	0.156938	0.179166	0.151963	0.191643	0.173352	0.145397	0.159295	0.155349	0.152246	0.172162	0.172766	0.19357	0.153027	0.117632	0.423516	0.0386943	0.0481594	0.648559	0.412707	0.0694725	0.588997
sp#Q96A26#F162A_HUMAN	Q96A26				Protein FAM162A OS=Homo sapiens GN=FAM162A PE=1 SV=2	NA	NA	NA	NA	NA	NA	NA	NA	NA	NA	NA	NA	0.146662	0.15455	0.176551	0.147688	0.170411	0.199047	0.167071	0.156136	0.135397	0.205003	0.147955	0.173255	0.189369	0.111315	0.17147	0.173352	0.127642	0.203243	0.155349	0.144024	0.159781	0.172766	0.220009	0.140864	0.132228	0.369424	0.192493	0.175038	0.101434	0.182373	-0.0428103	0.755655
sp#Q9BRX8#F213A_HUMAN	Q9BRX8				Redox-regulatory protein FAM213A OS=Homo sapiens GN=FAM213A PE=1 SV=3	0.149268	0.186342	0.152332	0.151954	0.149488	0.168471	0.175943	0.159757	0.152552	0.191925	0.174455	0.16266	0.159389	0.165959	0.18907	0.147688	0.170411	0.17462	0.177941	0.156136	0.148785	0.205003	0.147955	0.140622	0.163862	0.151963	0.161384	0.183385	0.163152	0.159295	0.137033	0.152246	0.209302	0.204682	0.149505	0.16519	0.150693	0.307474	0.036429	-0.0045479	0.971818	0.914018	0.155241	0.233771
sp#B3EWG3#FM25A_HUMAN,sp#B3EWG4#FM25B_HUMAN,sp#B3EWG5#FM25C_HUMAN,sp#B3EWG6#FM25G_HUMAN	B3EWG3				Protein FAM25A OS=Homo sapiens GN=FAM25A PE=2 SV=1,Protein FAM25B OS=Homo sapiens GN=FAM25B PE=2 SV=1,Protein FAM25C OS=Homo sapiens GN=FAM25C PE=2 SV=1,Protein FAM25G OS=Homo sapiens GN=FAM25G PE=2 SV=1	0.191765	0.178578	0.127181	0.210551	0.149488	0.147107	0.118172	0.126914	0.131397	0.223279	0.255304	0.12824	0.184842	0.15455	0.176551	0.179696	0.112122	0.182762	0.254026	0.168992	0.108621	0.142731	0.158547	0.156938	0.194471	0.165513	0.131124	0.163318	0.151315	0.159295	0.201137	0.152246	0.159781	0.183405	0.140691	0.16519	-0.0341616	0.833139	0.781204	-0.050443	0.643401	0.713441	0.0162814	0.891092
sp#Q96BQ1#FAM3D_HUMAN	Q96BQ1				Protein FAM3D OS=Homo sapiens GN=FAM3D PE=1 SV=1	0.181141	0.131993	0.177482	0.140235	0.225897	0.157789	0.204828	0.236392	0.131397	0.150118	0.125946	0.197079	0.197568	0.165959	0.138994	0.15569	0.170411	0.166477	0.156202	0.143281	0.18895	0.187211	0.158547	0.173255	0.148557	0.206161	0.151297	0.183385	0.163152	0.181269	0.146191	0.234467	0.147401	0.119574	0.167131	0.16519	-0.25186	0.0967844	0.0281935	-0.162705	0.131315	0.109543	-0.0891548	0.507562
sp#Q6NSW5#FA45B_HUMAN,sp#Q8TCE6#FA45A_HUMAN	Q6NSW5				Protein FAM45B OS=Homo sapiens GN=FAM45B PE=2 SV=1,Protein FAM45A OS=Homo sapiens GN=FAM45A PE=2 SV=1	0.170516	0.16305	0.152332	0.163673	0.149488	0.2112	0.175943	0.159757	0.194862	0.181473	0.134031	0.151186	0.133936	0.268636	0.126475	0.147688	0.170411	0.150192	0.134463	0.194704	0.202338	0.133835	0.190321	0.156938	NA	NA	NA	NA	NA	NA	0.173664	0.185134	0.135021	0.172766	0.149505	0.16519	-0.134358	0.379928	0.313119	-0.174108	0.106271	0.162999	0.0397505	0.752839
sp#Q9NUQ9#FA49B_HUMAN	Q9NUQ9				Protein FAM49B OS=Homo sapiens GN=FAM49B PE=1 SV=1	0.170516	0.178578	0.164907	0.175393	0.139936	0.168471	0.1615	0.137862	0.159604	0.181473	0.18254	0.151186	0.146662	0.165959	0.138994	0.203702	0.170411	0.158335	0.156202	0.181848	0.148785	0.169419	0.17973	0.156938	0.15876	0.192612	0.141211	0.153285	0.192744	0.159295	0.210295	0.176912	0.122641	0.140851	0.131878	0.21384	-0.0649876	0.677416	0.42412	0.0287377	0.783465	0.704623	-0.0937253	0.485616
sp#Q6ZRV2#FA83H_HUMAN	Q6ZRV2				Protein FAM83H OS=Homo sapiens GN=FAM83H PE=1 SV=3	0.159892	0.131993	0.190058	0.163673	0.16859	0.179153	0.1615	0.170705	0.166655	0.150118	0.174455	0.174133	0.146662	0.177367	0.164032	0.163692	0.199556	0.150192	0.145333	0.194704	0.162174	0.151627	0.169138	0.173255	0.179166	0.151963	0.181557	0.173352	0.145397	0.159295	0.146191	0.185134	0.159781	0.140851	0.184757	0.177352	-0.0743209	0.632539	0.191601	0.0388681	0.711982	0.498107	-0.113189	0.398167
sp#Q9Y285#SYFA_HUMAN	Q9Y285				Phenylalanine--tRNA ligase alpha subunit OS=Homo sapiens GN=FARSA PE=1 SV=3	NA	NA	NA	NA	NA	NA	0.0892861	0.115966	0.258328	0.233731	0.134031	0.116767	0.184842	0.165959	0.164032	0.179696	0.141267	0.166477	0.18881	0.130425	0.162174	0.178315	0.169138	0.173255	0.240385	0.0977653	0.151297	0.203451	0.13356	0.115347	0.146191	0.16869	0.196922	0.151489	0.202383	0.140864	0.298354	0.0450673	0.0750368	-0.0336442	0.759278	0.839532	0.331998	0.01137
sp#Q9NSD9#SYFB_HUMAN	Q9NSD9				Phenylalanine--tRNA ligase beta subunit OS=Homo sapiens GN=FARSB PE=1 SV=3	0.128019	0.186342	0.190058	0.163673	0.178141	0.147107	0.1615	0.14881	0.152552	0.181473	0.190625	0.16266	0.172115	0.143142	0.18907	0.163692	0.170411	0.17462	0.156202	0.156136	0.175562	0.169419	0.158547	0.173255	0.168963	0.151963	0.191643	0.173352	0.151315	0.181269	0.146191	0.16869	0.196922	0.162128	0.167131	0.16519	0.124542	0.397353	0.0410849	0.109537	0.30412	0.0163711	0.015005	0.898748
sp#P49327#FAS_HUMAN	P49327				Fatty acid synthase OS=Homo sapiens GN=FASN PE=1 SV=3	0.159892	0.16305	0.177482	0.163673	0.16859	0.179153	0.175943	0.159757	0.152552	0.181473	0.18254	0.16266	0.172115	0.15455	0.176551	0.147688	0.170411	0.17462	0.167071	0.156136	0.162174	0.187211	0.147955	0.173255	0.163862	0.165513	0.17147	0.173352	0.163152	0.170282	0.164506	0.160468	0.184542	0.172766	0.167131	0.16519	0.0323363	0.81636	0.383618	0.0221027	0.831338	0.454139	0.0102336	0.927445
sp#P62861#RS30_HUMAN	P62861				40S ribosomal protein S30 OS=Homo sapiens GN=FAU PE=1 SV=1	0.138643	0.155285	0.190058	0.163673	0.178141	0.189836	NA	NA	NA	NA	NA	NA	0.159389	0.177367	0.164032	0.163692	0.184984	0.150192	0.210548	0.156136	0.162174	0.151627	0.169138	0.140622	NA	NA	NA	NA	NA	NA	0.155349	0.160468	0.172162	0.172766	0.167131	0.177352	-0.115639	0.451239	0.121995	-0.0465914	0.669334	0.554238	-0.0690472	0.609943
sp#P22087#FBRL_HUMAN	P22087	A6NHQ2			rRNA 2'-O-methyltransferase fibrillarin OS=Homo sapiens GN=FBL PE=1 SV=2	NA	NA	NA	NA	NA	NA	0.175943	0.159757	0.201914	0.16057	0.158286	0.151186	0.159389	0.165959	0.176551	0.179696	0.184984	0.14205	0.167071	0.156136	0.175562	0.160523	0.169138	0.189572	0.153659	0.179062	0.191643	0.153285	0.174989	0.170282	0.19198	0.160468	0.159781	0.183405	0.158318	0.153027	0.062165	0.66654	0.255674	-0.0152839	0.892328	0.778081	0.0774489	0.547987
sp#Q9UK99#FBX3_HUMAN	Q9UK99				F-box only protein 3 OS=Homo sapiens GN=FBXO3 PE=1 SV=3	0.149268	0.178578	0.177482	0.175393	0.159039	0.168471	NA	NA	NA	NA	NA	NA	NA	NA	NA	NA	NA	NA	0.145333	0.220416	0.148785	0.187211	0.158547	0.156938	0.174065	0.165513	0.191643	0.173352	0.145397	0.170282	0.182822	0.152246	0.159781	0.140851	0.220009	0.128702	-0.0411177	0.797173	0.658971	-0.0375612	0.731655	0.732528	-0.00355655	0.989217
sp#Q9Y6R7#FCGBP_HUMAN	Q9Y6R7				IgGFc-binding protein OS=Homo sapiens GN=FCGBP PE=1 SV=3	0.255511	0.155285	0.139756	0.151954	0.149488	0.136425	0.1615	0.192601	0.159604	0.150118	0.150201	0.197079	0.184842	0.177367	0.164032	0.139686	0.170411	0.17462	0.221418	0.143281	0.215726	0.124939	0.158547	0.140622	0.148557	0.192612	0.141211	0.163318	0.198662	0.159295	0.127875	0.176912	0.159781	0.119574	0.228822	0.16519	-0.0466833	0.768699	0.698752	0.015883	0.876794	0.868796	-0.0625663	0.644793
sp#P14324#FPPS_HUMAN	P14324				Farnesyl pyrophosphate synthase OS=Homo sapiens GN=FDPS PE=1 SV=4	0.159892	0.178578	0.164907	0.163673	0.159039	0.179153	0.204828	0.159757	0.180759	0.139667	0.158286	0.151186	0.159389	0.143142	0.18907	0.163692	0.170411	0.166477	0.167071	0.168992	0.175562	0.124939	0.190321	0.205888	0.194471	0.151963	0.17147	0.143252	0.163152	0.148308	NA	NA	NA	NA	NA	NA	-0.0530403	0.736556	0.50256	-0.00444744	0.972565	0.950109	-0.0485929	0.722558
sp#P22570#ADRO_HUMAN	P22570				NADPH:adrenodoxin oxidoreductase, mitochondrial OS=Homo sapiens GN=FDXR PE=1 SV=3	0.159892	0.178578	0.164907	0.163673	0.16859	0.157789	0.175943	0.192601	0.180759	0.171021	0.134031	0.16266	0.159389	0.177367	0.18907	0.15569	0.184984	0.166477	0.134463	0.168992	0.18895	0.169419	0.17973	0.173255	0.179166	0.138414	0.211817	0.153285	0.151315	0.148308	0.146191	0.160468	0.184542	0.172766	0.175944	0.16519	0.110803	0.450337	0.0728066	0.00815002	0.933865	0.887979	0.102653	0.428413
sp#Q86UX7#URP2_HUMAN	Q86UX7				Fermitin family homolog 3 OS=Homo sapiens GN=FERMT3 PE=1 SV=1	0.191765	0.16305	0.164907	0.163673	0.149488	0.157789	0.175943	0.159757	0.187811	0.16057	0.150201	0.16266	0.172115	0.15455	0.18907	0.187698	0.155839	0.14205	0.145333	0.181848	0.148785	0.160523	0.169138	0.205888	0.133252	0.179062	0.151297	0.213484	0.180907	0.181269	0.164506	0.176912	0.135021	0.140851	0.184757	0.189515	0.0575403	0.689083	0.433201	0.0723042	0.496042	0.234805	-0.0147639	0.921532
sp#Q8TBJ5#FEZF2_HUMAN	Q8TBJ5				Fez family zinc finger protein 2 OS=Homo sapiens GN=FEZF2 PE=2 SV=2	NA	NA	NA	NA	NA	NA	0.1615	0.170705	0.138448	0.181473	0.214879	0.139713	0.146662	0.15455	0.226627	0.147688	0.155839	0.17462	NA	NA	NA	NA	NA	NA	0.194471	0.138414	0.141211	0.173352	0.151315	0.170282	0.127875	0.16869	0.122641	0.151489	0.220009	0.16519	0.0227373	0.866351	0.858213	0.140298	0.188761	0.225	-0.117561	0.379917
sp#P02671#FIBA_HUMAN	P02671				Fibrinogen alpha chain OS=Homo sapiens GN=FGA PE=1 SV=2	0.170516	0.124229	0.202633	0.175393	0.120834	0.221882	0.1615	0.137862	0.258328	0.0874092	0.142116	0.174133	0.159389	0.177367	0.151513	0.1957	0.170411	0.150192	0.18881	0.168992	0.122009	0.151627	0.232687	0.107988	0.128151	0.151963	0.121038	0.123186	0.275602	0.148308	0.164506	0.160468	0.135021	0.140851	0.123065	0.274654	-0.124306	0.417322	0.3838	0.165123	0.122211	0.284159	-0.289429	0.0291546
sp#P02675#FIBB_HUMAN	P02675				Fibrinogen beta chain OS=Homo sapiens GN=FGB PE=1 SV=2	0.159892	0.131993	0.202633	0.163673	0.130385	0.2112	0.190385	0.137862	0.237173	0.0978607	0.142116	0.174133	0.133936	0.188776	0.113956	0.203702	0.199556	0.150192	0.18881	0.168992	0.122009	0.142731	0.232687	0.107988	0.117948	0.151963	0.110951	0.123186	0.28152	0.159295	0.164506	0.160468	0.122641	0.130212	0.114252	0.298979	-0.197545	0.193982	0.165382	0.195176	0.0679152	0.242931	-0.392721	0.00302985
sp#P02679#FIBG_HUMAN	P02679				Fibrinogen gamma chain OS=Homo sapiens GN=FGG PE=1 SV=3	0.170516	0.124229	0.202633	0.175393	0.139936	0.221882	0.175943	0.137862	0.237173	0.108312	0.142116	0.185606	0.133936	0.200185	0.138994	0.187698	0.199556	0.14205	0.177941	0.156136	0.122009	0.142731	0.243278	0.140622	0.133252	0.151963	0.121038	0.123186	0.263765	0.159295	0.173664	0.16869	0.122641	0.140851	0.131878	0.274654	-0.180643	0.235501	0.160907	0.197649	0.0645135	0.160369	-0.378292	0.00430004
sp#P07954#FUMH_HUMAN	P07954				Fumarate hydratase, mitochondrial OS=Homo sapiens GN=FH PE=1 SV=3	0.159892	0.170814	0.164907	0.163673	0.16859	0.157789	0.147057	0.14881	0.159604	0.191925	0.174455	0.174133	0.159389	0.177367	0.164032	0.147688	0.170411	0.17462	0.177941	0.156136	0.175562	0.151627	0.169138	0.140622	0.189369	0.165513	0.151297	0.153285	0.157234	0.159295	0.173664	0.152246	0.159781	0.183405	0.175944	0.153027	-0.00362985	0.994158	0.94078	0.00262006	0.974904	0.951933	-0.0062499	0.972925
sp#Q7Z7B0#FLIP1_HUMAN	Q7Z7B0				Filamin-A-interacting protein 1 OS=Homo sapiens GN=FILIP1 PE=2 SV=1	NA	NA	NA	NA	NA	NA	NA	NA	NA	NA	NA	NA	0.146662	0.108916	0.0763987	0.251714	0.0684045	0.256045	0.330111	0.20756	0.0550684	0.142731	0.0844069	0.189572	0.235283	0.111315	0.110951	0.253617	0.121723	0.126334	0.164506	0.160468	0.122641	0.194043	0.19357	0.153027	-0.279103	0.0654607	0.401364	-0.296031	0.00593802	0.335448	0.0169281	0.887217
sp#Q5T1M5#FKB15_HUMAN	Q5T1M5				FK506-binding protein 15 OS=Homo sapiens GN=FKBP15 PE=1 SV=2	NA	NA	NA	NA	NA	NA	0.175943	0.181653	0.166655	0.171021	0.166371	0.139713	0.159389	0.177367	0.138994	0.203702	0.155839	0.14205	NA	NA	NA	NA	NA	NA	0.168963	0.151963	0.17147	0.163318	0.163152	0.181269	0.173664	0.16869	0.135021	0.119574	0.211196	0.153027	-0.0965418	0.531212	0.300153	-0.0486472	0.65544	0.543751	-0.0478946	0.726529
sp#P62942#FKB1A_HUMAN	P62942				Peptidyl-prolyl cis-trans isomerase FKBP1A OS=Homo sapiens GN=FKBP1A PE=1 SV=2	0.191765	0.139757	0.164907	0.210551	0.16859	0.147107	0.1615	0.137862	0.194862	0.16057	0.166371	0.139713	0.172115	0.188776	0.164032	0.179696	0.184984	0.125765	0.18881	0.143281	0.18895	0.151627	0.17973	0.156938	0.15876	0.179062	0.131124	0.163318	0.192744	0.181269	0.164506	0.160468	0.196922	0.151489	0.158318	0.189515	0.0313362	0.821537	0.657462	0.0573813	0.588032	0.433963	-0.0260451	0.853971
sp#P26885#FKBP2_HUMAN	P26885				Peptidyl-prolyl cis-trans isomerase FKBP2 OS=Homo sapiens GN=FKBP2 PE=1 SV=2	0.149268	0.209634	0.190058	0.163673	0.149488	0.147107	NA	NA	NA	NA	NA	NA	0.184842	0.177367	0.201589	0.171694	0.112122	0.150192	0.177941	0.143281	0.122009	0.205003	0.169138	0.173255	0.163862	0.219711	0.17147	0.133219	0.186826	0.126334	0.173664	0.119357	0.196922	0.247236	0.158318	0.128702	0.126188	0.391264	0.328077	-0.087975	0.41642	0.427672	0.214163	0.101519
sp#Q00688#FKBP3_HUMAN	Q00688				Peptidyl-prolyl cis-trans isomerase FKBP3 OS=Homo sapiens GN=FKBP3 PE=1 SV=1	0.170516	0.170814	0.177482	0.175393	0.159039	0.168471	0.147057	0.14881	0.159604	0.171021	0.190625	0.185606	0.172115	0.15455	0.18907	0.15569	0.126694	0.199047	NA	NA	NA	NA	NA	NA	0.184268	0.138414	0.17147	0.173352	0.151315	0.159295	0.137033	0.135802	0.184542	0.21532	0.211196	0.140864	0.188594	0.203027	0.00960265	0.152197	0.154121	0.103802	0.0363963	0.772228
sp#Q02790#FKBP4_HUMAN	Q02790				Peptidyl-prolyl cis-trans isomerase FKBP4 OS=Homo sapiens GN=FKBP4 PE=1 SV=3	0.159892	0.186342	0.177482	0.140235	0.159039	0.168471	0.1615	0.14881	0.194862	0.150118	0.158286	0.16266	0.172115	0.15455	0.176551	0.163692	0.155839	0.17462	0.167071	0.156136	0.162174	0.196107	0.169138	0.140622	0.174065	0.192612	0.181557	0.173352	0.151315	0.148308	0.164506	0.176912	0.147401	0.151489	0.184757	0.16519	0.0341099	0.807198	0.514251	-0.0495161	0.649604	0.305704	0.083626	0.51723
sp#P20930#FILA_HUMAN	P20930				Filaggrin OS=Homo sapiens GN=FLG PE=1 SV=3	0.191765	0.170814	0.177482	0.175393	0.178141	0.115061	0.132614	0.181653	0.173707	0.202376	0.166371	0.12824	0.172115	0.131733	0.18907	0.107678	0.199556	0.223475	0.210548	0.130425	0.122009	0.116043	0.200912	0.254839	0.214877	0.138414	0.20173	0.143252	0.13356	0.126334	0.0912446	0.144024	0.209302	0.183405	0.19357	0.201678	0.12765	0.385908	0.358768	0.244889	0.0220928	0.0852595	-0.117239	0.381241
sp#Q5D862#FILA2_HUMAN	Q5D862				Filaggrin-2 OS=Homo sapiens GN=FLG2 PE=1 SV=1	0.191765	0.147521	0.202633	0.128515	0.197243	0.147107	0.103729	0.203549	0.159604	0.16057	0.206795	0.12824	0.197568	0.15455	0.18907	0.131684	0.184984	0.17462	0.112725	0.258984	0.18895	0.124939	0.137364	0.156938	0.138354	0.165513	0.211817	0.173352	0.151315	0.148308	0.173664	0.144024	0.159781	0.194043	0.19357	0.153027	0.0258367	0.850141	0.839745	-0.0223517	0.840533	0.865061	0.0481883	0.704773
sp#Q13045#FLII_HUMAN	Q13045				Protein flightless-1 homolog OS=Homo sapiens GN=FLII PE=1 SV=2	0.170516	0.170814	0.164907	0.163673	0.16859	0.168471	0.204828	0.181653	0.152552	0.171021	0.134031	0.174133	0.159389	0.177367	0.164032	0.171694	0.170411	0.158335	0.156202	0.181848	0.162174	0.151627	0.17973	0.173255	0.0975416	0.273909	0.373202	0.10312	0.145397	0.137321	0.164506	0.160468	0.172162	0.172766	0.158318	0.189515	0.0279003	0.839382	0.878208	-0.104041	0.335878	0.349857	0.131941	0.310575
sp#P21333#FLNA_HUMAN	P21333				Filamin-A OS=Homo sapiens GN=FLNA PE=1 SV=4	0.181141	0.155285	0.164907	0.175393	0.159039	0.168471	0.147057	0.14881	0.194862	0.16057	0.166371	0.16266	0.172115	0.165959	0.151513	0.187698	0.170411	0.150192	0.177941	0.168992	0.162174	0.169419	0.17973	0.156938	0.174065	0.165513	0.161384	0.163318	0.174989	0.159295	0.173664	0.160468	0.172162	0.172766	0.158318	0.16519	0.0360826	0.797039	0.385373	0.00167269	0.981944	0.959816	0.03441	0.783778
sp#O75369#FLNB_HUMAN	O75369				Filamin-B OS=Homo sapiens GN=FLNB PE=1 SV=2	0.149268	0.170814	0.164907	0.163673	0.178141	0.168471	0.1615	0.170705	0.166655	0.16057	0.174455	0.16266	0.159389	0.15455	0.176551	0.171694	0.170411	0.17462	0.177941	0.168992	0.148785	0.169419	0.158547	0.173255	0.174065	0.165513	0.181557	0.163318	0.157234	0.159295	0.146191	0.160468	0.172162	0.183405	0.175944	0.16519	0.0203934	0.878647	0.581646	0.0103257	0.91776	0.729324	0.0100677	0.928445
sp#O75955#FLOT1_HUMAN	O75955				Flotillin-1 OS=Homo sapiens GN=FLOT1 PE=1 SV=3	0.159892	0.147521	0.164907	0.24571	0.111283	0.179153	NA	NA	NA	NA	NA	NA	0.184842	0.188776	0.138994	0.179696	0.155839	0.166477	0.177941	0.143281	0.215726	0.107147	0.200912	0.140622	0.209776	0.206161	0.110951	0.163318	0.174989	0.0933732	NA	NA	NA	NA	NA	NA	-0.195961	0.19763	0.215505	-0.0613999	0.572047	0.71373	-0.134561	0.31395
sp#Q14254#FLOT2_HUMAN	Q14254				Flotillin-2 OS=Homo sapiens GN=FLOT2 PE=1 SV=2	0.159892	0.186342	0.152332	0.187112	0.149488	0.168471	0.175943	0.181653	0.208966	0.139667	0.125946	0.16266	0.146662	0.165959	0.126475	0.179696	0.184984	0.17462	0.145333	0.233272	0.18895	0.142731	0.169138	0.156938	0.15876	0.192612	0.141211	0.183385	0.186826	0.148308	0.19198	0.16869	0.135021	0.162128	0.149505	0.201678	-0.0889946	0.56469	0.331036	-0.0557332	0.608483	0.495347	-0.0332614	0.811277
sp#O95466#FMNL_HUMAN	O95466				Formin-like protein 1 OS=Homo sapiens GN=FMNL1 PE=1 SV=3	0.138643	0.16305	0.139756	0.24571	0.111283	0.2112	0.1615	0.14881	0.201914	0.139667	0.158286	0.174133	0.184842	0.188776	0.151513	0.179696	0.155839	0.14205	0.134463	0.117569	0.175562	0.124939	0.275052	0.156938	0.133252	0.192612	0.151297	0.173352	0.210499	0.159295	NA	NA	NA	NA	NA	NA	0.0138895	0.912913	0.908787	0.198151	0.063841	0.219926	-0.184261	0.1664
sp#P02751#FINC_HUMAN	P02751				Fibronectin OS=Homo sapiens GN=FN1 PE=1 SV=4	0.181141	0.139757	0.202633	0.140235	0.159039	0.200518	0.204828	0.170705	0.187811	0.139667	0.150201	0.174133	0.146662	0.188776	0.151513	0.179696	0.199556	0.14205	0.145333	0.156136	0.175562	0.151627	0.190321	0.173255	0.128151	0.192612	0.141211	0.133219	0.240091	0.159295	0.173664	0.193357	0.147401	0.130212	0.140691	0.21384	-0.148107	0.332244	0.0853768	0.0458553	0.664072	0.643442	-0.193962	0.144997
sp#P49354#FNTA_HUMAN	P49354				Protein farnesyltransferase/geranylgeranyltransferase type-1 subunit alpha OS=Homo sapiens GN=FNTA PE=1 SV=1	0.191765	0.178578	0.152332	0.175393	0.139936	0.179153	0.1615	0.159757	0.173707	0.139667	0.174455	0.197079	0.146662	0.15455	0.151513	0.171694	0.155839	0.199047	0.156202	0.156136	0.162174	0.178315	0.158547	0.205888	0.179166	0.151963	0.141211	0.193418	0.16907	0.126334	0.173664	0.16869	0.172162	0.162128	0.167131	0.16519	0.0650893	0.652437	0.244941	0.0863791	0.416865	0.196835	-0.0212899	0.882348
sp#P15328#FOLR1_HUMAN	P15328				Folate receptor alpha OS=Homo sapiens GN=FOLR1 PE=1 SV=3	0.170516	0.147521	0.164907	0.163673	0.187692	0.168471	0.175943	0.236392	0.187811	0.16057	0.101692	0.151186	0.133936	0.165959	0.201589	0.1957	0.170411	0.125765	0.134463	0.156136	0.202338	0.160523	0.190321	0.156938	0.117948	0.179062	0.161384	0.173352	0.174989	0.247191	0.127875	0.234467	0.184542	0.119574	0.140691	0.189515	0.033261	0.81158	0.768182	-0.0296556	0.787725	0.824628	0.0629166	0.623727
sp#Q9P2Q2#FRM4A_HUMAN	Q9P2Q2				FERM domain-containing protein 4A OS=Homo sapiens GN=FRMD4A PE=1 SV=3	NA	NA	NA	NA	NA	NA	0.175943	0.24734	0.131397	0.171021	0.158286	0.151186	0.223021	0.200185	0.18907	0.147688	0.199556	0.101337	NA	NA	NA	NA	NA	NA	0.128151	0.219711	0.141211	0.183385	0.192744	0.181269	0.164506	0.185134	0.110261	0.140851	0.202383	0.140864	-0.345847	0.0222167	0.0268484	-0.217815	0.0431336	0.158854	-0.128032	0.338336
sp#Q16658#FSCN1_HUMAN	Q16658				Fascin OS=Homo sapiens GN=FSCN1 PE=1 SV=3	0.181141	0.194106	0.127181	0.140235	0.16859	0.157789	0.190385	0.170705	0.159604	0.191925	0.158286	0.16266	0.172115	0.15455	0.164032	0.163692	0.170411	0.182762	0.167071	0.181848	0.162174	0.151627	0.158547	0.205888	0.174065	0.165513	0.17147	0.153285	0.151315	0.203243	0.164506	0.160468	0.172162	0.162128	0.175944	0.16519	-0.000186602	1	0.996506	-0.0185794	0.868106	0.770416	0.0183928	0.87845
sp#Q5CZC0#FSIP2_HUMAN	Q5CZC0				Fibrous sheath-interacting protein 2 OS=Homo sapiens GN=FSIP2 PE=2 SV=4	0.159892	0.147521	0.177482	0.151954	0.206795	0.147107	NA	NA	NA	NA	NA	NA	0.159389	0.211593	0.164032	0.147688	0.126694	0.133907	0.167071	0.130425	0.18895	0.133835	0.169138	0.189572	0.153659	0.165513	0.17147	0.173352	0.174989	0.181269	0.210295	0.152246	0.184542	0.151489	0.131878	0.177352	-0.0705438	0.65055	0.459029	-0.0781513	0.470837	0.454099	0.00760759	0.943281
sp#Q96AE4#FUBP1_HUMAN	Q96AE4				Far upstream element-binding protein 1 OS=Homo sapiens GN=FUBP1 PE=1 SV=3	NA	NA	NA	NA	NA	NA	NA	NA	NA	NA	NA	NA	0.146662	0.234411	0.151513	0.179696	0.184984	0.10948	0.177941	0.181848	0.202338	0.160523	0.147955	0.140622	0.148557	0.138414	0.262249	0.173352	0.145397	0.126334	0.164506	0.185134	0.159781	0.151489	0.158318	0.16519	0.0649868	0.652929	0.649298	-0.225344	0.036388	0.0900168	0.290331	0.0267505
sp#P09958#FURIN_HUMAN	P09958				Furin OS=Homo sapiens GN=FURIN PE=1 SV=2	0.191765	0.16305	0.152332	0.163673	0.16859	0.157789	0.175943	0.192601	0.159604	0.150118	0.150201	0.197079	0.210294	0.200185	0.151513	0.147688	0.184984	0.117622	0.112725	0.168992	0.175562	0.0893556	0.17973	0.369056	0.133252	0.165513	0.161384	0.173352	0.16907	0.21423	0.201137	0.185134	0.122641	0.108935	0.184757	0.201678	-0.207176	0.172872	0.0635585	0.14069	0.187534	0.383614	-0.347866	0.00867653
sp#P21217#FUT3_HUMAN	P21217				Galactoside 3(4)-L-fucosyltransferase OS=Homo sapiens GN=FUT3 PE=2 SV=1	NA	NA	NA	NA	NA	NA	0.233713	0.170705	0.152552	0.171021	0.125946	0.185606	0.172115	0.371314	0.101437	0.147688	0.141267	0.10948	NA	NA	NA	NA	NA	NA	0.107745	0.165513	0.161384	0.173352	0.222336	0.192256	0.137033	0.250912	0.110261	0.140851	0.167131	0.16519	-0.473896	0.00169232	0.103564	-0.297511	0.00569269	0.272022	-0.176384	0.185459
sp#Q13283#G3BP1_HUMAN	Q13283				Ras GTPase-activating protein-binding protein 1 OS=Homo sapiens GN=G3BP1 PE=1 SV=1	0.159892	0.155285	0.190058	0.163673	0.149488	0.179153	0.175943	0.170705	0.166655	0.118764	0.150201	0.16266	0.172115	0.177367	0.151513	0.179696	0.170411	0.14205	0.145333	0.181848	0.202338	0.142731	0.158547	0.173255	0.148557	0.165513	0.151297	0.163318	0.180907	0.181269	0.155349	0.176912	0.172162	0.108935	0.19357	0.177352	-0.0937287	0.543572	0.219983	0.0326009	0.755952	0.526439	-0.12633	0.344889
sp#P11413#G6PD_HUMAN	P11413				Glucose-6-phosphate 1-dehydrogenase OS=Homo sapiens GN=G6PD PE=1 SV=4	0.159892	0.155285	0.152332	0.198832	0.149488	0.189836	0.147057	0.14881	0.201914	0.16057	0.158286	0.151186	0.159389	0.15455	0.151513	0.1957	0.184984	0.150192	0.167071	0.143281	0.162174	0.169419	0.17973	0.173255	0.153659	0.165513	0.141211	0.183385	0.180907	0.170282	0.173664	0.160468	0.172162	0.162128	0.149505	0.177352	0.0753575	0.603921	0.197082	0.0835601	0.432098	0.131466	-0.00820258	0.96112
sp#P10253#LYAG_HUMAN	P10253				Lysosomal alpha-glucosidase OS=Homo sapiens GN=GAA PE=1 SV=4	0.170516	0.155285	0.164907	0.175393	0.187692	0.168471	0.147057	0.170705	0.173707	0.139667	0.190625	0.174133	0.159389	0.177367	0.151513	0.163692	0.170411	0.182762	0.156202	0.168992	0.18895	0.151627	0.17973	0.173255	NA	NA	NA	NA	NA	NA	0.19198	0.152246	0.172162	0.151489	0.158318	0.177352	-0.0537951	0.732769	0.360954	0.0562365	0.595403	0.241289	-0.110032	0.411672
sp#O14976#GAK_HUMAN	O14976				Cyclin-G-associated kinase OS=Homo sapiens GN=GAK PE=1 SV=2	0.20239	0.155285	0.102031	0.151954	0.244999	0.0830144	NA	NA	NA	NA	NA	NA	0.184842	0.188776	0.151513	0.163692	0.170411	0.150192	0.167071	0.181848	0.202338	0.133835	0.17973	0.156938	0.153659	0.138414	0.17147	0.173352	0.216418	0.126334	0.173664	0.152246	0.172162	0.172766	0.184757	0.153027	0.0259377	0.849613	0.839896	-0.0679289	0.531399	0.64718	0.0938666	0.46828
sp#Q14376#GALE_HUMAN	Q14376				UDP-glucose 4-epimerase OS=Homo sapiens GN=GALE PE=1 SV=2	0.213014	0.178578	0.127181	0.151954	0.206795	0.104379	0.1615	0.170705	0.159604	0.171021	0.158286	0.16266	0.159389	0.15455	0.18907	0.15569	0.141267	0.190905	0.156202	0.156136	0.162174	0.196107	0.147955	0.173255	0.168963	0.165513	0.181557	0.163318	0.157234	0.170282	0.155349	0.144024	0.172162	0.183405	0.19357	0.16519	0.15928	0.281155	0.0356093	0.027204	0.794465	0.729961	0.132076	0.31009
sp#P51570#GALK1_HUMAN	P51570				Galactokinase OS=Homo sapiens GN=GALK1 PE=1 SV=1	0.138643	0.170814	0.164907	0.187112	0.16859	0.179153	0.1615	0.192601	0.166655	0.139667	0.166371	0.16266	0.172115	0.165959	0.176551	0.179696	0.170411	0.14205	0.156202	0.20756	0.18895	0.142731	0.17973	0.140622	0.204674	0.138414	0.151297	0.193418	0.145397	0.137321	0.173664	0.152246	0.147401	0.172766	0.184757	0.16519	-0.0743339	0.632478	0.301698	-0.0905944	0.402562	0.192148	0.0162605	0.891217
sp#P34059#GALNS_HUMAN	P34059				N-acetylgalactosamine-6-sulfatase OS=Homo sapiens GN=GALNS PE=1 SV=1	0.149268	0.155285	0.152332	0.222271	0.130385	0.2112	NA	NA	NA	NA	NA	NA	0.172115	0.188776	0.113956	0.227708	0.170411	0.125765	0.134463	0.20756	0.162174	0.124939	0.211504	0.173255	NA	NA	NA	NA	NA	NA	0.182822	0.176912	0.172162	0.162128	0.123065	0.21384	-0.147663	0.333721	0.30644	-0.0121656	0.915341	0.933848	-0.135497	0.310549
sp#Q10472#GALT1_HUMAN,sp#Q8IUC8#GLT13_HUMAN	Q10472				Polypeptide N-acetylgalactosaminyltransferase 1 OS=Homo sapiens GN=GALNT1 PE=1 SV=1,Polypeptide N-acetylgalactosaminyltransferase 13 OS=Homo sapiens GN=GALNT13 PE=2 SV=2	0.138643	0.16305	0.202633	0.151954	0.206795	0.147107	0.1615	0.159757	0.166655	0.139667	0.18254	0.185606	0.210294	0.165959	0.176551	0.163692	0.141267	0.14205	0.156202	0.156136	0.162174	0.178315	0.190321	0.140622	0.179166	0.151963	0.181557	0.163318	0.163152	0.159295	0.182822	0.16869	0.147401	0.162128	0.167131	0.177352	-0.074685	0.630814	0.244939	-0.0302562	0.783423	0.679623	-0.0444287	0.746344
sp#Q14435#GALT3_HUMAN	Q14435				Polypeptide N-acetylgalactosaminyltransferase 3 OS=Homo sapiens GN=GALNT3 PE=1 SV=2	0.170516	0.147521	0.202633	0.140235	0.187692	0.157789	0.175943	0.170705	0.131397	0.171021	0.190625	0.185606	0.172115	0.143142	0.18907	0.171694	0.170411	0.17462	0.167071	0.168992	0.202338	0.169419	0.137364	0.156938	NA	NA	NA	NA	NA	NA	0.173664	0.160468	0.135021	0.204682	0.167131	0.177352	0.0129256	0.918006	0.867849	0.0216231	0.834826	0.744367	-0.00869744	0.95813
sp#Q9H2C0#GAN_HUMAN	Q9H2C0				Gigaxonin OS=Homo sapiens GN=GAN PE=1 SV=1	0.191765	0.139757	0.164907	0.23399	0.178141	0.0936965	0.175943	0.170705	0.124345	0.244182	0.134031	0.197079	0.172115	0.15455	0.176551	0.131684	0.170411	0.199047	0.199679	0.143281	0.18895	0.133835	0.147955	0.173255	NA	NA	NA	NA	NA	NA	0.182822	0.144024	0.184542	0.172766	0.175944	0.16519	0.0641424	0.65699	0.6306	0.125564	0.239208	0.270927	-0.0614211	0.651036
sp#Q14697#GANAB_HUMAN	Q14697				Neutral alpha-glucosidase AB OS=Homo sapiens GN=GANAB PE=1 SV=3	0.159892	0.16305	0.164907	0.163673	0.16859	0.168471	0.175943	0.181653	0.166655	0.16057	0.158286	0.16266	0.172115	0.165959	0.176551	0.163692	0.170411	0.158335	0.167071	0.168992	0.162174	0.169419	0.169138	0.173255	0.174065	0.165513	0.17147	0.163318	0.163152	0.159295	0.155349	0.176912	0.172162	0.162128	0.167131	0.16519	-0.0354654	0.826369	0.111299	-0.0468481	0.667593	0.0344335	0.0113827	0.920524
sp#P04406#G3P_HUMAN	P04406				Glyceraldehyde-3-phosphate dehydrogenase OS=Homo sapiens GN=GAPDH PE=1 SV=3	0.170516	0.155285	0.152332	0.175393	0.159039	0.189836	0.1615	0.14881	0.173707	0.171021	0.18254	0.151186	0.159389	0.165959	0.164032	0.171694	0.170411	0.150192	0.199679	0.156136	0.162174	0.160523	0.158547	0.156938	0.168963	0.165513	0.161384	0.173352	0.16907	0.159295	0.182822	0.160468	0.159781	0.172766	0.149505	0.177352	-0.0157246	0.929973	0.704362	-0.0474904	0.663244	0.332464	0.0317657	0.799228
sp#P41250#SYG_HUMAN	P41250				Glycine--tRNA ligase OS=Homo sapiens GN=GARS PE=1 SV=3	0.170516	0.170814	0.177482	0.151954	0.16859	0.168471	0.1615	0.159757	0.152552	0.171021	0.174455	0.16266	0.172115	0.15455	0.176551	0.139686	0.170411	0.182762	0.18881	0.168992	0.162174	0.178315	0.147955	0.156938	0.15876	0.165513	0.17147	0.173352	0.16907	0.159295	0.173664	0.16869	0.159781	0.162128	0.167131	0.16519	-0.0151956	0.932775	0.673105	-0.017414	0.876659	0.614148	0.00221839	0.975845
sp#P22102#PUR2_HUMAN	P22102				Trifunctional purine biosynthetic protein adenosine-3 OS=Homo sapiens GN=GART PE=1 SV=1	NA	NA	NA	NA	NA	NA	0.147057	0.14881	0.201914	0.150118	0.142116	0.16266	0.159389	0.165959	0.151513	0.163692	0.184984	0.158335	0.145333	0.168992	0.162174	0.160523	0.169138	0.173255	0.184268	0.151963	0.161384	0.153285	0.163152	0.181269	0.146191	0.152246	0.172162	0.172766	0.184757	0.177352	0.0711006	0.623839	0.219921	0.112047	0.293246	0.0441529	-0.0409461	0.766425
sp#P04062#GLCM_HUMAN	P04062				Glucosylceramidase OS=Homo sapiens GN=GBA PE=1 SV=3	0.181141	0.139757	0.152332	0.175393	0.178141	0.179153	0.147057	0.181653	0.152552	0.171021	0.166371	0.174133	0.172115	0.15455	0.176551	0.179696	0.126694	0.182762	0.199679	0.168992	0.162174	0.142731	0.17973	0.156938	NA	NA	NA	NA	NA	NA	0.164506	0.209801	0.122641	0.162128	0.123065	0.189515	-0.142623	0.350781	0.0701587	-0.10985	0.309408	0.188696	-0.0327725	0.814153
sp#Q04446#GLGB_HUMAN	Q04446				1,4-alpha-glucan-branching enzyme OS=Homo sapiens GN=GBE1 PE=1 SV=3	0.181141	0.178578	0.139756	0.187112	0.159039	0.157789	0.147057	0.14881	0.194862	0.150118	0.166371	0.174133	0.172115	0.143142	0.138994	0.179696	0.155839	0.182762	0.167071	0.156136	0.162174	0.187211	0.158547	0.140622	0.153659	0.192612	0.211817	0.153285	0.16907	0.137321	0.228611	0.16869	0.122641	0.151489	0.149505	0.140864	0.0124406	0.92057	0.88764	-0.0687505	0.526389	0.37408	0.0811912	0.529246
sp#Q92538#GBF1_HUMAN	Q92538				Golgi-specific brefeldin A-resistance guanine nucleotide exchange factor 1 OS=Homo sapiens GN=GBF1 PE=1 SV=2	0.128019	0.178578	0.252934	0.151954	0.0921806	0.157789	0.219271	0.170705	0.152552	0.16057	0.134031	0.197079	0.159389	0.188776	0.126475	0.179696	0.214129	0.133907	0.145333	0.168992	0.18895	0.151627	0.169138	0.173255	0.143456	0.138414	0.262249	0.143252	0.151315	0.170282	0.155349	0.152246	0.172162	0.194043	0.167131	0.177352	0.107441	0.463889	0.38412	0.145397	0.173271	0.216683	-0.0379569	0.783788
sp#P32456#GBP2_HUMAN	P32456				Interferon-induced guanylate-binding protein 2 OS=Homo sapiens GN=GBP2 PE=1 SV=3	0.128019	0.194106	0.215208	0.151954	0.139936	0.157789	0.147057	0.14881	0.152552	0.191925	0.190625	0.16266	NA	NA	NA	NA	NA	NA	NA	NA	NA	NA	NA	NA	0.153659	0.192612	0.211817	0.123186	0.145397	0.225217	0.182822	0.152246	0.159781	0.162128	0.175944	0.140864	0.0539539	0.706759	0.649096	0.143095	0.180144	0.22739	-0.0891408	0.50763
sp#Q6ZN66#GBP6_HUMAN	Q6ZN66				Guanylate-binding protein 6 OS=Homo sapiens GN=GBP6 PE=2 SV=1	0.149268	0.178578	0.177482	0.140235	0.187692	0.147107	0.175943	0.159757	0.131397	0.191925	0.18254	0.174133	0.172115	0.143142	0.214108	0.147688	0.155839	0.17462	0.134463	0.168992	0.162174	0.205003	0.147955	0.173255	0.184268	0.138414	0.181557	0.183385	0.145397	0.148308	0.155349	0.152246	0.172162	0.162128	0.202383	0.153027	0.115425	0.432081	0.140251	0.0412582	0.695454	0.541385	0.0741665	0.564691
sp#Q8N8V2#GBP7_HUMAN	Q8N8V2				Guanylate-binding protein 7 OS=Homo sapiens GN=GBP7 PE=2 SV=2	NA	NA	NA	NA	NA	NA	0.132614	0.170705	0.138448	0.202376	0.19871	0.16266	0.172115	0.131733	0.176551	0.187698	0.141267	0.182762	0.112725	0.181848	0.162174	0.23169	0.137364	0.173255	0.143456	0.165513	0.161384	0.203451	0.157234	0.192256	0.155349	0.135802	0.159781	0.172766	0.211196	0.153027	0.258294	0.0823496	0.0166586	0.187019	0.0801925	0.0649351	0.0712755	0.579604
sp#P02774#VTDB_HUMAN	P02774				Vitamin D-binding protein OS=Homo sapiens GN=GC PE=1 SV=1	0.170516	0.139757	0.190058	0.163673	0.149488	0.189836	0.175943	0.159757	0.173707	0.150118	0.150201	0.208552	0.159389	0.177367	0.164032	0.163692	0.155839	0.17462	0.167071	0.156136	0.135397	0.151627	0.211504	0.140622	0.138354	0.151963	0.121038	0.123186	0.24601	0.159295	0.173664	0.176912	0.159781	0.130212	0.140691	0.238166	-0.148137	0.332143	0.0275597	0.141323	0.185568	0.160098	-0.28946	0.029137
sp#P28676#GRAN_HUMAN	P28676				Grancalcin OS=Homo sapiens GN=GCA PE=1 SV=2	0.159892	0.147521	0.152332	0.222271	0.139936	0.179153	0.1615	0.137862	0.258328	0.129215	0.125946	0.139713	0.146662	0.165959	0.113956	0.227708	0.228701	0.10948	0.156202	0.143281	0.148785	0.142731	0.243278	0.140622	0.153659	0.206161	0.131124	0.163318	0.198662	0.159295	0.210295	0.16869	0.147401	0.162128	0.131878	0.189515	-0.0275508	0.867648	0.824947	0.0520393	0.622779	0.686061	-0.0795901	0.55512
sp#Q92616#GCN1L_HUMAN	Q92616				Translational activator GCN1 OS=Homo sapiens GN=GCN1L1 PE=1 SV=6	0.170516	0.155285	0.164907	0.163673	0.16859	0.168471	0.175943	0.170705	0.159604	0.16057	0.166371	0.174133	0.172115	0.165959	0.164032	0.163692	0.155839	0.17462	0.167071	0.168992	0.162174	0.169419	0.158547	0.173255	0.189369	0.151963	0.161384	0.183385	0.151315	0.159295	0.182822	0.16869	0.147401	0.162128	0.167131	0.16519	-0.0655593	0.674632	0.0498385	-0.0547874	0.614664	0.074771	-0.0107719	0.945601
sp#O95395#GCNT3_HUMAN	O95395				Beta-1,3-galactosyl-O-glycosyl-glycoprotein beta-1,6-N-acetylglucosaminyltransferase 3 OS=Homo sapiens GN=GCNT3 PE=2 SV=1	0.170516	0.131993	0.139756	0.187112	0.235448	0.136425	0.190385	0.203549	0.173707	0.139667	0.142116	0.16266	0.184842	0.165959	0.176551	0.107678	0.199556	0.199047	NA	NA	NA	NA	NA	NA	0.138354	0.179062	0.17147	0.193418	0.174989	0.192256	NA	NA	NA	NA	NA	NA	-0.180931	0.234744	0.192616	-0.0372275	0.733996	0.757018	-0.143704	0.281792
sp#P31150#GDIA_HUMAN	P31150				Rab GDP dissociation inhibitor alpha OS=Homo sapiens GN=GDI1 PE=1 SV=2	0.138643	0.178578	0.164907	0.187112	0.159039	0.147107	0.1615	0.159757	0.159604	0.181473	0.18254	0.16266	0.184842	0.165959	0.151513	0.163692	0.170411	0.150192	0.177941	0.156136	0.175562	0.160523	0.158547	0.173255	0.163862	0.179062	0.191643	0.153285	0.163152	0.170282	0.164506	0.160468	0.159781	0.21532	0.149505	0.153027	0.0355773	0.799638	0.547887	0.0039372	0.965119	0.923288	0.0316401	0.799964
sp#P50395#GDIB_HUMAN	P50395				Rab GDP dissociation inhibitor beta OS=Homo sapiens GN=GDI2 PE=1 SV=2	0.159892	0.155285	0.152332	0.175393	0.159039	0.189836	0.147057	0.14881	0.173707	0.171021	0.166371	0.174133	0.172115	0.15455	0.164032	0.163692	0.155839	0.182762	0.18881	0.156136	0.148785	0.178315	0.158547	0.156938	0.174065	0.165513	0.151297	0.173352	0.163152	0.170282	0.19198	0.152246	0.159781	0.172766	0.149505	0.16519	-0.0205064	0.904699	0.674125	-0.0215924	0.846068	0.662234	0.001086	0.982695
sp#Q7L5L3#GDPD3_HUMAN	Q7L5L3				Glycerophosphodiester phosphodiesterase domain-containing protein 3 OS=Homo sapiens GN=GDPD3 PE=2 SV=3	NA	NA	NA	NA	NA	NA	0.132614	0.14881	0.152552	0.223279	0.18254	0.16266	0.159389	0.15455	0.176551	0.171694	0.155839	0.17462	0.156202	0.156136	0.175562	0.124939	0.17973	0.205888	0.133252	0.206161	0.141211	0.113153	0.24601	0.159295	0.127875	0.144024	0.147401	0.172766	0.228822	0.177352	0.0741319	0.609627	0.518046	0.302028	0.0047852	0.00854999	-0.227896	0.0863887
sp#Q7L5D6#GET4_HUMAN	Q7L5D6				Golgi to ER traffic protein 4 homolog OS=Homo sapiens GN=GET4 PE=1 SV=1	0.128019	0.217399	0.164907	0.187112	0.130385	0.157789	NA	NA	NA	NA	NA	NA	0.172115	0.15455	0.201589	0.139686	0.170411	0.166477	0.134463	0.156136	0.202338	0.196107	0.147955	0.173255	0.153659	0.138414	0.161384	0.183385	0.204581	0.159295	0.155349	0.127579	0.209302	0.140851	0.211196	0.177352	0.265898	0.073799	0.0208598	0.251632	0.0186931	0.0020631	0.0142661	0.903184
sp#Q969S9#RRF2M_HUMAN	Q969S9				Ribosome-releasing factor 2, mitochondrial OS=Homo sapiens GN=GFM2 PE=1 SV=1	0.181141	0.16305	0.139756	0.163673	0.206795	0.147107	0.132614	0.181653	0.180759	0.171021	0.142116	0.185606	0.235747	0.143142	0.164032	0.123682	0.112122	0.199047	0.18881	0.181848	0.175562	0.107147	0.158547	0.222205	0.214877	0.138414	0.141211	0.153285	0.145397	0.192256	0.274399	0.160468	0.135021	0.183405	0.105439	0.140864	-0.231143	0.127843	0.0759046	-0.210023	0.0511978	0.137373	-0.0211199	0.883365
sp#Q06210#GFPT1_HUMAN	Q06210				Glutamine--fructose-6-phosphate aminotransferase [isomerizing] 1 OS=Homo sapiens GN=GFPT1 PE=1 SV=3	0.149268	0.194106	0.164907	0.163673	0.159039	0.157789	0.175943	0.170705	0.1455	0.16057	0.166371	0.197079	0.146662	0.15455	0.151513	0.171694	0.155839	0.182762	0.156202	0.156136	0.148785	0.196107	0.147955	0.189572	0.174065	0.151963	0.181557	0.173352	0.157234	0.159295	0.164506	0.160468	0.159781	0.183405	0.167131	0.16519	0.0641092	0.65715	0.226208	0.0650897	0.539538	0.149002	-0.000980515	1
sp#O75223#GGCT_HUMAN	O75223				Gamma-glutamylcyclotransferase OS=Homo sapiens GN=GGCT PE=1 SV=1	0.149268	0.194106	0.152332	0.187112	0.159039	0.147107	0.147057	0.181653	0.166655	0.16057	0.166371	0.16266	0.159389	0.143142	0.176551	0.171694	0.141267	0.190905	0.156202	0.156136	0.175562	0.142731	0.17973	0.205888	0.199573	0.124864	0.151297	0.153285	0.157234	0.170282	0.19198	0.135802	0.172162	0.204682	0.149505	0.16519	0.0858546	0.556072	0.258033	0.0929207	0.38276	0.225254	-0.00706611	0.96799
sp#Q92820#GGH_HUMAN	Q92820				Gamma-glutamyl hydrolase OS=Homo sapiens GN=GGH PE=1 SV=2	0.20239	0.147521	0.152332	0.151954	0.178141	0.168471	0.1615	0.192601	0.166655	0.150118	0.150201	0.185606	0.146662	0.15455	0.151513	0.171694	0.199556	0.182762	0.167071	0.156136	0.175562	0.160523	0.169138	0.173255	NA	NA	NA	NA	NA	NA	0.182822	0.160468	0.135021	0.183405	0.158318	0.189515	-0.0209225	0.902504	0.758492	0.037734	0.719873	0.545012	-0.0586565	0.666208
sp#Q9NWU2#GID8_HUMAN	Q9NWU2				Glucose-induced degradation protein 8 homolog OS=Homo sapiens GN=GID8 PE=1 SV=1	0.149268	0.240691	0.114606	0.151954	0.149488	0.125743	0.1615	0.170705	0.159604	0.181473	0.166371	0.16266	0.210294	0.188776	0.151513	0.147688	0.141267	0.150192	0.156202	0.168992	0.175562	0.151627	0.158547	0.189572	0.143456	0.179062	0.211817	0.163318	0.157234	0.181269	0.155349	0.160468	0.172162	0.172766	0.184757	0.153027	0.0766187	0.598075	0.392275	-0.0435506	0.690092	0.579002	0.120169	0.355099
sp#Q6Y7W6#PERQ2_HUMAN	Q6Y7W6				PERQ amino acid-rich with GYF domain-containing protein 2 OS=Homo sapiens GN=GIGYF2 PE=1 SV=1	NA	NA	NA	NA	NA	NA	NA	NA	NA	NA	NA	NA	0.184842	0.200185	0.138994	0.15569	0.170411	0.166477	0.145333	0.194704	0.175562	0.160523	0.17973	0.173255	0.138354	0.165513	0.191643	0.183385	0.163152	0.203243	0.173664	0.185134	0.122641	0.140851	0.220009	0.140864	-0.128706	0.400692	0.222154	0.0302589	0.772597	0.758972	-0.158965	0.233248
sp#O14908#GIPC1_HUMAN	O14908				PDZ domain-containing protein GIPC1 OS=Homo sapiens GN=GIPC1 PE=1 SV=2	0.138643	0.186342	0.177482	0.163673	0.159039	0.157789	0.175943	0.14881	0.152552	0.171021	0.190625	0.16266	0.146662	0.15455	0.18907	0.171694	0.126694	0.199047	0.167071	0.156136	0.175562	0.205003	0.137364	0.140622	0.184268	0.151963	0.191643	0.183385	0.139478	0.148308	0.164506	0.144024	0.172162	0.204682	0.184757	0.140864	0.164648	0.2655	0.00910263	0.000614033	0.989813	0.993115	0.164034	0.208614
sp#Q92896#GSLG1_HUMAN	Q92896				Golgi apparatus protein 1 OS=Homo sapiens GN=GLG1 PE=1 SV=2	0.181141	0.147521	0.164907	0.163673	0.178141	0.168471	0.175943	0.181653	0.166655	0.171021	0.150201	0.16266	0.210294	0.200185	0.113956	0.163692	0.170411	0.150192	0.167071	0.156136	0.175562	0.169419	0.169138	0.156938	0.15876	0.179062	0.17147	0.173352	0.157234	0.181269	0.164506	0.176912	0.172162	0.151489	0.140691	0.177352	-0.113146	0.461275	0.0695871	-0.12259	0.256303	0.0201282	0.00944426	0.932202
sp#Q04760#LGUL_HUMAN	Q04760				Lactoylglutathione lyase OS=Homo sapiens GN=GLO1 PE=1 SV=4	0.170516	0.16305	0.164907	0.163673	0.16859	0.168471	0.1615	0.170705	0.159604	0.181473	0.174455	0.151186	0.172115	0.15455	0.176551	0.15569	0.155839	0.182762	0.156202	0.168992	0.175562	0.160523	0.158547	0.173255	0.168963	0.165513	0.181557	0.153285	0.163152	0.170282	0.201137	0.160468	0.159781	0.162128	0.158318	0.16519	-0.0125619	0.946731	0.748187	-0.0257178	0.816091	0.495464	0.013156	0.909855
sp#Q9HC38#GLOD4_HUMAN	Q9HC38				Glyoxalase domain-containing protein 4 OS=Homo sapiens GN=GLOD4 PE=1 SV=1	0.170516	0.170814	0.177482	0.187112	0.159039	0.136425	0.147057	0.159757	0.187811	0.16057	0.174455	0.16266	0.159389	0.165959	0.164032	0.211704	0.141267	0.158335	0.156202	0.156136	0.175562	0.169419	0.169138	0.189572	0.168963	0.192612	0.17147	0.143252	0.163152	0.170282	0.19198	0.160468	0.147401	0.183405	0.149505	0.16519	0.0733884	0.613099	0.237537	0.0394457	0.707975	0.472694	0.0339427	0.786502
sp#P35754#GLRX1_HUMAN	P35754				Glutaredoxin-1 OS=Homo sapiens GN=GLRX PE=1 SV=2	0.181141	0.147521	0.139756	0.198832	0.149488	0.168471	0.190385	0.137862	0.201914	0.139667	0.158286	0.16266	0.197568	0.143142	0.126475	0.211704	0.155839	0.14205	0.167071	0.0918566	0.0952328	0.151627	0.285644	0.189572	0.163862	0.165513	0.161384	0.143252	0.192744	0.170282	0.182822	0.16869	0.172162	0.162128	0.123065	0.21384	-0.0245603	0.883347	0.827101	0.146439	0.170229	0.263418	-0.170999	0.19939
sp#O76003#GLRX3_HUMAN	O76003				Glutaredoxin-3 OS=Homo sapiens GN=GLRX3 PE=1 SV=2	0.170516	0.147521	0.190058	0.140235	0.178141	0.189836	0.147057	0.14881	0.1455	0.191925	0.190625	0.174133	0.159389	0.165959	0.176551	0.15569	0.141267	0.190905	0.167071	0.156136	0.175562	0.187211	0.137364	0.156938	0.194471	0.138414	0.191643	0.163318	0.139478	0.159295	0.155349	0.127579	0.184542	0.194043	0.211196	0.128702	0.112108	0.44514	0.10214	0.0237338	0.819504	0.786806	0.0883738	0.494211
sp#Q9NZD2#GLTP_HUMAN	Q9NZD2				Glycolipid transfer protein OS=Homo sapiens GN=GLTP PE=1 SV=3	0.170516	0.155285	0.177482	0.140235	0.16859	0.168471	0.132614	0.159757	0.166655	0.181473	0.190625	0.16266	0.159389	0.165959	0.164032	0.171694	0.170411	0.166477	0.167071	0.156136	0.175562	0.169419	0.169138	0.173255	0.184268	0.151963	0.161384	0.173352	0.151315	0.159295	0.164506	0.160468	0.172162	0.172766	0.158318	0.16519	0.0690753	0.633414	0.066562	0.0332466	0.751382	0.469033	0.0358287	0.775524
sp#P00367#DHE3_HUMAN	P00367				Glutamate dehydrogenase 1, mitochondrial OS=Homo sapiens GN=GLUD1 PE=1 SV=2	0.149268	0.178578	0.177482	0.175393	0.159039	0.168471	0.1615	0.170705	0.166655	0.171021	0.166371	0.151186	0.146662	0.143142	0.164032	0.187698	0.141267	0.199047	0.145333	0.156136	0.175562	0.178315	0.169138	0.173255	0.194471	0.138414	0.161384	0.163318	0.151315	0.148308	0.146191	0.152246	0.184542	0.183405	0.184757	0.153027	0.132783	0.367454	0.013282	0.0806604	0.448098	0.191979	0.0521229	0.682744
sp#P15104#GLNA_HUMAN	P15104				Glutamine synthetase OS=Homo sapiens GN=GLUL PE=1 SV=4	0.149268	0.147521	0.177482	0.151954	0.149488	0.232564	0.132614	0.137862	0.1455	0.16057	0.231049	0.16266	0.159389	0.143142	0.138994	0.163692	0.141267	0.215332	0.167071	0.181848	0.148785	0.187211	0.158547	0.156938	0.209776	0.124864	0.17147	0.163318	0.139478	0.148308	0.164506	0.144024	0.196922	0.183405	0.167131	0.153027	0.00702801	0.949237	0.941778	0.0409249	0.697751	0.710112	-0.0338968	0.807543
sp#P17900#SAP3_HUMAN	P17900				Ganglioside GM2 activator OS=Homo sapiens GN=GM2A PE=1 SV=4	0.191765	0.155285	0.164907	0.151954	0.197243	0.147107	NA	NA	NA	NA	NA	NA	0.172115	0.143142	0.18907	0.163692	0.141267	0.182762	0.18881	0.156136	0.162174	0.151627	0.17973	0.173255	0.153659	0.179062	0.161384	0.183385	0.174989	0.170282	0.173664	0.160468	0.172162	0.183405	0.167131	0.153027	0.0362606	0.796124	0.568571	-0.0104851	0.927773	0.866321	0.0467458	0.712914
sp#O60234#GMFG_HUMAN	O60234				Glia maturation factor gamma OS=Homo sapiens GN=GMFG PE=1 SV=1	0.170516	0.178578	0.152332	0.187112	0.130385	0.189836	0.1615	0.115966	0.180759	0.181473	0.166371	0.197079	0.133936	0.177367	0.101437	0.23571	0.170411	0.14205	0.167071	0.168992	0.148785	0.169419	0.190321	0.156938	0.123049	0.179062	0.131124	0.173352	0.204581	0.192256	0.219453	0.144024	0.184542	0.130212	0.140691	0.201678	0.0557404	0.697934	0.640822	0.137582	0.197416	0.166521	-0.0818416	0.543732
sp#Q96IJ6#GMPPA_HUMAN	Q96IJ6				Mannose-1-phosphate guanyltransferase alpha OS=Homo sapiens GN=GMPPA PE=1 SV=1	0.138643	0.16305	0.202633	0.151954	0.159039	0.200518	0.1615	0.159757	0.216018	0.139667	0.142116	0.174133	0.184842	0.188776	0.176551	0.163692	0.170411	0.14205	0.156202	0.181848	0.18895	0.160523	0.158547	0.156938	0.179166	0.165513	0.191643	0.183385	0.139478	0.159295	NA	NA	NA	NA	NA	NA	-0.0125446	0.946822	0.869552	-0.120865	0.263098	0.0880657	0.108321	0.403779
sp#Q9Y5P6#GMPPB_HUMAN	Q9Y5P6				Mannose-1-phosphate guanyltransferase beta OS=Homo sapiens GN=GMPPB PE=1 SV=2	0.159892	0.155285	0.177482	0.151954	0.187692	0.189836	0.204828	0.170705	0.173707	0.150118	0.166371	0.151186	0.159389	0.188776	0.176551	0.163692	0.170411	0.158335	0.156202	0.181848	0.202338	0.151627	0.17973	0.156938	0.15876	0.165513	0.181557	0.163318	0.174989	0.170282	0.182822	0.176912	0.172162	0.151489	0.158318	0.153027	-0.0850446	0.582607	0.11723	-0.108817	0.314011	0.0246002	0.0237725	0.846387
sp#P49915#GUAA_HUMAN	P49915				GMP synthase [glutamine-hydrolyzing] OS=Homo sapiens GN=GMPS PE=1 SV=1	0.149268	0.170814	0.177482	0.151954	0.178141	0.179153	0.1615	0.214497	0.180759	0.150118	0.134031	0.16266	0.133936	0.188776	0.138994	0.203702	0.155839	0.158335	0.156202	0.143281	0.148785	0.196107	0.169138	0.189572	NA	NA	NA	NA	NA	NA	0.146191	0.218023	0.184542	0.108935	0.175944	0.153027	-0.0754948	0.626985	0.509056	-0.0790722	0.465575	0.395494	0.00357735	0.967628
sp#P04899#GNAI2_HUMAN	P04899				Guanine nucleotide-binding protein G(i) subunit alpha-2 OS=Homo sapiens GN=GNAI2 PE=1 SV=3	0.159892	0.155285	0.152332	0.210551	0.139936	0.189836	0.175943	0.137862	0.201914	0.16057	0.150201	0.16266	0.159389	0.188776	0.138994	0.1957	0.184984	0.14205	0.156202	0.168992	0.175562	0.151627	0.190321	0.156938	0.143456	0.192612	0.151297	0.153285	0.192744	0.170282	0.182822	0.16869	0.159781	0.162128	0.149505	0.177352	-0.0279636	0.865486	0.685441	0.025259	0.808475	0.728329	-0.0532226	0.696424
sp#P08754#GNAI3_HUMAN	P08754				Guanine nucleotide-binding protein G(k) subunit alpha OS=Homo sapiens GN=GNAI3 PE=1 SV=3	0.159892	0.186342	0.177482	0.151954	0.16859	0.157789	0.175943	0.14881	0.159604	0.181473	0.166371	0.174133	0.159389	0.15455	0.176551	0.163692	0.170411	0.17462	0.156202	0.143281	0.175562	0.169419	0.169138	0.189572	0.184268	0.165513	0.161384	0.153285	0.163152	0.159295	0.155349	0.152246	0.172162	0.183405	0.167131	0.16519	0.0879723	0.546648	0.0379637	0.0778224	0.464079	0.0532387	0.0101499	0.927949
sp#P63092#GNAS2_HUMAN,sp#Q5JWF2#GNAS1_HUMAN	P63092				Guanine nucleotide-binding protein G(s) subunit alpha isoforms short OS=Homo sapiens GN=GNAS PE=1 SV=1,Guanine nucleotide-binding protein G(s) subunit alpha isoforms XLas OS=Homo sapiens GN=GNAS PE=1 SV=2	0.181141	0.155285	0.164907	0.151954	0.187692	0.157789	0.190385	0.159757	0.166655	0.150118	0.166371	0.185606	0.159389	0.165959	0.164032	0.15569	0.170411	0.17462	0.167071	0.117569	0.175562	0.187211	0.158547	0.189572	0.179166	0.165513	0.161384	0.173352	0.157234	0.159295	0.173664	0.160468	0.159781	0.183405	0.149505	0.153027	0.021069	0.8751	0.709103	-0.00245588	0.987366	0.966175	0.0235249	0.847857
sp#P62873#GBB1_HUMAN	P62873				Guanine nucleotide-binding protein G(I)/G(S)/G(T) subunit beta-1 OS=Homo sapiens GN=GNB1 PE=1 SV=3	0.159892	0.178578	0.152332	0.175393	0.16859	0.147107	0.147057	0.170705	0.216018	0.171021	0.134031	0.12824	NA	NA	NA	NA	NA	NA	0.145333	0.194704	0.175562	0.151627	0.17973	0.156938	0.179166	0.165513	0.161384	0.183385	0.163152	0.137321	NA	NA	NA	NA	NA	NA	0.0842709	0.563171	0.307439	-0.103246	0.33961	0.235176	0.187517	0.151154
sp#P62879#GBB2_HUMAN	P62879				Guanine nucleotide-binding protein G(I)/G(S)/G(T) subunit beta-2 OS=Homo sapiens GN=GNB2 PE=1 SV=3	0.138643	0.170814	0.164907	0.163673	0.187692	0.179153	0.204828	0.170705	0.138448	0.202376	0.166371	0.151186	0.159389	0.165959	0.176551	0.163692	0.155839	0.17462	0.145333	0.258984	0.18895	0.151627	0.137364	0.140622	0.168963	0.124864	0.191643	0.213484	0.151315	0.159295	0.173664	0.16869	0.172162	0.162128	0.158318	0.153027	-0.0260374	0.875587	0.791113	-0.167957	0.119265	0.07493	0.141919	0.275854
sp#P63244#GBLP_HUMAN	P63244				Guanine nucleotide-binding protein subunit beta-2-like 1 OS=Homo sapiens GN=GNB2L1 PE=1 SV=3	0.170516	0.16305	0.164907	0.163673	0.178141	0.168471	0.175943	0.14881	0.152552	0.191925	0.18254	0.16266	0.159389	0.165959	0.176551	0.163692	0.170411	0.166477	0.167071	0.156136	0.162174	0.178315	0.158547	0.156938	0.184268	0.151963	0.17147	0.163318	0.157234	0.159295	0.164506	0.160468	0.172162	0.172766	0.167131	0.153027	0.0411808	0.770946	0.269416	-0.0133773	0.906389	0.693169	0.0545581	0.669241
sp#Q9UBI6#GBG12_HUMAN	Q9UBI6				Guanine nucleotide-binding protein G(I)/G(S)/G(O) subunit gamma-12 OS=Homo sapiens GN=GNG12 PE=1 SV=3	0.170516	0.178578	0.164907	0.140235	0.187692	0.157789	0.233713	0.170705	0.152552	0.150118	0.166371	0.16266	0.197568	0.15455	0.164032	0.163692	0.170411	0.17462	0.177941	0.20756	0.0952328	0.169419	0.200912	0.124305	0.179166	0.138414	0.17147	0.133219	0.16907	0.181269	0.173664	0.152246	0.172162	0.183405	0.167131	0.153027	-0.162204	0.287558	0.0819951	-0.109745	0.309875	0.184538	-0.052459	0.700711
sp#P36915#GNL1_HUMAN	P36915				Guanine nucleotide-binding protein-like 1 OS=Homo sapiens GN=GNL1 PE=1 SV=2	0.213014	0.16305	0.190058	0.128515	0.197243	0.115061	0.190385	0.170705	0.166655	0.181473	0.150201	0.174133	0.184842	0.177367	0.18907	0.131684	0.184984	0.166477	NA	NA	NA	NA	NA	NA	NA	NA	NA	NA	NA	NA	0.19198	0.193357	0.135021	0.162128	0.167131	0.153027	-0.0823592	0.594937	0.475871	-0.112304	0.298652	0.280798	0.0299445	0.809915
sp#Q9UJJ9#GNPTG_HUMAN	Q9UJJ9				N-acetylglucosamine-1-phosphotransferase subunit gamma OS=Homo sapiens GN=GNPTG PE=1 SV=1	0.308633	0.139757	0.0517296	0.151954	0.197243	0.147107	0.175943	0.236392	0.152552	0.139667	0.125946	0.197079	NA	NA	NA	NA	NA	NA	NA	NA	NA	NA	NA	NA	0.112846	0.192612	0.181557	0.183385	0.151315	0.258178	0.146191	0.218023	0.147401	0.140851	0.175944	0.16519	-0.0333089	0.837574	0.872714	-0.159197	0.139877	0.476846	0.125888	0.33299
sp#Q08379#GOGA2_HUMAN	Q08379				Golgin subfamily A member 2 OS=Homo sapiens GN=GOLGA2 PE=1 SV=3	0.138643	0.155285	0.215208	0.151954	0.159039	0.200518	0.118172	0.14881	0.201914	0.181473	0.18254	0.12824	0.133936	0.15455	0.201589	0.171694	0.155839	0.190905	0.156202	0.20756	0.162174	0.178315	0.147955	0.156938	0.194471	0.124864	0.181557	0.173352	0.13356	0.159295	0.201137	0.152246	0.172162	0.162128	0.140691	0.153027	0.0921943	0.528099	0.314006	-0.0263739	0.811347	0.800389	0.118568	0.361453
sp#Q08378#GOGA3_HUMAN	Q08378				Golgin subfamily A member 3 OS=Homo sapiens GN=GOLGA3 PE=1 SV=2	0.149268	0.20187	0.139756	0.163673	0.178141	0.157789	0.118172	0.181653	0.1455	0.171021	0.19871	0.174133	0.133936	0.120324	0.18907	0.179696	0.141267	0.20719	0.145333	0.233272	0.175562	0.160523	0.147955	0.173255	0.168963	0.179062	0.191643	0.163318	0.163152	0.148308	NA	NA	NA	NA	NA	NA	0.0956588	0.513121	0.387364	0.0359178	0.732572	0.761292	0.0597409	0.640863
sp#Q13439#GOGA4_HUMAN	Q13439				Golgin subfamily A member 4 OS=Homo sapiens GN=GOLGA4 PE=1 SV=1	0.149268	0.186342	0.177482	0.151954	0.159039	0.179153	0.175943	0.181653	0.166655	0.150118	0.142116	0.16266	0.172115	0.177367	0.176551	0.15569	0.199556	0.158335	0.167071	0.20756	0.135397	0.160523	0.147955	0.189572	0.174065	0.179062	0.161384	0.153285	0.151315	0.148308	0.155349	0.152246	0.172162	0.183405	0.175944	0.153027	-0.092965	0.546952	0.0882771	-0.0874701	0.419123	0.14592	-0.00549492	0.977491
sp#Q14789#GOGB1_HUMAN	Q14789				Golgin subfamily B member 1 OS=Homo sapiens GN=GOLGB1 PE=1 SV=2	0.213014	0.100936	0.252934	0.198832	0.139936	0.104379	0.1615	0.14881	0.159604	0.191925	0.18254	0.151186	0.159389	0.15455	0.176551	0.1957	0.141267	0.158335	0.134463	0.233272	0.175562	0.160523	0.158547	0.156938	0.194471	0.138414	0.181557	0.173352	0.145397	0.148308	0.173664	0.144024	0.172162	0.172766	0.19357	0.140864	0.136176	0.355564	0.217202	0.104572	0.326405	0.386569	0.0316045	0.800173
sp#Q8NBJ4#GOLM1_HUMAN	Q8NBJ4				Golgi membrane protein 1 OS=Homo sapiens GN=GOLM1 PE=1 SV=1	0.213014	0.147521	0.152332	0.140235	0.225897	0.115061	0.175943	0.203549	0.152552	0.139667	0.134031	0.208552	0.223021	0.200185	0.151513	0.147688	0.126694	0.158335	0.210548	0.168992	0.175562	0.142731	0.137364	0.173255	0.0720339	0.314557	0.141211	0.193418	0.180907	0.170282	0.146191	0.209801	0.159781	0.108935	0.158318	0.201678	-0.274199	0.070383	0.110794	-0.222476	0.038843	0.180133	-0.0517231	0.704851
sp#Q9H4A5#GLP3L_HUMAN	Q9H4A5				Golgi phosphoprotein 3-like OS=Homo sapiens GN=GOLPH3L PE=1 SV=1	0.170516	0.209634	0.177482	0.151954	0.120834	0.168471	0.175943	0.181653	0.138448	0.181473	0.18254	0.174133	NA	NA	NA	NA	NA	NA	0.145333	0.181848	0.18895	0.205003	0.126773	0.156938	0.174065	0.138414	0.211817	0.183385	0.139478	0.170282	0.173664	0.201579	0.122641	0.140851	0.19357	0.153027	0.0768435	0.597036	0.479821	-0.0312651	0.77621	0.726524	0.108109	0.404686
sp#P17174#AATC_HUMAN	P17174				Aspartate aminotransferase, cytoplasmic OS=Homo sapiens GN=GOT1 PE=1 SV=3	0.159892	0.16305	0.177482	0.163673	0.16859	0.168471	0.175943	0.170705	0.152552	0.181473	0.166371	0.16266	0.172115	0.177367	0.18907	0.147688	0.170411	0.166477	0.177941	0.168992	0.162174	0.169419	0.158547	0.173255	0.163862	0.179062	0.151297	0.173352	0.174989	0.170282	0.164506	0.209801	0.159781	0.140851	0.140691	0.177352	-0.104655	0.496379	0.0325327	-0.066992	0.537141	0.0972441	-0.0376635	0.785498
sp#P00505#AATM_HUMAN	P00505				Aspartate aminotransferase, mitochondrial OS=Homo sapiens GN=GOT2 PE=1 SV=3	0.149268	0.155285	0.164907	0.151954	0.178141	0.189836	0.204828	0.170705	0.166655	0.150118	0.166371	0.16266	0.159389	0.188776	0.18907	0.15569	0.199556	0.14205	0.156202	0.168992	0.202338	0.160523	0.169138	0.173255	0.174065	0.165513	0.181557	0.133219	0.174989	0.148308	0.164506	0.160468	0.159781	0.172766	0.167131	0.16519	-0.074788	0.630327	0.220982	-0.068061	0.530592	0.194481	-0.00672699	0.97004
sp#Q8N335#GPD1L_HUMAN	Q8N335				Glycerol-3-phosphate dehydrogenase 1-like protein OS=Homo sapiens GN=GPD1L PE=1 SV=1	0.244887	0.0621156	0.0391543	0.0933569	0.483778	0.0616501	0.175943	0.159757	0.131397	0.191925	0.19871	0.174133	0.172115	0.165959	0.151513	0.15569	0.155839	0.190905	0.167071	0.181848	0.148785	0.178315	0.147955	0.173255	NA	NA	NA	NA	NA	NA	0.182822	0.152246	0.159781	0.183405	0.149505	0.16519	-0.24332	0.108766	0.445931	-0.355043	0.00096335	0.291446	0.111723	0.389407
sp#P43304#GPDM_HUMAN	P43304				Glycerol-3-phosphate dehydrogenase, mitochondrial OS=Homo sapiens GN=GPD2 PE=1 SV=3	0.138643	0.147521	0.202633	0.116796	0.178141	0.232564	0.190385	0.159757	0.173707	0.16057	0.166371	0.174133	0.159389	0.15455	0.18907	0.171694	0.155839	0.17462	0.145333	0.156136	0.202338	0.169419	0.169138	0.173255	0.133252	0.165513	0.17147	0.133219	0.251928	0.137321	0.155349	0.176912	0.184542	0.162128	0.175944	0.153027	-0.00212968	1	0.97936	0.0310867	0.766701	0.767063	-0.0332164	0.811542
sp#P06744#G6PI_HUMAN	P06744				Glucose-6-phosphate isomerase OS=Homo sapiens GN=GPI PE=1 SV=4	0.170516	0.155285	0.152332	0.187112	0.149488	0.179153	0.1615	0.14881	0.201914	0.150118	0.150201	0.16266	0.159389	0.165959	0.151513	0.179696	0.184984	0.150192	0.167071	0.143281	0.175562	0.160523	0.190321	0.173255	0.168963	0.192612	0.151297	0.153285	0.174989	0.159295	0.201137	0.16869	0.147401	0.151489	0.140691	0.189515	-0.0419207	0.793047	0.493473	0.00681236	0.94378	0.912482	-0.048733	0.721762
sp#Q6PRD1#GP179_HUMAN	Q6PRD1				Probable G-protein coupled receptor 179 OS=Homo sapiens GN=GPR179 PE=1 SV=2	NA	NA	NA	NA	NA	NA	0.132614	0.14881	0.124345	0.254634	0.190625	0.16266	0.235747	0.15455	0.164032	0.107678	0.141267	0.215332	0.232287	0.220416	0.135397	0.160523	0.10559	0.156938	0.184268	0.165513	0.141211	0.143252	0.174989	0.170282	NA	NA	NA	NA	NA	NA	-0.260023	0.0863423	0.175253	-0.161935	0.13316	0.305708	-0.0980884	0.465155
sp#Q8TD30#ALAT2_HUMAN	Q8TD30				Alanine aminotransferase 2 OS=Homo sapiens GN=GPT2 PE=1 SV=1	0.20239	0.155285	0.164907	0.198832	0.149488	0.157789	0.204828	0.203549	0.159604	0.150118	0.134031	0.174133	NA	NA	NA	NA	NA	NA	0.134463	0.168992	0.229114	0.133835	0.190321	0.189572	NA	NA	NA	NA	NA	NA	0.173664	0.201579	0.172162	0.162128	0.140691	0.16519	-0.0310794	0.849193	0.800752	-0.0384554	0.725396	0.721359	0.00737605	0.944679
sp#Q6IC98#GRAM4_HUMAN	Q6IC98				GRAM domain-containing protein 4 OS=Homo sapiens GN=GRAMD4 PE=1 SV=1	NA	NA	NA	NA	NA	NA	0.204828	0.214497	0.159604	0.108312	0.150201	0.197079	0.172115	0.200185	0.164032	0.171694	0.141267	0.150192	NA	NA	NA	NA	NA	NA	0.123049	0.219711	0.121038	0.143252	0.24601	0.170282	0.237768	0.152246	0.122641	0.140851	0.167131	0.177352	-0.430102	0.004402	0.00949791	-0.123314	0.253488	0.402635	-0.306787	0.0207212
sp#P62993#GRB2_HUMAN	P62993				Growth factor receptor-bound protein 2 OS=Homo sapiens GN=GRB2 PE=1 SV=1	0.149268	0.170814	0.164907	0.198832	0.149488	0.179153	0.1615	0.159757	0.187811	0.171021	0.166371	0.16266	0.184842	0.165959	0.164032	0.179696	0.155839	0.158335	0.134463	0.156136	0.175562	0.178315	0.190321	0.156938	0.174065	0.179062	0.17147	0.153285	0.163152	0.170282	0.19198	0.185134	0.172162	0.162128	0.131878	0.177352	0.00997323	0.933628	0.843179	-0.0177163	0.874439	0.77054	0.0276896	0.823197
sp#Q9UBQ7#GRHPR_HUMAN	Q9UBQ7				Glyoxylate reductase/hydroxypyruvate reductase OS=Homo sapiens GN=GRHPR PE=1 SV=1	0.170516	0.186342	0.152332	0.175393	0.16859	0.147107	0.175943	0.159757	0.187811	0.181473	0.125946	0.174133	0.146662	0.165959	0.164032	0.187698	0.170411	0.158335	0.167071	0.156136	0.18895	0.169419	0.158547	0.156938	NA	NA	NA	NA	NA	NA	0.173664	0.152246	0.184542	0.172766	0.167131	0.153027	0.152949	0.300406	0.000745277	-0.0188531	0.8661	0.715609	0.171802	0.188076
sp#P28799#GRN_HUMAN	P28799				Granulins OS=Homo sapiens GN=GRN PE=1 SV=2	0.159892	0.139757	0.177482	0.187112	0.159039	0.189836	0.204828	0.214497	0.166655	0.181473	0.109777	0.139713	0.159389	0.165959	0.151513	0.219706	0.184984	0.117622	0.145333	0.143281	0.175562	0.178315	0.190321	0.173255	0.143456	0.192612	0.161384	0.173352	0.174989	0.181269	0.155349	0.209801	0.147401	0.162128	0.140691	0.189515	-0.0466144	0.76905	0.579716	-0.0831239	0.442815	0.404282	0.0365095	0.771571
sp#Q8TAA5#GRPE2_HUMAN	Q8TAA5				GrpE protein homolog 2, mitochondrial OS=Homo sapiens GN=GRPEL2 PE=1 SV=1	NA	NA	NA	NA	NA	NA	0.175943	0.159757	0.159604	0.212828	0.150201	0.16266	0.172115	0.143142	0.176551	0.15569	0.199556	0.17462	0.112725	0.220416	0.148785	0.151627	0.200912	0.189572	0.250588	0.138414	0.141211	0.173352	0.121723	0.115347	0.201137	0.135802	0.209302	0.130212	0.175944	0.16519	-0.0435749	0.784566	0.75502	-0.0465662	0.669505	0.744603	0.00299124	0.971172
sp#Q96QA5#GSDMA_HUMAN	Q96QA5				Gasdermin-A OS=Homo sapiens GN=GSDMA PE=2 SV=4	0.20239	0.170814	0.139756	0.163673	0.159039	0.157789	0.118172	0.159757	0.1455	0.191925	0.19871	0.16266	0.184842	0.143142	0.18907	0.139686	0.155839	0.182762	0.210548	0.156136	0.122009	0.160523	0.158547	0.189572	0.15876	0.165513	0.161384	0.173352	0.163152	0.181269	0.173664	0.160468	0.159781	0.172766	0.167131	0.16519	0.0303198	0.826807	0.711431	0.0583754	0.581667	0.407466	-0.0280556	0.842028
sp#P06396#GELS_HUMAN	P06396				Gelsolin OS=Homo sapiens GN=GSN PE=1 SV=1	0.159892	0.16305	0.152332	0.187112	0.159039	0.168471	0.1615	0.14881	0.194862	0.181473	0.150201	0.16266	0.146662	0.143142	0.164032	0.227708	0.155839	0.133907	0.156202	0.143281	0.18895	0.169419	0.169138	0.156938	0.168963	0.165513	0.141211	0.163318	0.186826	0.159295	0.173664	0.160468	0.159781	0.162128	0.149505	0.189515	0.130943	0.374007	0.0527328	0.0431482	0.682485	0.422191	0.0877945	0.49699
sp#P15170#ERF3A_HUMAN,sp#Q8IYD1#ERF3B_HUMAN	P15170				Eukaryotic peptide chain release factor GTP-binding subunit ERF3A OS=Homo sapiens GN=GSPT1 PE=1 SV=1,Eukaryotic peptide chain release factor GTP-binding subunit ERF3B OS=Homo sapiens GN=GSPT2 PE=1 SV=2	0.20239	0.155285	0.164907	0.140235	0.178141	0.168471	0.132614	0.170705	0.1455	0.16057	0.166371	0.197079	0.159389	0.15455	0.18907	0.179696	0.141267	0.166477	0.156202	0.156136	0.18895	0.160523	0.158547	0.173255	0.168963	0.151963	0.191643	0.153285	0.157234	0.192256	0.164506	0.160468	0.159781	0.172766	0.184757	0.153027	0.0995751	0.49646	0.0837288	0.0539945	0.609958	0.339507	0.0455806	0.719513
sp#P00390#GSHR_HUMAN	P00390				Glutathione reductase, mitochondrial OS=Homo sapiens GN=GSR PE=1 SV=2	0.149268	0.16305	0.202633	0.187112	0.159039	0.157789	0.1615	0.170705	0.180759	0.16057	0.158286	0.16266	0.197568	0.165959	0.151513	0.179696	0.170411	0.14205	0.156202	0.156136	0.175562	0.169419	0.169138	0.189572	NA	NA	NA	NA	NA	NA	0.164506	0.218023	0.147401	0.162128	0.131878	0.189515	-0.058688	0.708379	0.38443	-0.00353029	0.97938	0.965983	-0.0551577	0.685605
sp#P48637#GSHB_HUMAN	P48637				Glutathione synthetase OS=Homo sapiens GN=GSS PE=1 SV=1	NA	NA	NA	NA	NA	NA	0.204828	0.181653	0.180759	0.16057	0.150201	0.139713	0.184842	0.165959	0.201589	0.179696	0.141267	0.133907	0.156202	0.194704	0.202338	0.133835	0.17973	0.156938	0.153659	0.179062	0.151297	0.153285	0.174989	0.203243	0.219453	0.185134	0.159781	0.151489	0.123065	0.16519	-0.124437	0.416818	0.138097	-0.21914	0.0418753	0.0203615	0.0947023	0.464402
sp#Q9Y2Q3#GSTK1_HUMAN	Q9Y2Q3				Glutathione S-transferase kappa 1 OS=Homo sapiens GN=GSTK1 PE=1 SV=3	0.128019	0.16305	0.164907	0.151954	0.149488	0.221882	0.190385	0.225444	0.138448	0.191925	0.142116	0.151186	0.159389	0.165959	0.164032	0.171694	0.170411	0.166477	0.177941	0.181848	0.175562	0.169419	0.126773	0.156938	0.189369	0.138414	0.161384	0.163318	0.145397	0.170282	0.146191	0.16869	0.172162	0.183405	0.175944	0.153027	-0.0933978	0.545035	0.257142	-0.17345	0.107606	0.0403117	0.0800518	0.534917
sp#P21266#GSTM3_HUMAN	P21266				Glutathione S-transferase Mu 3 OS=Homo sapiens GN=GSTM3 PE=1 SV=3	NA	NA	NA	NA	NA	NA	0.1615	0.14881	0.124345	0.233731	0.174455	0.174133	0.159389	0.188776	0.151513	0.147688	0.199556	0.17462	0.232287	0.156136	0.122009	0.169419	0.147955	0.107988	0.143456	0.260359	0.221903	0.123186	0.16907	0.148308	NA	NA	NA	NA	NA	NA	-0.165154	0.278743	0.382709	-0.1626	0.131566	0.303993	-0.00255455	0.995279
sp#P78417#GSTO1_HUMAN	P78417				Glutathione S-transferase omega-1 OS=Homo sapiens GN=GSTO1 PE=1 SV=2	0.149268	0.155285	0.164907	0.210551	0.139936	0.179153	0.1615	0.14881	0.216018	0.150118	0.150201	0.16266	0.159389	0.177367	0.151513	0.203702	0.126694	0.166477	0.167071	0.156136	0.162174	0.169419	0.17973	0.173255	0.184268	0.165513	0.151297	0.153285	0.16907	0.159295	0.201137	0.16869	0.147401	0.130212	0.158318	0.189515	-0.0506292	0.748696	0.505896	0.00122146	0.985298	0.985326	-0.0518507	0.704133
sp#P09211#GSTP1_HUMAN	P09211				Glutathione S-transferase P OS=Homo sapiens GN=GSTP1 PE=1 SV=2	0.170516	0.178578	0.164907	0.163673	0.159039	0.147107	0.147057	0.159757	0.152552	0.191925	0.174455	0.151186	0.159389	0.177367	0.176551	0.163692	0.155839	0.166477	0.167071	0.168992	0.162174	0.151627	0.158547	0.189572	0.168963	0.165513	0.161384	0.173352	0.157234	0.159295	0.173664	0.160468	0.172162	0.162128	0.158318	0.16519	0.0452355	0.750376	0.238463	0.00758673	0.938039	0.831465	0.0376488	0.764971
sp#P30711#GSTT1_HUMAN	P30711				Glutathione S-transferase theta-1 OS=Homo sapiens GN=GSTT1 PE=1 SV=4	NA	NA	NA	NA	NA	NA	0.1615	0.192601	0.131397	0.212828	0.166371	0.16266	0.235747	0.165959	0.289223	0.139686	0.141267	0.101337	0.210548	0.130425	0.108621	0.196107	0.147955	0.173255	0.163862	0.151963	0.151297	0.153285	0.174989	0.203243	NA	NA	NA	NA	NA	NA	-0.0311379	0.848888	0.876728	-0.152307	0.157934	0.288769	0.121169	0.351168
sp#Q12789#TF3C1_HUMAN	Q12789				General transcription factor 3C polypeptide 1 OS=Homo sapiens GN=GTF3C1 PE=1 SV=4	NA	NA	NA	NA	NA	NA	0.147057	0.137862	0.187811	0.191925	0.18254	0.151186	0.172115	0.143142	0.214108	0.147688	0.184984	0.17462	0.167071	0.156136	0.135397	0.178315	0.169138	0.173255	NA	NA	NA	NA	NA	NA	0.173664	0.160468	0.172162	0.172766	0.175944	0.153027	0.155027	0.293991	0.102507	0.118001	0.268506	0.0585128	0.0370256	0.768579
sp#Q16774#KGUA_HUMAN	Q16774				Guanylate kinase OS=Homo sapiens GN=GUK1 PE=1 SV=2	0.181141	0.186342	0.152332	0.140235	0.187692	0.157789	0.1615	0.236392	0.117293	0.139667	0.18254	0.197079	0.172115	0.165959	0.176551	0.15569	0.155839	0.17462	0.145333	0.168992	0.175562	0.187211	0.158547	0.173255	0.174065	0.151963	0.191643	0.183385	0.163152	0.148308	0.173664	0.152246	0.172162	0.162128	0.175944	0.16519	-0.0134041	0.942266	0.867895	-0.0433911	0.691188	0.548237	0.029987	0.809666
sp#P46976#GLYG_HUMAN	P46976				Glycogenin-1 OS=Homo sapiens GN=GYG1 PE=1 SV=4	0.149268	0.131993	0.177482	0.198832	0.139936	0.200518	0.132614	0.137862	0.237173	0.150118	0.134031	0.16266	0.172115	0.177367	0.151513	0.1957	0.184984	0.125765	0.145333	0.168992	0.175562	0.142731	0.211504	0.156938	0.148557	0.192612	0.151297	0.153285	0.186826	0.181269	0.182822	0.201579	0.122641	0.172766	0.105439	0.226003	-0.0485987	0.758969	0.635879	0.036621	0.727647	0.737311	-0.0852197	0.526866
sp#P07305#H10_HUMAN	P07305				Histone H1.0 OS=Homo sapiens GN=H1F0 PE=1 SV=3	0.138643	0.16305	0.164907	0.198832	0.16859	0.179153	0.147057	0.159757	0.180759	0.171021	0.174455	0.16266	0.184842	0.177367	0.176551	0.163692	0.170411	0.133907	0.156202	0.168992	0.202338	0.160523	0.169138	0.156938	0.163862	0.151963	0.17147	0.193418	0.163152	0.170282	0.182822	0.160468	0.159781	0.162128	0.175944	0.153027	0.0301774	0.827546	0.563616	-0.00536119	0.965777	0.914447	0.0355386	0.777209
sp#O75367#H2AY_HUMAN	O75367				Core histone macro-H2A.1 OS=Homo sapiens GN=H2AFY PE=1 SV=4	0.149268	0.178578	0.164907	0.187112	0.159039	0.147107	0.175943	0.170705	0.159604	0.171021	0.158286	0.174133	0.159389	0.143142	0.176551	0.163692	0.170411	0.182762	0.177941	0.156136	0.162174	0.169419	0.17973	0.156938	0.163862	0.165513	0.181557	0.173352	0.16907	0.148308	0.173664	0.160468	0.172162	0.183405	0.167131	0.16519	0.0634975	0.660098	0.0990939	0.0515702	0.625872	0.202428	0.0119273	0.917245
sp#Q9P0M6#H2AW_HUMAN	Q9P0M6				Core histone macro-H2A.2 OS=Homo sapiens GN=H2AFY2 PE=1 SV=3	0.138643	0.256219	0.164907	0.128515	0.120834	0.168471	NA	NA	NA	NA	NA	NA	0.146662	0.165959	0.138994	0.179696	0.155839	0.190905	0.156202	0.258984	0.122009	0.151627	0.147955	0.173255	0.128151	0.151963	0.110951	0.113153	0.251928	0.137321	0.19198	0.119357	0.196922	0.194043	0.184757	0.128702	-0.00566737	0.983331	0.974683	0.0489549	0.643237	0.755893	-0.0546222	0.688593
sp#P0C0S5#H2AZ_HUMAN,sp#Q71UI9#H2AV_HUMAN	P0C0S5				Histone H2A.Z OS=Homo sapiens GN=H2AFZ PE=1 SV=2,Histone H2A.V OS=Homo sapiens GN=H2AFV PE=1 SV=3	0.149268	0.155285	0.139756	0.210551	0.130385	0.2112	0.1615	0.137862	0.208966	0.16057	0.166371	0.139713	0.12121	0.165959	0.151513	0.23571	0.170411	0.133907	0.210548	0.130425	0.135397	0.169419	0.200912	0.140622	0.168963	0.165513	0.151297	0.173352	0.180907	0.159295	0.201137	0.135802	0.184542	0.172766	0.140691	0.16519	0.0778449	0.592417	0.474223	0.00580565	0.951248	0.956412	0.0720393	0.575646
sp#P84243#H33_HUMAN	P84243				Histone H3.3 OS=Homo sapiens GN=H3F3A PE=1 SV=2	0.159892	0.147521	0.152332	0.198832	0.149488	0.200518	0.147057	0.14881	0.159604	0.171021	0.19871	0.16266	0.172115	0.165959	0.18907	0.163692	0.170411	0.166477	0.18881	0.156136	0.148785	0.178315	0.169138	0.156938	0.189369	0.165513	0.181557	0.173352	0.163152	0.126334	0.164506	0.16869	0.172162	0.140851	0.140691	0.201678	-0.0224546	0.894429	0.695991	-0.00689567	0.954384	0.924502	-0.0155589	0.916746
sp#Q16836#HCDH_HUMAN	Q16836				Hydroxyacyl-coenzyme A dehydrogenase, mitochondrial OS=Homo sapiens GN=HADH PE=1 SV=3	0.149268	0.20187	0.202633	0.140235	0.16859	0.136425	0.1615	0.159757	0.152552	0.191925	0.174455	0.151186	0.172115	0.165959	0.164032	0.15569	0.155839	0.182762	0.199679	0.156136	0.162174	0.178315	0.147955	0.156938	0.174065	0.165513	0.181557	0.153285	0.157234	0.170282	0.182822	0.16869	0.147401	0.204682	0.149505	0.153027	0.0224192	0.868018	0.727086	-0.0505119	0.642941	0.399871	0.0729311	0.571041
sp#P40939#ECHA_HUMAN	P40939				Trifunctional enzyme subunit alpha, mitochondrial OS=Homo sapiens GN=HADHA PE=1 SV=2	0.149268	0.178578	0.177482	0.151954	0.178141	0.157789	0.1615	0.170705	0.159604	0.181473	0.166371	0.174133	0.172115	0.15455	0.176551	0.163692	0.155839	0.17462	0.156202	0.143281	0.175562	0.196107	0.147955	0.173255	0.174065	0.151963	0.181557	0.163318	0.157234	0.159295	0.164506	0.160468	0.159781	0.183405	0.184757	0.153027	0.0888784	0.54264	0.0451926	0.0225436	0.828136	0.579834	0.0663348	0.605508
sp#P55084#ECHB_HUMAN	P55084				Trifunctional enzyme subunit beta, mitochondrial OS=Homo sapiens GN=HADHB PE=1 SV=3	0.159892	0.16305	0.164907	0.140235	0.178141	0.168471	0.175943	0.170705	0.159604	0.171021	0.166371	0.16266	0.172115	0.165959	0.176551	0.147688	0.170411	0.182762	0.156202	0.156136	0.175562	0.205003	0.147955	0.156938	0.189369	0.151963	0.17147	0.163318	0.151315	0.159295	0.164506	0.185134	0.159781	0.162128	0.167131	0.16519	-0.0139496	0.939375	0.760444	-0.0723177	0.504923	0.0878694	0.0583681	0.648331
sp#P42357#HUTH_HUMAN	P42357				Histidine ammonia-lyase OS=Homo sapiens GN=HAL PE=1 SV=1	0.181141	0.124229	0.202633	0.151954	0.187692	0.168471	0.118172	0.181653	0.166655	0.16057	0.190625	0.16266	0.223021	0.165959	0.151513	0.139686	0.170411	0.17462	0.145333	0.168992	0.148785	0.133835	0.211504	0.222205	0.25569	0.124864	0.121038	0.133219	0.151315	0.148308	0.164506	0.160468	0.159781	0.172766	0.167131	0.177352	-0.203466	0.180793	0.0852826	0.0453229	0.667678	0.679233	-0.248788	0.0610408
sp#P12081#SYHC_HUMAN	P12081				Histidine--tRNA ligase, cytoplasmic OS=Homo sapiens GN=HARS PE=1 SV=2	0.159892	0.155285	0.177482	0.175393	0.149488	0.189836	0.132614	0.14881	0.159604	0.191925	0.206795	0.151186	0.159389	0.177367	0.164032	0.15569	0.155839	0.17462	0.18881	0.168992	0.162174	0.169419	0.158547	0.173255	0.199573	0.165513	0.151297	0.163318	0.151315	0.148308	0.155349	0.127579	0.184542	0.204682	0.19357	0.153027	0.042388	0.764804	0.55216	0.0405872	0.70008	0.585639	0.00180074	0.978371
sp#P69905#HBA_HUMAN	P69905				Hemoglobin subunit alpha OS=Homo sapiens GN=HBA1 PE=1 SV=2	0.138643	0.116465	0.114606	0.43322	0.111283	0.115061	0.0892861	0.105018	0.364105	0.0665061	0.0693527	0.105294	0.0830304	0.120324	0.0763987	0.363742	0.184984	0.0687669	0.134463	0.130425	0.108621	0.293962	0.158547	0.107988	0.102643	0.151963	0.100864	0.113153	0.305193	0.159295	0.0912446	0.144024	0.469286	0.130212	0.0701867	0.189515	0.764338	3.26117e-07	0.070681	0.512582	1.72729e-06	0.151167	0.251755	0.0545291
sp#P68871#HBB_HUMAN	P68871				Hemoglobin subunit beta OS=Homo sapiens GN=HBB PE=1 SV=2	0.138643	0.124229	0.127181	0.398062	0.120834	0.115061	0.0892861	0.105018	0.399363	0.0769576	0.0774375	0.105294	0.108483	0.120324	0.0889178	0.331734	0.170411	0.0931945	0.145333	0.130425	0.108621	0.285066	0.158547	0.107988	0.0975416	0.138414	0.0806913	0.0930864	0.352541	0.159295	0.127875	0.160468	0.320724	0.140851	0.096626	0.189515	0.585154	9.06883e-05	0.101274	0.480761	7.24123e-06	0.137406	0.104393	0.420761
sp#P02042#HBD_HUMAN	P02042				Hemoglobin subunit delta OS=Homo sapiens GN=HBD PE=1 SV=2	0.170516	0.155285	0.127181	0.327746	0.111283	0.136425	0.1615	0.137862	0.272432	0.118764	0.117862	0.12824	0.0830304	0.120324	0.0763987	0.347738	0.199556	0.0769094	0.134463	0.168992	0.122009	0.240586	0.169138	0.124305	0.138354	0.151963	0.131124	0.123186	0.263765	0.159295	NA	NA	NA	NA	NA	NA	0.387223	0.00943343	0.166984	0.333687	0.00183244	0.19344	0.0535362	0.674895
sp#P14317#HCLS1_HUMAN	P14317				Hematopoietic lineage cell-specific protein OS=Homo sapiens GN=HCLS1 PE=1 SV=3	0.149268	0.271748	0.139756	0.151954	0.111283	0.136425	0.190385	0.181653	0.173707	0.16057	0.142116	0.174133	0.108483	0.177367	0.0388415	0.339736	0.199556	0.0931945	NA	NA	NA	NA	NA	NA	0.153659	0.206161	0.161384	0.163318	0.16907	0.192256	0.146191	0.185134	0.184542	0.130212	0.167131	0.201678	0.151327	0.305477	0.534209	0.0304888	0.770958	0.822091	0.120838	0.352468
sp#Q92769#HDAC2_HUMAN	Q92769	Q13547			Histone deacetylase 2 OS=Homo sapiens GN=HDAC2 PE=1 SV=2	0.213014	0.155285	0.164907	0.128515	0.235448	0.115061	0.175943	0.181653	0.173707	0.150118	0.150201	0.185606	0.159389	0.188776	0.176551	0.15569	0.199556	0.150192	0.145333	0.246128	0.108621	0.196107	0.137364	0.173255	NA	NA	NA	NA	NA	NA	NA	NA	NA	NA	NA	NA	-0.12335	0.420984	0.451676	-0.166873	0.121677	0.287273	0.0435229	0.731218
sp#P51858#HDGF_HUMAN	P51858				Hepatoma-derived growth factor OS=Homo sapiens GN=HDGF PE=1 SV=1	0.159892	0.186342	0.152332	0.163673	0.139936	0.189836	0.147057	0.137862	0.180759	0.181473	0.18254	0.16266	0.184842	0.165959	0.151513	0.211704	0.141267	0.14205	0.167071	0.194704	0.135397	0.151627	0.169138	0.189572	0.189369	0.165513	0.161384	0.133219	0.16907	0.170282	0.19198	0.160468	0.147401	0.162128	0.167131	0.16519	-0.0518011	0.742787	0.5079	-0.0429602	0.69415	0.49989	-0.00884093	0.957263
sp#Q00341#VIGLN_HUMAN	Q00341				Vigilin OS=Homo sapiens GN=HDLBP PE=1 SV=2	0.170516	0.147521	0.152332	0.163673	0.187692	0.189836	0.147057	0.159757	0.159604	0.171021	0.190625	0.174133	0.172115	0.15455	0.164032	0.163692	0.155839	0.182762	0.167071	0.181848	0.148785	0.169419	0.158547	0.173255	0.163862	0.192612	0.161384	0.153285	0.174989	0.159295	0.164506	0.160468	0.159781	0.183405	0.167131	0.153027	-0.0642586	0.680972	0.168187	-0.0255019	0.817654	0.595503	-0.0387567	0.779131
sp#Q9Y5Z4#HEBP2_HUMAN	Q9Y5Z4				Heme-binding protein 2 OS=Homo sapiens GN=HEBP2 PE=1 SV=1	0.159892	0.170814	0.190058	0.198832	0.130385	0.147107	0.1615	0.159757	0.159604	0.202376	0.174455	0.151186	0.184842	0.15455	0.226627	0.147688	0.155839	0.150192	0.167071	0.168992	0.175562	0.160523	0.158547	0.173255	0.174065	0.165513	0.17147	0.153285	0.163152	0.181269	0.173664	0.160468	0.172162	0.162128	0.175944	0.153027	0.0822048	0.572498	0.224199	0.0565299	0.59351	0.303328	0.0256749	0.835106
sp#Q9ULT8#HECD1_HUMAN	Q9ULT8				E3 ubiquitin-protein ligase HECTD1 OS=Homo sapiens GN=HECTD1 PE=1 SV=3	0.149268	0.170814	0.202633	0.128515	0.159039	0.189836	0.1615	0.170705	0.187811	0.16057	0.150201	0.151186	0.172115	0.177367	0.164032	0.147688	0.184984	0.158335	0.167071	0.156136	0.162174	0.160523	0.169138	0.173255	NA	NA	NA	NA	NA	NA	0.155349	0.185134	0.159781	0.151489	0.175944	0.16519	-0.0698757	0.653757	0.147249	-0.0300046	0.785225	0.649549	-0.0398711	0.772656
sp#Q6MZM0#HPHL1_HUMAN	Q6MZM0				Hephaestin-like protein 1 OS=Homo sapiens GN=HEPHL1 PE=2 SV=2	NA	NA	NA	NA	NA	NA	0.147057	0.14881	0.1455	0.16057	0.222964	0.16266	0.159389	0.165959	0.18907	0.139686	0.214129	0.158335	0.199679	0.168992	0.135397	0.160523	0.169138	0.173255	NA	NA	NA	NA	NA	NA	0.164506	0.185134	0.159781	0.130212	0.175944	0.177352	-0.133968	0.381339	0.12804	0.118082	0.268181	0.195749	-0.25205	0.057705
sp#Q15751#HERC1_HUMAN	Q15751				Probable E3 ubiquitin-protein ligase HERC1 OS=Homo sapiens GN=HERC1 PE=1 SV=2	NA	NA	NA	NA	NA	NA	0.147057	0.214497	0.173707	0.16057	0.150201	0.12824	0.184842	0.257228	0.138994	0.147688	0.141267	0.125765	NA	NA	NA	NA	NA	NA	0.153659	0.192612	0.161384	0.203451	0.157234	0.181269	0.173664	0.16869	0.159781	0.151489	0.158318	0.189515	-0.202237	0.183473	0.119128	-0.27671	0.0101358	0.0510226	0.0744728	0.563123
sp#P07686#HEXB_HUMAN	P07686				Beta-hexosaminidase subunit beta OS=Homo sapiens GN=HEXB PE=1 SV=3	0.159892	0.186342	0.164907	0.163673	0.16859	0.147107	0.190385	0.214497	0.159604	0.129215	0.142116	0.185606	0.197568	0.165959	0.151513	0.163692	0.170411	0.166477	0.156202	0.168992	0.18895	0.124939	0.190321	0.189572	0.143456	0.179062	0.191643	0.163318	0.174989	0.170282	0.155349	0.16869	0.172162	0.194043	0.167131	0.153027	-0.0503728	0.749991	0.519254	-0.0122228	0.914918	0.845705	-0.03815	0.782663
sp#Q6NVY1#HIBCH_HUMAN	Q6NVY1				3-hydroxyisobutyryl-CoA hydrolase, mitochondrial OS=Homo sapiens GN=HIBCH PE=1 SV=2	0.138643	0.186342	0.177482	0.151954	0.178141	0.157789	0.1615	0.159757	0.1455	0.202376	0.18254	0.151186	0.172115	0.177367	0.176551	0.15569	0.184984	0.14205	0.156202	0.156136	0.202338	0.169419	0.158547	0.173255	0.209776	0.138414	0.161384	0.183385	0.139478	0.148308	0.164506	0.144024	0.184542	0.183405	0.175944	0.140864	0.0808246	0.578769	0.247319	-0.0363327	0.740283	0.580429	0.117157	0.367109
sp#P49773#HINT1_HUMAN	P49773				Histidine triad nucleotide-binding protein 1 OS=Homo sapiens GN=HINT1 PE=1 SV=2	0.181141	0.147521	0.177482	0.163673	0.178141	0.168471	0.204828	0.126914	0.152552	0.233731	0.19871	0.0823472	0.146662	0.165959	0.151513	0.171694	0.170411	0.199047	0.156202	0.156136	0.175562	0.169419	0.169138	0.173255	0.163862	0.165513	0.161384	0.163318	0.180907	0.159295	0.182822	0.185134	0.147401	0.162128	0.123065	0.201678	0.0120058	0.92287	0.876884	-0.00117925	0.996856	0.990601	0.013185	0.90968
sp#P16401#H15_HUMAN	P16401				Histone H1.5 OS=Homo sapiens GN=HIST1H1B PE=1 SV=3	0.181141	0.16305	0.152332	0.210551	0.139936	0.168471	0.147057	0.14881	0.244225	0.139667	0.150201	0.139713	0.159389	0.165959	0.138994	0.203702	0.170411	0.14205	0.167071	0.143281	0.175562	0.160523	0.190321	0.140622	0.15876	0.179062	0.151297	0.183385	0.174989	0.159295	0.182822	0.144024	0.159781	0.183405	0.158318	0.177352	0.130341	0.376164	0.130844	0.0458572	0.66406	0.503329	0.0844841	0.513029
sp#P10412#H14_HUMAN,sp#P16402#H13_HUMAN,sp#P16403#H12_HUMAN,sp#P22492#H1T_HUMAN,sp#Q02539#H11_HUMAN	P10412				Histone H1.4 OS=Homo sapiens GN=HIST1H1E PE=1 SV=2,Histone H1.3 OS=Homo sapiens GN=HIST1H1D PE=1 SV=2,Histone H1.2 OS=Homo sapiens GN=HIST1H1C PE=1 SV=2,Histone H1t OS=Homo sapiens GN=HIST1H1T PE=2 SV=4,Histone H1.1 OS=Homo sapiens GN=HIST1H1A PE=1 SV=3	0.170516	0.178578	0.139756	0.210551	0.139936	0.157789	0.147057	0.137862	0.237173	0.139667	0.142116	0.151186	0.159389	0.143142	0.126475	0.251714	0.170411	0.133907	0.18881	0.130425	0.242502	0.0715637	0.253869	0.124305	0.148557	0.179062	0.151297	0.183385	0.186826	0.170282	0.19198	0.152246	0.159781	0.183405	0.131878	0.189515	0.159823	0.279542	0.272878	0.0954624	0.369983	0.404042	0.0643605	0.616002
sp#O60814#H2B1K_HUMAN,sp#P06899#H2B1J_HUMAN,sp#P23527#H2B1O_HUMAN,sp#P33778#H2B1B_HUMAN,sp#P57053#H2BFS_HUMAN,sp#P58876#H2B1D_HUMAN,sp#P62807#H2B1C_HUMAN,sp#Q16778#H2B2E_HUMAN,sp#Q5QNW6#H2B2F_HUMAN,sp#Q8N257#H2B3B_HUMAN,sp#Q93079#H2B1H_HUMAN,sp#Q99877#H2B1N_HUMAN,sp#Q99880#H2B1L_HUMAN	O60814				Histone H2B type 1-K OS=Homo sapiens GN=HIST1H2BK PE=1 SV=3,Histone H2B type 1-J OS=Homo sapiens GN=HIST1H2BJ PE=1 SV=3,Histone H2B type 1-O OS=Homo sapiens GN=HIST1H2BO PE=1 SV=3,Histone H2B type 1-B OS=Homo sapiens GN=HIST1H2BB PE=1 SV=2,Histone H2B type F-S OS=Homo sapiens GN=H2BFS PE=1 SV=2,Histone H2B type 1-D OS=Homo sapiens GN=HIST1H2BD PE=1 SV=2,Histone H2B type 1-C/E/F/G/I OS=Homo sapien…	0.170516	0.155285	0.152332	0.198832	0.139936	0.189836	NA	NA	NA	NA	NA	NA	0.210294	0.108916	0.126475	0.219706	0.170411	0.158335	0.18881	0.130425	0.148785	0.169419	0.200912	0.140622	0.168963	0.165513	0.151297	0.163318	0.180907	0.170282	0.19198	0.144024	0.172162	0.151489	0.149505	0.21384	-0.0090457	0.965388	0.936943	0.0832007	0.434063	0.45867	-0.0922464	0.492661
sp#P62805#H4_HUMAN	P62805				Histone H4 OS=Homo sapiens GN=HIST1H4A PE=1 SV=2	0.159892	0.124229	0.139756	0.23399	0.149488	0.2112	0.147057	0.137862	0.237173	0.129215	0.142116	0.16266	0.172115	0.165959	0.126475	0.1957	0.184984	0.14205	0.167071	0.143281	0.162174	0.169419	0.200912	0.156938	0.148557	0.192612	0.151297	0.153285	0.186826	0.181269	0.173664	0.160468	0.172162	0.151489	0.149505	0.201678	-0.0272315	0.869322	0.783956	0.0807367	0.447673	0.381893	-0.107968	0.420643
sp#Q8IUE6#H2A2B_HUMAN	Q8IUE6				Histone H2A type 2-B OS=Homo sapiens GN=HIST2H2AB PE=1 SV=3	0.170516	0.16305	0.164907	0.151954	0.187692	0.157789	0.204828	0.14881	0.216018	0.150118	0.142116	0.12824	0.159389	0.177367	0.164032	0.179696	0.214129	0.117622	0.167071	0.168992	0.229114	0.142731	0.158547	0.156938	NA	NA	NA	NA	NA	NA	NA	NA	NA	NA	NA	NA	0.0448663	0.752242	0.674261	-0.152345	0.157831	0.181068	0.197211	0.131305
sp#Q16777#H2A2C_HUMAN,sp#Q6FI13#H2A2A_HUMAN	Q16777				Histone H2A type 2-C OS=Homo sapiens GN=HIST2H2AC PE=1 SV=4,Histone H2A type 2-A OS=Homo sapiens GN=HIST2H2AA3 PE=1 SV=3	0.170516	0.16305	0.202633	0.116796	0.216346	0.125743	0.219271	0.181653	0.117293	0.223279	0.142116	0.16266	0.184842	0.177367	0.201589	0.11568	0.170411	0.158335	0.210548	0.168992	0.162174	0.151627	0.137364	0.156938	0.123049	0.179062	0.17147	0.23355	0.163152	0.181269	0.127875	0.201579	0.110261	0.172766	0.19357	0.189515	-0.0864367	0.576262	0.507784	-0.0998868	0.355676	0.349483	0.0134501	0.908087
sp#Q71DI3#H32_HUMAN	Q71DI3				Histone H3.2 OS=Homo sapiens GN=HIST2H3A PE=1 SV=3	0.170516	0.131993	0.127181	0.210551	0.149488	0.221882	0.190385	0.14881	0.180759	0.139667	0.18254	0.151186	0.159389	0.143142	0.176551	0.171694	0.184984	0.158335	0.156202	0.156136	0.148785	0.187211	0.17973	0.156938	0.184268	0.165513	0.141211	0.183385	0.163152	0.137321	NA	NA	NA	NA	NA	NA	-0.0379061	0.81373	0.672192	-0.0202026	0.85622	0.834397	-0.0177035	0.903852
sp#P31629#ZEP2_HUMAN	P31629				Transcription factor HIVEP2 OS=Homo sapiens GN=HIVEP2 PE=1 SV=2	0.510497	0.100936	0.0643049	0.116796	0.101732	0.136425	0.175943	0.24734	0.166655	0.16057	0.125946	0.139713	0.210294	0.177367	0.18907	0.211704	0.112122	0.117622	0.18881	0.156136	0.135397	0.187211	0.17973	0.124305	NA	NA	NA	NA	NA	NA	NA	NA	NA	NA	NA	NA	0.253676	0.087924	0.499995	-0.507634	2.32663e-06	0.0196745	0.76131	7.17631e-09
sp#P19367#HXK1_HUMAN	P19367				Hexokinase-1 OS=Homo sapiens GN=HK1 PE=1 SV=3	0.149268	0.170814	0.190058	0.151954	0.16859	0.157789	0.175943	0.170705	0.152552	0.171021	0.174455	0.151186	0.159389	0.177367	0.164032	0.15569	0.184984	0.17462	0.145333	0.168992	0.202338	0.169419	0.158547	0.156938	0.179166	0.151963	0.181557	0.173352	0.151315	0.148308	0.164506	0.160468	0.159781	0.183405	0.184757	0.153027	0.0381169	0.786598	0.410487	-4.59283e-05	1	0.999236	0.0381628	0.761998
sp#P52789#HXK2_HUMAN	P52789				Hexokinase-2 OS=Homo sapiens GN=HK2 PE=1 SV=2	0.181141	0.178578	0.190058	0.128515	0.139936	0.179153	0.175943	0.170705	0.159604	0.16057	0.158286	0.185606	0.184842	0.188776	0.113956	0.179696	0.184984	0.150192	0.145333	0.156136	0.18895	0.187211	0.158547	0.173255	0.174065	0.165513	0.211817	0.113153	0.151315	0.192256	0.164506	0.152246	0.159781	0.183405	0.175944	0.153027	0.0148802	0.907681	0.859354	0.003485	0.968478	0.956248	0.0113952	0.920448
sp#P52790#HXK3_HUMAN	P52790				Hexokinase-3 OS=Homo sapiens GN=HK3 PE=1 SV=2	0.170516	0.155285	0.152332	0.198832	0.149488	0.189836	0.190385	0.170705	0.187811	0.150118	0.142116	0.151186	0.146662	0.188776	0.126475	0.211704	0.228701	0.10948	0.145333	0.168992	0.162174	0.142731	0.222095	0.156938	0.128151	0.206161	0.141211	0.153285	0.204581	0.170282	0.19198	0.185134	0.147401	0.162128	0.123065	0.189515	-0.109561	0.475928	0.203524	-0.00875987	0.940555	0.937373	-0.100801	0.452681
sp#Q8TCT9#HM13_HUMAN	Q8TCT9				Minor histocompatibility antigen H13 OS=Homo sapiens GN=HM13 PE=1 SV=1	0.159892	0.20187	0.190058	0.140235	0.16859	0.136425	0.1615	0.170705	0.1455	0.171021	0.190625	0.16266	0.159389	0.15455	0.176551	0.171694	0.184984	0.158335	0.134463	0.143281	0.215726	0.178315	0.158547	0.189572	NA	NA	NA	NA	NA	NA	0.182822	0.152246	0.172162	0.183405	0.167131	0.153027	0.183529	0.215257	0.016195	0.116218	0.275762	0.0986714	0.067311	0.600349
sp#Q8NDA2#HMCN2_HUMAN	Q8NDA2				Hemicentin-2 OS=Homo sapiens GN=HMCN2 PE=2 SV=2	0.159892	0.178578	0.177482	0.175393	0.149488	0.168471	0.132614	0.14881	0.244225	0.108312	0.125946	0.139713	NA	NA	NA	NA	NA	NA	NA	NA	NA	NA	NA	NA	0.184268	0.165513	0.17147	0.153285	0.163152	0.170282	0.127875	0.185134	0.172162	0.204682	0.167131	0.153027	0.141877	0.33614	0.327226	0.0113324	0.91032	0.902995	0.130545	0.315657
sp#P09429#HMGB1_HUMAN	P09429				High mobility group protein B1 OS=Homo sapiens GN=HMGB1 PE=1 SV=3	0.170516	0.147521	0.152332	0.175393	0.16859	0.179153	0.103729	0.126914	0.26538	0.16057	0.158286	0.12824	0.146662	0.143142	0.176551	0.187698	0.170411	0.182762	0.177941	0.130425	0.148785	0.142731	0.200912	0.140622	NA	NA	NA	NA	NA	NA	0.173664	0.16869	0.159781	0.162128	0.140691	0.201678	0.180766	0.222147	0.162822	0.12059	0.258211	0.262516	0.0601761	0.638503
sp#P26583#HMGB2_HUMAN	P26583				High mobility group protein B2 OS=Homo sapiens GN=HMGB2 PE=1 SV=2	NA	NA	NA	NA	NA	NA	0.103729	0.126914	0.328846	0.118764	0.117862	0.105294	0.197568	0.177367	0.113956	0.219706	0.141267	0.133907	0.177941	0.130425	0.148785	0.169419	0.232687	0.140622	0.143456	0.192612	0.181557	0.193418	0.16907	0.159295	NA	NA	NA	NA	NA	NA	0.238237	0.108797	0.325441	-0.0589024	0.587978	0.740348	0.29714	0.0234041
sp#P35914#HMGCL_HUMAN	P35914				Hydroxymethylglutaryl-CoA lyase, mitochondrial OS=Homo sapiens GN=HMGCL PE=1 SV=2	0.191765	0.194106	0.127181	0.163673	0.187692	0.125743	0.190385	0.159757	0.159604	0.16057	0.150201	0.185606	0.12121	0.165959	0.138994	0.171694	0.184984	0.199047	0.167071	0.168992	0.148785	0.133835	0.190321	0.238522	NA	NA	NA	NA	NA	NA	0.19198	0.16869	0.147401	0.172766	0.158318	0.153027	-0.0246938	0.882645	0.785968	0.0878197	0.409204	0.422733	-0.112513	0.401034
sp#Q01581#HMCS1_HUMAN	Q01581				Hydroxymethylglutaryl-CoA synthase, cytoplasmic OS=Homo sapiens GN=HMGCS1 PE=1 SV=2	0.138643	0.170814	0.177482	0.128515	0.206795	0.179153	0.175943	0.159757	0.131397	0.129215	0.190625	0.208552	0.172115	0.15455	0.18907	0.139686	0.141267	0.182762	0.145333	0.181848	0.18895	0.160523	0.147955	0.189572	0.148557	0.165513	0.221903	0.153285	0.198662	0.126334	0.146191	0.16869	0.159781	0.172766	0.184757	0.16519	-0.0352719	0.827373	0.675466	0.0265493	0.799174	0.748779	-0.0618213	0.648852
sp#P09601#HMOX1_HUMAN	P09601				Heme oxygenase 1 OS=Homo sapiens GN=HMOX1 PE=1 SV=1	0.181141	0.147521	0.164907	0.187112	0.197243	0.136425	0.1615	0.181653	0.173707	0.171021	0.158286	0.151186	0.184842	0.200185	0.176551	0.147688	0.155839	0.150192	0.156202	0.194704	0.175562	0.142731	0.17973	0.156938	NA	NA	NA	NA	NA	NA	NA	NA	NA	NA	NA	NA	-0.102436	0.505785	0.239725	-0.115356	0.285627	0.175537	0.0129198	0.911275
sp#P30519#HMOX2_HUMAN	P30519				Heme oxygenase 2 OS=Homo sapiens GN=HMOX2 PE=1 SV=2	0.170516	0.20187	0.139756	0.175393	0.139936	0.147107	0.175943	0.181653	0.1455	0.150118	0.166371	0.197079	0.159389	0.165959	0.151513	0.15569	0.184984	0.182762	0.167071	0.194704	0.162174	0.178315	0.147955	0.156938	0.174065	0.165513	0.181557	0.163318	0.157234	0.159295	0.173664	0.160468	0.172162	0.172766	0.158318	0.16519	1.9717e-05	0.986448	0.999712	-0.0102494	0.929518	0.854457	0.0102691	0.927231
sp#P09651#ROA1_HUMAN	P09651				Heterogeneous nuclear ribonucleoprotein A1 OS=Homo sapiens GN=HNRNPA1 PE=1 SV=5	0.170516	0.170814	0.177482	0.175393	0.159039	0.168471	0.175943	0.14881	0.152552	0.16057	0.19871	0.151186	0.159389	0.15455	0.18907	0.179696	0.141267	0.17462	0.199679	0.156136	0.162174	0.178315	0.158547	0.140622	0.179166	0.138414	0.17147	0.183385	0.157234	0.148308	0.164506	0.144024	0.184542	0.162128	0.184757	0.153027	0.0842153	0.563422	0.110845	0.0096134	0.92303	0.881536	0.0746019	0.562462
sp#P22626#ROA2_HUMAN	P22626				Heterogeneous nuclear ribonucleoproteins A2/B1 OS=Homo sapiens GN=HNRNPA2B1 PE=1 SV=2	0.170516	0.16305	0.177482	0.175393	0.149488	0.168471	0.175943	0.137862	0.180759	0.150118	0.18254	0.16266	0.146662	0.165959	0.164032	0.187698	0.170411	0.158335	0.167071	0.156136	0.162174	0.196107	0.169138	0.140622	0.163862	0.151963	0.181557	0.183385	0.163152	0.159295	0.164506	0.16869	0.172162	0.162128	0.167131	0.153027	0.113637	0.439092	0.0161399	0.0463474	0.660747	0.271847	0.0672893	0.600463
sp#P51991#ROA3_HUMAN	P51991				Heterogeneous nuclear ribonucleoprotein A3 OS=Homo sapiens GN=HNRNPA3 PE=1 SV=2	0.149268	0.186342	0.177482	0.151954	0.159039	0.168471	0.1615	0.14881	0.131397	0.191925	0.206795	0.16266	0.172115	0.15455	0.176551	0.163692	0.170411	0.166477	0.156202	0.194704	0.162174	0.205003	0.137364	0.124305	0.199573	0.124864	0.181557	0.153285	0.145397	0.159295	0.146191	0.135802	0.196922	0.194043	0.184757	0.153027	0.122518	0.404913	0.129141	0.0135264	0.894132	0.86734	0.108991	0.400922
sp#Q99729#ROAA_HUMAN	Q99729				Heterogeneous nuclear ribonucleoprotein A/B OS=Homo sapiens GN=HNRNPAB PE=1 SV=2	0.170516	0.147521	0.164907	0.163673	0.159039	0.189836	0.1615	0.137862	0.152552	0.171021	0.190625	0.174133	0.146662	0.165959	0.151513	0.163692	0.170411	0.190905	0.199679	0.156136	0.135397	0.178315	0.158547	0.156938	0.168963	0.165513	0.151297	0.143252	0.198662	0.148308	0.182822	0.160468	0.147401	0.162128	0.175944	0.16519	-0.0893951	0.562888	0.126213	0.0454311	0.666945	0.436091	-0.134826	0.312983
sp#P07910#HNRPC_HUMAN	P07910				Heterogeneous nuclear ribonucleoproteins C1/C2 OS=Homo sapiens GN=HNRNPC PE=1 SV=4	0.159892	0.147521	0.177482	0.163673	0.159039	0.189836	0.175943	0.137862	0.173707	0.139667	0.18254	0.174133	0.184842	0.165959	0.138994	0.15569	0.170411	0.182762	0.177941	0.168992	0.148785	0.187211	0.158547	0.156938	0.174065	0.165513	0.151297	0.143252	0.174989	0.159295	0.164506	0.16869	0.159781	0.172766	0.158318	0.177352	-0.114112	0.457371	0.0364052	0.00230807	0.977222	0.955263	-0.11642	0.384628
sp#Q14103#HNRPD_HUMAN	Q14103				Heterogeneous nuclear ribonucleoprotein D0 OS=Homo sapiens GN=HNRNPD PE=1 SV=1	0.159892	0.16305	0.177482	0.187112	0.149488	0.168471	0.175943	0.14881	0.152552	0.171021	0.174455	0.185606	0.146662	0.143142	0.151513	0.171694	0.184984	0.199047	0.177941	0.168992	0.162174	0.169419	0.169138	0.140622	0.168963	0.165513	0.17147	0.153285	0.163152	0.170282	0.155349	0.144024	0.184542	0.183405	0.167131	0.189515	0.0596169	0.678925	0.183909	0.140175	0.189146	0.0102036	-0.0805582	0.550209
sp#O14979#HNRDL_HUMAN	O14979				Heterogeneous nuclear ribonucleoprotein D-like OS=Homo sapiens GN=HNRNPDL PE=1 SV=3	NA	NA	NA	NA	NA	NA	0.1615	0.159757	0.159604	0.16057	0.190625	0.174133	0.159389	0.177367	0.176551	0.15569	0.155839	0.17462	0.156202	0.194704	0.175562	0.142731	0.158547	0.205888	0.163862	0.179062	0.181557	0.143252	0.174989	0.170282	0.201137	0.152246	0.159781	0.140851	0.184757	0.140864	-0.095369	0.536347	0.140235	0.0212618	0.837454	0.75258	-0.116631	0.383754
sp#P52597#HNRPF_HUMAN	P52597				Heterogeneous nuclear ribonucleoprotein F OS=Homo sapiens GN=HNRNPF PE=1 SV=3	0.159892	0.170814	0.152332	0.175393	0.159039	0.179153	0.1615	0.159757	0.152552	0.181473	0.18254	0.16266	0.159389	0.15455	0.176551	0.147688	0.170411	0.182762	0.167071	0.156136	0.148785	0.196107	0.147955	0.173255	0.163862	0.179062	0.151297	0.153285	0.180907	0.170282	0.182822	0.144024	0.184542	0.172766	0.175944	0.153027	0.0214009	0.873358	0.673821	0.044148	0.675662	0.303441	-0.0227471	0.873634
sp#P31943#HNRH1_HUMAN	P31943				Heterogeneous nuclear ribonucleoprotein H OS=Homo sapiens GN=HNRNPH1 PE=1 SV=4	0.159892	0.16305	0.164907	0.163673	0.187692	0.157789	NA	NA	NA	NA	NA	NA	NA	NA	NA	NA	NA	NA	0.167071	0.156136	0.148785	0.187211	0.169138	0.156938	0.179166	0.151963	0.161384	0.173352	0.157234	0.159295	0.155349	0.144024	0.147401	0.151489	0.184757	0.201678	-0.00737872	0.97424	0.907857	0.0634664	0.549582	0.352962	-0.0708451	0.600425
sp#P55795#HNRH2_HUMAN	P55795				Heterogeneous nuclear ribonucleoprotein H2 OS=Homo sapiens GN=HNRNPH2 PE=1 SV=1	0.159892	0.178578	0.164907	0.175393	0.159039	0.157789	0.147057	0.14881	0.159604	0.171021	0.18254	0.174133	0.146662	0.143142	0.201589	0.179696	0.155839	0.166477	0.167071	0.156136	0.148785	0.196107	0.147955	0.173255	0.189369	0.151963	0.151297	0.163318	0.157234	0.159295	0.146191	0.144024	0.196922	0.172766	0.19357	0.16519	0.163119	0.269898	0.00874784	0.118173	0.267815	0.0193416	0.0449455	0.723119
sp#P31942#HNRH3_HUMAN	P31942				Heterogeneous nuclear ribonucleoprotein H3 OS=Homo sapiens GN=HNRNPH3 PE=1 SV=2	0.149268	0.194106	0.164907	0.163673	0.149488	0.147107	0.219271	0.203549	0.138448	0.16057	0.142116	0.174133	0.159389	0.165959	0.201589	0.15569	0.170411	0.150192	0.177941	0.168992	0.122009	0.169419	0.169138	0.173255	NA	NA	NA	NA	NA	NA	0.182822	0.226245	0.122641	0.119574	0.131878	0.226003	-0.231955	0.126495	0.0502194	-0.112472	0.297923	0.271357	-0.119482	0.372058
sp#P61978#HNRPK_HUMAN	P61978				Heterogeneous nuclear ribonucleoprotein K OS=Homo sapiens GN=HNRNPK PE=1 SV=1	0.149268	0.170814	0.177482	0.151954	0.178141	0.168471	0.1615	0.159757	0.159604	0.171021	0.190625	0.16266	0.172115	0.15455	0.176551	0.147688	0.155839	0.199047	0.177941	0.156136	0.162174	0.205003	0.137364	0.156938	0.184268	0.138414	0.17147	0.183385	0.163152	0.148308	0.164506	0.152246	0.172162	0.172766	0.175944	0.153027	0.0531514	0.710736	0.299291	0.00314468	0.971006	0.956177	0.0500067	0.69456
sp#P14866#HNRPL_HUMAN	P14866				Heterogeneous nuclear ribonucleoprotein L OS=Homo sapiens GN=HNRNPL PE=1 SV=2	0.191765	0.147521	0.164907	0.151954	0.16859	0.168471	0.175943	0.159757	0.159604	0.171021	0.174455	0.151186	0.159389	0.15455	0.164032	0.163692	0.170411	0.17462	0.167071	0.181848	0.162174	0.187211	0.137364	0.173255	0.194471	0.138414	0.151297	0.183385	0.16907	0.126334	0.146191	0.16869	0.172162	0.194043	0.175944	0.153027	0.0461846	0.745586	0.399549	-0.0449605	0.680437	0.438272	0.0911451	0.481033
sp#P52272#HNRPM_HUMAN	P52272				Heterogeneous nuclear ribonucleoprotein M OS=Homo sapiens GN=HNRNPM PE=1 SV=3	0.159892	0.170814	0.164907	0.163673	0.16859	0.168471	0.175943	0.170705	0.173707	0.16057	0.158286	0.16266	0.172115	0.165959	0.164032	0.163692	0.170411	0.17462	0.167071	0.168992	0.148785	0.178315	0.158547	0.173255	0.168963	0.179062	0.17147	0.163318	0.16907	0.170282	0.155349	0.160468	0.196922	0.172766	0.167131	0.153027	0.00185057	0.976721	0.95625	-0.0257905	0.815565	0.266506	0.0276411	0.823483
sp#O43390#HNRPR_HUMAN	O43390				Heterogeneous nuclear ribonucleoprotein R OS=Homo sapiens GN=HNRNPR PE=1 SV=1	0.159892	0.178578	0.177482	0.151954	0.149488	0.179153	0.175943	0.14881	0.159604	0.181473	0.166371	0.16266	0.159389	0.15455	0.126475	0.147688	0.141267	0.223475	0.167071	0.194704	0.148785	0.169419	0.158547	0.173255	0.163862	0.165513	0.141211	0.163318	0.180907	0.137321	0.173664	0.135802	0.172162	0.183405	0.175944	0.16519	-0.0265903	0.872685	0.664158	0.0336377	0.748619	0.629614	-0.060228	0.657566
sp#Q00839#HNRPU_HUMAN	Q00839				Heterogeneous nuclear ribonucleoprotein U OS=Homo sapiens GN=HNRNPU PE=1 SV=6	0.159892	0.16305	0.177482	0.163673	0.16859	0.168471	0.175943	0.159757	0.159604	0.16057	0.18254	0.16266	0.159389	0.15455	0.138994	0.15569	0.184984	0.20719	0.167071	0.168992	0.135397	0.187211	0.169138	0.156938	0.163862	0.179062	0.151297	0.163318	0.174989	0.159295	0.155349	0.176912	0.172162	0.162128	0.167131	0.16519	-0.0654669	0.675081	0.125197	0.0519543	0.623339	0.210634	-0.117421	0.380491
sp#Q9BUJ2#HNRL1_HUMAN	Q9BUJ2				Heterogeneous nuclear ribonucleoprotein U-like protein 1 OS=Homo sapiens GN=HNRNPUL1 PE=1 SV=2	0.170516	0.186342	0.164907	0.163673	0.159039	0.157789	0.204828	0.159757	0.201914	0.108312	0.190625	0.12824	0.172115	0.188776	0.151513	0.163692	0.199556	0.150192	0.167071	0.168992	0.18895	0.142731	0.190321	0.156938	NA	NA	NA	NA	NA	NA	NA	NA	NA	NA	NA	NA	-0.0690286	0.657833	0.520307	-0.0359421	0.743034	0.688281	-0.0330866	0.812306
sp#Q1KMD3#HNRL2_HUMAN	Q1KMD3				Heterogeneous nuclear ribonucleoprotein U-like protein 2 OS=Homo sapiens GN=HNRNPUL2 PE=1 SV=1	0.149268	0.178578	0.177482	0.163673	0.159039	0.168471	0.132614	0.14881	0.159604	0.181473	0.19871	0.151186	0.146662	0.165959	0.176551	0.15569	0.155839	0.182762	0.156202	0.194704	0.162174	0.151627	0.169138	0.173255	0.174065	0.151963	0.151297	0.173352	0.163152	0.170282	0.146191	0.135802	0.184542	0.194043	0.19357	0.140864	0.101965	0.486437	0.0973663	0.117406	0.270912	0.0693079	-0.0154416	0.917451
[truncated: 1,206 more rows]
[truncated: 20 more columns]

## Sheet: L2R
protein	description	G1.vs.Ctrl.L2R	G1.vs.Ctrl.L2R.pvalue	G1.vs.Ctrl.ttest.pvalue	G2.vs.Ctrl.L2R	G2.vs.Ctrl.L2R.pvalue	G2.vs.Ctrl.ttest.pvalue	G1.vs.G2.L2R	G1.vs.G2.L2R.pvalue	G1.vs.G2.ttest.pvalue	gene
[truncated: 2,031 more rows]

## Sheet: G1_Ctrl_L2R_p
description	G1.vs.Ctrl.L2R	G1.vs.Ctrl.L2R.pvalue	G1.vs.Ctrl.ttest.pvalue	G2.vs.Ctrl.L2R	G2.vs.Ctrl.L2R.pvalue	G2.vs.Ctrl.ttest.pvalue	G1.vs.G2.L2R	G1.vs.G2.L2R.pvalue	G1.vs.G2.ttest.pvalue	gene
[truncated: 77 more rows]

[truncated: 5 more sheets: G1_Ctrl_ttest_p, G2_Ctrl_L2R_p, G2_Ctrl_ttest_p, G1_G2_L2R_p, G1_G2_ttest_p]
