# Supplementary material for: Downregulation of Salivary Proteins, Protective against Dental Caries, in Type 1 Diabetes
Source: Proteomes. 2021 Jul 19;9(3):33. doi: 10.3390/proteomes9030033 (PMC8293329; doi:10.3390/proteomes9030033)
Supplement: Supplementary file 1 [file proteomes-09-00033-s001.zip › Supplementary Table 3.Venn.xlsx]

## Sheet: VENN
11 elements included exclusively in "G1 vs Ctrl":	68 elements included exclusively in "G2 vs Ctrl":	50 elements included exclusively in "G1 vs G2":	33 common elements in "G1 vs Ctrl" and "G2 vs Ctrl":	24 common elements in "G1 vs Ctrl" and "G1 vs G2":	29 common elements in "G2 vs Ctrl" and "G1 vs G2":	29 common elements in "G2 vs Ctrl" and "G1 vs G2":
PIR	GET4	KRT19	HBA1	ATP11B	HIVEP2	HIVEP2
ZC3H15	TSNAX	TACC2	HBB	KRT7	PKHD1	PKHD1
DEFA3	TMEM79	HMGB2	PKHD1L1	KRT74	KRT12	KRT12
VN1R5	BST1	PTPN23	TCHH	SLC2A1	TPR	TPR
BPIFA2	LMBRD1	CPA4	WSCD1	SPINK5	PRH1	PRH1
AMY1A	IFT140	DLAT	HBD	SPRR1A	KRT75	KRT75
UBE4B	CYP4F2	NEDD8	LRP1B	CCNDBP1	EPS15	EPS15
C6ORF58	BUB3	HPX	S100P	CYFIP2	FUBP1	FUBP1
CHAD	EIF3G	FGA	SYAP1	RYR3	LAMA3	LAMA3
IGLC7	MTAP	RNF213	SELENBP1	OPTN	ESRP2	ESRP2
SZT2	CBX3	TARDBP	DEFA1	FARSA	UNC80	UNC80
	AKAP9	IGHG4	PCLO	STATH	MTOR	MTOR
	FLG	GC	FAM118A	SUB1	PCNT	PCNT
	PHKB	ITIH4	SPEG	IL36G	PLG	PLG
	SNX6	C9	PRELP	ALPK3	IGHG2	IGHG2
	MLK4	C3	CHMP5	KMT2A	CASP14	CASP14
	GDPD3	DHPS	LACRT	ORM2	CAD	CAD
	IGHG1	SERPING1	MUC5B	CKAP2	CCDC80	CCDC80
	UBQLN2	CGREF1	PCNX	XIRP1	CFB	CFB
	CST2	FGG	SDF4	AMBP	PAFAH2	PAFAH2
	TRIM25	APP	FRMD4A	GRAMD4	TERF1	TERF1
	KNG1	CP	MUC19	RP1L1	PCYT2	PCYT2
	ZW10	C6	PSCA	RBP4	AP2A2	AP2A2
	TRRAP	PEX19	TRIM56	MROH2B	COL4A5	COL4A5
	HSPH1	A1BG	C4ORF40		ORM1	ORM1
	PPP2R5E	IGHG3	BPIFB2		KCMF1	KCMF1
	SPAG17	SPCS2	RRAGC		APOA1	APOA1
	CCDC64B	ITIH2	FUT3		A2M	A2M
	SF1	FGB	SETD2		APOA2	APOA2
	TPD52	CST1	DCD
	LYZ	AHSG	HPSE
	SRSF10	TTR	DEFB4A
	DDT	FURIN	AMY2B
	SEC63	SASH1
	DMXL2	CST4
	GSS	SCGB2A1
	CTTNBP2	TF
	WNT5B	SERPINC1
	HTRA1	CFH
	MON2	LCN1
	DRG1	SPTBN5
	NDUFA9	SPECC1L
	EML3	BPIFB1
	B3GNT3	C1QTNF3
	SACS	CST5
	HERC1	PON1
	MPST	TRAPPC3
	PRPF19	SERPINA1
	RTCA	RAB27A
	DERA	JMJD7
	KLK11
	SOD2
	GPD1L
	MUC7
	KRT33B
	RELN
	PARD3
	VPS13B
	RETN
	KRT9
	CCL28
	IDH3B
	GOLM1
	BIN2
	CTNNA2
	FILIP1
	SPTBN4
	MDN1
