# Supplementary material for: Downregulation of Salivary Proteins, Protective against Dental Caries, in Type 1 Diabetes
Source: Proteomes. 2021 Jul 19;9(3):33. doi: 10.3390/proteomes9030033 (PMC8293329; doi:10.3390/proteomes9030033)
Supplement: Supplementary file 1 [file proteomes-09-00033-s001.zip › Supplementary Table 5.String_protein_annotations.tsv]

#node	identifier	domain_summary_url	annotation	other_names_and_aliases
ALB	9606.ENSP00000295897	https://smart.embl.de/smart/DDvec.cgi?smart=609:SIGNAL(1|18)+ALBUMIN(20|205)+ALBUMIN(212|397)+ALBUMIN(404|595)+	Serum albumin; Serum albumin, the main protein of plasma, has a good binding capacity for water, Ca(2+), Na(+), K(+), fatty acids, hormones, bilirubin and drugs. Its main function is the regulation of the colloidal osmotic pressure of blood. Major zinc transporter in plasma, typically binds about 80% of all plasma zinc; Belongs to the ALB/AFP/VDB family	1AO6,1BJ5,1BKE,1BM0,1E78,1E7A,1E7B,1E7C,1E7E,1E7F,1E7G,1E7H,1E7I,1GNI,1GNJ,1H9Z,1HA2,1HK1,1HK2,1HK3,1HK4,1HK5,1N5U,1O9X,1TF0,1UOR,1YSX,213,2BX8,2BXA,2BXB,2BXC,2BXD,2BXE,2BXF,2BXG,2BXH,2BXI,2BXK,2BXL,2BXM,2BXN,2BXO,2BXP,2BXQ,2ESG,2I2Z,2I30,2N0X,2VDB,2VUE,2VUF,2XSI,2XVQ,2XVU,2XVV,2XVW,2XW0,2XW1,2YDF,3A73,3B9L,3B9M,3CX9,3JQZ,3JRY,3LU6,3LU7,3LU8,3SQJ,3TDL,3UIV,4BKE,4E99,4EMX,4G03,4G04,4HGK,4HGM,4IW1,…
ALPK3	9606.ENSP00000258888	https://smart.embl.de/smart/DDvec.cgi?smart=1907:IGc2(291|361)+IG_like(1489|1555)+Alpha_kinase(1622|1819)+	Alpha-protein kinase 3; Kinase that recognizes phosphorylation sites in which the surrounding peptides have an alpha-helical conformation. Plays a role in cardiomyocyte differentiation (By similarity); I-set domain containing	57538,AAK95951.1,AB037751,AC012291,ALPK3,ALPK3-001,ALPK3-002,ALPK3_HUMAN,AY044449,Alpha-kinase 3,Alpha-protein kinase 3,BAA92568.1,CCDS10333,CCDS10333.1,ENSG00000136383,ENSP00000258888,ENST00000258888,ENST00000558077,HGNC:17574,HPA026558,Hs.459183,Hs.614300,I-set domain containing,Immunoglobulin like domain containing,KIAA1330,MAK,MIDORI,Midori,Muscle alpha-protein kinase,NM_020778,NM_020778.4,NP…
AMBP	9606.ENSP00000265132	https://smart.embl.de/smart/DDvec.cgi?smart=352:SIGNAL(1|19)+Pfam_Lipocalin(41|186)+KU(229|282)+KU(285|338)+	Protein AMBP; Inter-alpha-trypsin inhibitor inhibits trypsin, plasmin, and lysosomal granulocytic elastase. Inhibits calcium oxalate crystallization; Lipocalins	1BIK,259,3QKG,4ES7,4U30,A1M,AAA59194.1,AAA59196.1,AAH41593.1,AAT11154.1,AK290837,AMBP,AMBP-001,AMBP-003,AMBP-004,AMBP-005,AMBP_HUMAN,AY544123,Alpha-1-microglobulin/bikunin precursor,BAF83526.1,BC041593,CAA27803.1,CAA28182.1,CAA38585.1,CAA38586.1,CAA38587.1,CAI15899.1,CCDS6800,CCDS6800.1,EAW87404.1,EDC1,ENSG00000106927,ENSP00000265132,ENSP00000363234,ENSP00000443109,ENSP00000474859,ENSP00000475149…
AMY1A	9606.ENSP00000359100	https://smart.embl.de/smart/DDvec.cgi?smart=511:Aamy(26|413)+Aamy_C(422|510)+	Amylase, alpha 1A	1,4-alpha-D-glucan glucanohydrolase 1,1C8Q,1JXJ,1JXK,1MFU,1MFV,1NM9,1Q4N,1SMD,1XV8,1Z32,276,277,278,3.2.1.1,3BLK,3BLP,3DHP,A6NJS5,A8K8H6,AMY1,AMY1A,AMY1A-001,AMY1A-002,AMY1A-003,AMY1A-004,AMY1A-005,AMY1A-201,AMY1B,AMY1C,AMY1_HUMAN,Alpha-amylase 1,Amylase, alpha 1A (salivary),CAB004310,CCDS30782,CCDS30782.1,EC 3.2.1.1,ENSG00000237763,ENSP00000331903,ENSP00000359100,ENSP00000390509,ENSP00000399836,…
AMY2B	9606.ENSP00000354610	https://smart.embl.de/smart/DDvec.cgi?smart=511:Aamy(26|413)+Aamy_C(422|510)+	Amylase, alpha 2B; Belongs to the glycosyl hydrolase 13 family	1,4-alpha-D-glucan glucanohydrolase 2B,280,3.2.1.1,AAA35525.1,AAA51725.1,AAH11179.1,AAH20861.1,ACTG1P4,ACTGP4,AK095605,AK127047,AMY2,AMY2B,AMY2B-001,AMY2B-002,AMY2B-003,AMY2B-004,AMY2B-005,AMY2B-006,AMY2B-007,AMY2B-201,AMY2B_HUMAN,AMY3,Alpha-amylase 2B,Amylase, alpha 2B (pancreatic),B3KTI1,B3KXB7,BAA14130.1,BAG53093.1,BAG54429.1,BC011179,BC020861,C9J2Z5,C9JWK7,CAA30100.1,CCDS782,CCDS782.1,Carcino…
ATP11B	9606.ENSP00000321195	https://smart.embl.de/smart/DDvec.cgi?smart=1177:Pfam_PhoLip_ATPase_N(22|91)+Pfam_E1-E2_ATPase(118|369)+Pfam_Cation_ATPase(468|607)+Pfam_PhoLip_ATPase_C(847|1100)+	Probable phospholipid-transporting ATPase IF; Catalytic component of a P4-ATPase flippase complex which catalyzes the hydrolysis of ATP coupled to the transport of aminophospholipids from the outer to the inner leaflet of various membranes and ensures the maintenance of asymmetric distribution of phospholipids. Phospholipid translocation seems also to be implicated in vesicle formation and in upt…	23200,3.6.3.1,AAF09446.1,AAH10630.1,AAH33880.1,AAH42180.1,AB023173,AC069431,AC092953,AF156548,AK304855,AL133061,AT11B_HUMAN,ATP11B,ATP11B-001,ATP11B-002,ATP11B-004,ATP11B-005,ATP11B-006,ATP11B-007,ATP11B-008,ATP11B-009,ATP11B-010,ATP11B-011,ATPIF,ATPIR,ATPase IR,ATPase class VI type 11B,ATPase phospholipid transporting,ATPase phospholipid transporting 11B,ATPase phospholipid transporting 11B (put…
BPIFA2	9606.ENSP00000253362	https://smart.embl.de/smart/DDvec.cgi?smart=249:SIGNAL(1|20)+Pfam_LBP_BPI_CETP(54|227)+	BPI fold-containing family A member 2; Has strong antibacterial activity against P. aeruginosa; Belongs to the BPI/LBP/Plunc superfamily. Plunc family	140683,AAH65726.1,AAL28113.1,AAQ89414.1,AF432917,AY359055,BC065726,BPI fold containing,BPI fold containing family A member 2,BPI fold containing family A, member 2,BPI fold-containing family A member 2,BPIA2_HUMAN,BPIFA2,BPIFA2-001,BPIFA2-002,C20orf70,CAC03546.1,CCDS13214,CCDS13214.1,ENSG00000131050,ENSP00000253362,ENSP00000347012,ENST00000253362,ENST00000354932,HGNC:16203,HPA044006,Hs.125960,NM_…
BPIFB2	9606.ENSP00000170150	https://smart.embl.de/smart/DDvec.cgi?smart=458:SIGNAL(1|20)+Pfam_LBP_BPI_CETP(33|187)+BPI2(249|452)+	BPI fold containing family B member 2; Belongs to the BPI/LBP/Plunc superfamily. BPI/LBP family	80341,AAH34415.1,AAM73983.1,AAQ89085.1,AF465765,AK172819,AY358723,BAD18788.1,BC034415,BPI fold containing,BPI fold containing family B member 2,BPI fold containing family B, member 2,BPI fold-containing family B member 2,BPIB2_HUMAN,BPIFB2,BPIFB2-001,BPIL1,C20orf184,CAC18884.1,CCDS13210,CCDS13210.1,EAW76341.1,ENSG00000078898,ENSP00000170150,ENSP00000364663,ENSP00000388213,ENST00000170150,ENST0000…
C6orf58	9606.ENSP00000328069	https://smart.embl.de/smart/DDvec.cgi?smart=330:SIGNAL(1|20)+Pfam_Leg1(28|320)+	Protein LEG1 homolog; May be involved in early liver development	352999,AAH62712.2,AK303850,AL583806,B4E1I0,BAG64792.1,BC062712,C6ORF58,C6orf58,C6orf58-001,C6orf58-002,CAH70094.1,CCDS34533,CCDS34533.1,Chromosome 6 open reading frame 58,EAW48094.1,ENSG00000184530,ENSP00000328069,ENSP00000357246,ENST00000329722,ENST00000368263,ENST00000498112,HGNC:20960,HPA036263,Hs.226268,LEG1,LEG1H_HUMAN,NM_001010905,NM_001010905.2,NP_001010905,NP_001010905.1,NX_Q6P5S2,OTTHUMG…
CCNDBP1	9606.ENSP00000300213	https://smart.embl.de/smart/DDvec.cgi?smart=360:Pfam_GCIP(55|320)+	Cyclin-D1-binding protein 1; May negatively regulate cell cycle progression. May act at least in part via inhibition of the cyclin-D1/CDK4 complex, thereby preventing phosphorylation of RB1 and blocking E2F- dependent transcription	23582,3AY5,A8K3Q0,A8K3U2,AAD11777.1,AAF14872.1,AAF67182.1,AAF77613.1,AAH09689.1,AAP97163.1,AF082569,AF087852,AF113535,AF132034,AF246144,AK075146,AK075296,AK128849,AK290665,AK290707,AK295017,B4DHB5,BAC11433.1,BAC11530.1,BAC87645.1,BAF83354.1,BAF83396.1,BAG58076.1,BC009689,CAB020664,CAG29327.1,CCDB1_HUMAN,CCDS10092,CCDS10092.1,CCNDBP1,CCNDBP1-001,CCNDBP1-002,CCNDBP1-003,CCNDBP1-005,CCNDBP1-006,CCND…
CHAD	9606.ENSP00000423812	https://smart.embl.de/smart/DDvec.cgi?smart=359:SIGNAL(1|21)+LRRNT(22|55)+LRR_TYP(74|97)+LRR_TYP(98|121)+LRR_TYP(122|145)+LRR_TYP(146|169)+LRR(171|193)+LRR(194|217)+LRR_TYP(218|241)+LRR(246|266)+LRR(267|290)+LRRCT(300|347)+	Chondroadherin; Promotes attachment of chondrocytes, fibroblasts, and osteoblasts. This binding is mediated (at least for chondrocytes and fibroblasts) by the integrin alpha(2)beta(1). May play an important role in the regulation of chondrocyte growth and proliferation (By similarity); Belongs to the small leucine-rich proteoglycan (SLRP) family. SLRP class IV subfamily	1101,5LFN,5MX1,A8K812,AAC13410.1,AAH36360.1,AAH73974.1,AAK51556.1,AF371328,AK292177,BAF84866.1,BC036360,BC073974,CCDS11568,CCDS11568.1,CHAD,CHAD-001,CHAD-002,CHAD-005,CHAD_HUMAN,Cartilage leucine-rich protein,Chondroadherin,EAW94613.1,ENSG00000136457,ENSP00000258969,ENSP00000423082,ENSP00000423812,ENSP00000425672,ENST00000258969,ENST00000503739,ENST00000506187,ENST00000508540,HGNC:1909,HPA018241,…
CHMP5	9606.ENSP00000223500	https://smart.embl.de/smart/DDvec.cgi?smart=219:Pfam_Snf7(12|197)+	Charged multivesicular body protein 5; Probable peripherally associated component of the endosomal sorting required for transport complex III (ESCRT-III) which is involved in multivesicular bodies (MVBs) formation and sorting of endosomal cargo proteins into MVBs. MVBs contain intraluminal vesicles (ILVs) that are generated by invagination and scission from the limiting membrane of the endosome a…	2LXM,3ULY,3UM0,3UM1,3UM2,4TXR,51510,AAD27743.1,AAF29140.1,AAF42917.1,AAG23821.1,AAH06974.1,AAH07457.1,AAH16698.1,AAH20796.1,AAH21168.1,AF132968,AF161525,AF229832,AF275810,AK295744,AK315455,AL356472,B2RD95,B4DIR6,BAG37842.1,BAG58578.1,BC006974,BC007457,BC016698,BC020796,BC021168,C9orf83,CAB033874,CAH72744.1,CCDS56569,CCDS56569.1,CCDS6537,CCDS6537.1,CGI-34,CHMP5,CHMP5-001,CHMP5-002,CHMP5-201,CHMP5_…
CKAP2	9606.ENSP00000367276	https://smart.embl.de/smart/DDvec.cgi?smart=683:Pfam_CKAP2_C(325|673)+	Cytoskeleton-associated protein 2; Possesses microtubule stabilizing properties. Involved in regulating aneuploidy, cell cycling, and cell death in a p53/TP53-dependent manner (By similarity)	26586,A2BDE0,A5YM58,AAG33675.1,AAH10901.1,AAI05807.1,AAI30297.1,AAL47212.1,AAL47213.1,ABQ59042.1,AF177227,AJ429398,AK001611,AK022982,AL136848,AL359513,AY062261,AY062262,B4DR35,BAA91788.1,BAB14345.1,BC010901,BC105806,BC130296,C9J649,C9J7Y4,CAB66782.2,CAC17466.1,CAD22295.1,CAH71660.2,CAH71661.2,CCDS41893,CCDS41893.1,CCDS66557,CCDS66557.1,CCDS73578,CCDS73578.1,CCDS9435,CCDS9435.1,CKAP2,CKAP2-001,CKA…
CYFIP2	9606.ENSP00000444645	https://smart.embl.de/smart/DDvec.cgi?smart=1253:Pfam_DUF1394(59|303)+Pfam_FragX_IP(388|1221)+	Cytoplasmic FMR1-interacting protein 2; Involved in T-cell adhesion and p53/TP53-dependent induction of apoptosis. Does not bind RNA. As component of the WAVE1 complex, required for BDNF-NTRK2 endocytic trafficking and signaling from early endosomes (By similarity); Belongs to the CYFIP family	26999,A6NLT2,AAD45723.1,AAH11762.1,AB032994,AC009185,AC016571,AF160973,AK223604,AL136549,AL161999,BAA86482.2,BAD97324.1,BC011762,CAB055519,CAB66484.1,CAB82329.1,CCDS75364,CCDS75364.1,CCDS78077,CCDS78078,CYFIP2,CYFIP2-001,CYFIP2-002,CYFIP2-003,CYFIP2-004,CYFIP2-006,CYFIP2-007,CYFIP2-008,CYFIP2-011,CYFIP2-012,CYFIP2-013,CYFIP2-014,CYFIP2-015,CYFIP2-016,CYFIP2-017,CYFIP2-018,CYFIP2-019,CYFIP2-020,CY…
CYP1A1	9606.ENSP00000369050	https://smart.embl.de/smart/DDvec.cgi?smart=512:TRANS(12|29)+Pfam_p450(40|501)+	Cytochrome P450 1A1; Cytochromes P450 are a group of heme-thiolate monooxygenases. In liver microsomes, this enzyme is involved in an NADPH-dependent electron transport pathway. It oxidizes a variety of structurally unrelated compounds, including steroids, fatty acids, and xenobiotics	1.14.14.1,1543,4I8V,A0N0X8,A4F3V8,A4F3V9,A4F3W0,A4F4K4,AAA52139.1,AAA52152.1,AAD10199.1,AAH23019.1,AAK25727.1,AAQ76692.1,ABK41999.1,AF040259,AF253322,AHH,AHRR,AK223113,AK313880,AM233517,AM233518,AM233519,AM233520,AM236047,AY310359,BAD96833.1,BAG36606.1,BC023019,CAA26458.1,CAA27843.1,CAB018654,CAJ80720.1,CAJ80721.1,CAJ80722.1,CAJ80723.1,CAJ84704.1,CCDS10268,CCDS10268.1,CCDS81906,CHEMBL2231,CP11,CP…
DCD	9606.ENSP00000406773	https://smart.embl.de/smart/DDvec.cgi?smart=121:Pfam_Dermcidin(19|118)+	Dermcidin; DCD-1 displays antimicrobial activity thereby limiting skin infection by potential pathogens in the first few hours after bacterial colonization. Highly effective against E.coli, E.faecalis, S.aureus and C.albicans. Optimal pH and salt concentration resemble the conditions in sweat. Also exhibits proteolytic activity, cleaving on the C-terminal side of Arg and, to a lesser extent, Lys …	117159,2KSG,2NDK,2YMK,A5JHP2,A5JHP3,AAH62682.1,AAH69108.1,AAK94785.1,AAL18349.1,AAL25801.1,AAS99907.1,ABQ53649.1,ABQ53650.1,ABQ53651.1,AC079310,AF144011,AF418981,AIDD,AY044239,AY590150,BC062682,BC069108,CCDS73478,CCDS73478.1,CCDS8884,CCDS8884.1,DCD,DCD-001,DCD-002,DCD-003,DCD-1,DCD_HUMAN,DSEP,Dermcidin,EAW96794.1,EF503687,EF503688,EF503689,ENSG00000161634,ENSP00000293371,ENSP00000402183,ENSP00000…
DEFA1	9606.ENSP00000372139	https://smart.embl.de/smart/DDvec.cgi?smart=94:Pfam_Defensin_propep(1|52)+DEFSN(66|94)+	Neutrophil defensin 1; Defensin 1 and defensin 2 have antibacterial, fungicide and antiviral activities. Has antimicrobial activity against Gram- negative and Gram-positive bacteria. Defensins are thought to kill microbes by permeabilizing their plasma membrane; Defensins, alpha	1667,2KHT,2PM1,3GNY,3H6C,3HJ2,3HJD,3LO1,3LO2,3LO4,3LO6,3LO9,3LOE,3LVX,4DU0,4LB1,4LB7,4LBB,4LBF,728358,CAB032548,CCDS34797,CCDS34797.1,DEF1,DEF1_HUMAN,DEFA1,DEFA1-001,DEFA1-201,DEFA1B,DEFA2,Defensin, alpha 1,Defensins, alpha,ENSG00000206047,ENSP00000372126,ENSP00000372136,ENSP00000372138,ENSP00000372139,ENST00000382679,ENST00000382689,ENST00000382691,ENST00000382692,HGNC:2761,HNP-1,HP-1,HP1,M26602…
DEFA3	9606.ENSP00000328359	https://smart.embl.de/smart/DDvec.cgi?smart=94:Pfam_Defensin_propep(1|52)+DEFSN(66|94)+	Neutrophil defensin 3; Defensin 2 and defensin 3 have antibiotic, fungicide and antiviral activities. Has antimicrobial activity against Gram- negative and Gram-positive bacteria. Defensins are thought to kill microbes by permeabilizing their plasma membrane; Defensins, alpha	1668,1DFN,1ZMH,1ZMI,1ZMK,2PM4,2PM5,AAA35753.2,AAA52304.1,AAB57722.1,AAH27917.1,AAI19707.1,AAT68881.1,AAT68885.1,BC027917,BC119706,CAA31952.1,CCDS5962,CCDS5962.1,DEF3,DEF3_HUMAN,DEFA3,DEFA3-001,DEFA3-201,Defensin, alpha 3,Defensin, alpha 3, neutrophil-specific,Defensins, alpha,ENSG00000239839,ENSP00000328359,ENSP00000484218,ENST00000327857,ENST00000616150,HGNC:2762,HNP-3,HNP3,HP-3,HP3,HPA052517,L1…
DEFB4A	9606.ENSP00000303532	https://smart.embl.de/smart/DDvec.cgi?smart=64:SIGNAL(1|23)+DEFSN(31|61)+	Defensin, beta 4A; Exhibits antimicrobial activity against Gram-negative bacteria and Gram-positive bacteria. May act as a ligand for C-C chemokine receptor CCR6. Can bind to both human and mouse CCR6 and induce chemotactic activity of CCR6-expressing cells; Defensins, beta	100289462,1673,1E4Q,1FD3,1FD4,1FQQ,AJ000152,Beta-defensin 2,Beta-defensin 4A,CCDS5971,CCDS5971.1,DEFB-2,DEFB102,DEFB2,DEFB4,DEFB4A,DEFB4A-001,DEFB4B,DFB4A_HUMAN,Defensin, beta 2,Defensin, beta 4A,Defensins, beta,ENSG00000171711,ENSP00000303532,ENST00000302247,Endogenous ligands,HBD-2,HGNC:2767,NM_004942,NM_004942.2,NP_001192195.1,NP_004933,NP_004933.1,NX_O15263,O15263,OMIM:602215,OTTHUMG000001293…
DENR	9606.ENSP00000280557	https://smart.embl.de/smart/DDvec.cgi?smart=198:Pfam_SUI1(111|183)+	Density-regulated protein; May be involved in the translation of target mRNAs by scanning and recognition of the initiation codon. Involved in translation initiation; promotes recruitmnet of aminoacetyled initiator tRNA to P site of 40S ribosomes. Can promote release of deacylated tRNA and mRNA from recycled 40S subunits following ABCE1-mediated dissociation of post-termination ribosomal complexe…	5VYC,8562,A0A024RBR3,AAC02985.2,AAF02420.1,AAH07860.1,AB014731,AC026331,AF038554,AF103800,BAB20268.1,BC007860,CCDS45003,CCDS45003.1,DENR,DENR-001,DENR-002,DENR-003,DENR-004,DENR_HUMAN,DRP,DRP1,Density-regulated protein,EAW98338.1,EAW98342.1,ENSG00000139726,ENSP00000280557,ENSP00000413661,ENST00000280557,ENST00000455982,ENST00000537955,ENST00000539463,F8VVL1,H14,HGNC:2769,HPA021783,Hs.22393,NM_003…
FAM118A	9606.ENSP00000216214	https://smart.embl.de/smart/DDvec.cgi?smart=357:Pfam_SIR2_2(142|286)+	Protein FAM118A; Family with sequence similarity 118 member A	55007,A0A024R4V3,AAH13696.1,AK000642,AK125027,AK302205,B0QY27,B0QY28,B0QY29,B3KWG4,B4DY02,BAA91301.1,BAG54126.1,BAG63564.1,BC013696,C22ORF8,C22ORF8-001,C22ORF8-002,C22ORF8-003,C22ORF8-004,C22ORF8-005,C22ORF8-006,C22ORF8-007,C22ORF8-008,C22ORF8-009,C22ORF8-010,C22ORF8-011,C22ORF8-012,C22ORF8-013,C22ORF8-014,C22ORF8-015,C22ORF8-016,C22orf8,CAG30289.1,CAI17949.1,CCDS14065,CCDS14065.1,CR456403,EAW733…
FARSA	9606.ENSP00000320309	https://smart.embl.de/smart/DDvec.cgi?smart=508:Pfam_tRNA-synt_2d(209|488)+	phenylalanyl-tRNA synthetase alpha subunit; Aminoacyl tRNA synthetases, Class II	2193,3L4G,6.1.1.20,AAB51175.1,AAB61694.1,AAD02221.1,AAH06495.1,AAH43565.1,AAP35862.1,AF042347,AK092093,AK304587,Aminoacyl tRNA synthetases, Class II,B4E363,BAA95666.1,BAG52481.1,BAG65375.1,BC006495,BC043565,BT007198,CAG33021.1,CCDS12287,CCDS12287.1,CML33,CR456740,D84471,EAW84329.1,EC 6.1.1.20,ENSG00000179115,ENSP00000320309,ENSP00000396548,ENSP00000465402,ENSP00000467384,ENSP00000468051,ENSP00000…
FARSB	9606.ENSP00000281828	https://smart.embl.de/smart/DDvec.cgi?smart=589:B3_4(117|279)+B5(304|374)+	phenylalanyl-tRNA synthetase beta subunit; Aminoacyl tRNA synthetases, Class II	10056,3L4G,6.1.1.20,AAD02220.1,AAF29136.1,AAH17783.1,AAX81986.1,AAX88958.1,AC104772,AF042346,AF161521,Aminoacyl tRNA synthetases, Class II,B4DFM0,BAA95608.1,BC017783,CCDS2454,CCDS2454.1,D84430,EC 6.1.1.20,ENSG00000116120,ENSP00000281828,ENSP00000313587,ENSP00000314433,ENSP00000442950,ENST00000281828,ENST00000320932,ENST00000320965,ENST00000536361,F5H6Y1,FARSB,FARSB-001,FARSLB,FRSB,HGNC:17800,HPA0…
FRMD4A	9606.ENSP00000350032	https://smart.embl.de/smart/DDvec.cgi?smart=1039:B41(16|221)+FERM_C(225|326)+Pfam_DUF3338(356|491)+	FERM domain-containing protein 4A; Scaffolding protein that regulates epithelial cell polarity by connecting ARF6 activation with the PAR3 complex (By similarity). Plays a redundant role with FRMD4B in epithelial polarization (By similarity). May regulate MAPT secretion by activating ARF6-signaling; FERM domain containing	55691,A7E2Y3,AAI51245.1,AB037715,AC044781,AC069025,AK289693,AL157896,AL365495,AL512660,AL607075,BAA92532.1,BAF82382.1,BC151244,CAI13127.1,CAI13296.1,CCAFCA,CCDS7101,CCDS7101.1,EAW86276.1,EAW86277.1,ENSG00000151474,ENSP00000264546,ENSP00000281155,ENSP00000298456,ENSP00000330355,ENSP00000342157,ENSP00000344237,ENSP00000350032,ENSP00000351438,ENSP00000367759,ENSP00000367763,ENSP00000367764,ENSP00000…
FUT3	9606.ENSP00000305603	https://smart.embl.de/smart/DDvec.cgi?smart=361:Pfam_Glyco_tran_10_N(60|170)+Pfam_Glyco_transf_10(189|360)+	Galactoside 3(4)-L-fucosyltransferase; May catalyze alpha-1,3 and alpha-1,4 glycosidic linkages involved in the expression of Vim-2, Lewis A, Lewis B, sialyl Lewis X and Lewis X/SSEA-1 antigens. May be involved in blood group Lewis determination; Lewis-positive (Le(+)) individuals have an active enzyme while Lewis-negative (Le(-)) individuals have an inactive enzyme. Also acts on the correspondin…	2.4.1.65,2525,AAC50185.1,AAC50186.1,AAC50187.1,AAD33514.1,AAH74836.1,AAH74837.1,AAI08676.1,AAW34365.1,AC024592,AF131913,AY870341,B5U7U9,B5U7V0,BAA13941.1,BAA13942.1,BC074836,BC074837,BC108675,Blood group Lewis alpha-4-fucosyltransferase,Blood group antigens,CAA37641.1,CAR64692.1,CAR64693.1,CCDS12153,CCDS12153.1,CD molecules,CD174,CHEMBL3269,D89324,D89325,EC 2.4.1.65,ENSG00000171124,ENSP0000030560…
GRAMD4	9606.ENSP00000385689	https://smart.embl.de/smart/DDvec.cgi?smart=578:COIL(81|141)+TRANS(246|268)+TRANS(345|367)+GRAM(445|523)+	GRAM domain-containing protein 4; Plays a role as a mediator of E2F1-induced apoptosis in the absence of p53/TP53; GRAM domain containing	23151,A9IN51,A9IN57,AAH80189.1,AAI29838.1,AB018310,BAA34487.2,BC080189,BC129837,CAG30356.1,CAI18820.1,CAI20966.1,CAP58794.1,CAP58795.1,CAQ07606.1,CCDS33672,CCDS33672.1,CR456470,DIP,Death-inducing protein,EAW73432.1,ENSG00000075240,ENSP00000262736,ENSP00000325035,ENSP00000335412,ENSP00000354313,ENSP00000385689,ENSP00000385851,ENSP00000393575,ENSP00000397501,ENSP00000397523,ENSP00000408042,ENSP0000…
HBA1	9606.ENSP00000322421	https://smart.embl.de/smart/DDvec.cgi?smart=142:Pfam_Globin(7|107)+	Hemoglobin subunit alpha; Involved in oxygen transport from the lung to the various peripheral tissues; Belongs to the globin family	1A00,1A01,1A0U,1A0Z,1A3N,1A3O,1A9W,1ABW,1ABY,1AJ9,1B86,1BAB,1BBB,1BIJ,1BUW,1BZ0,1BZ1,1BZZ,1C7B,1C7C,1C7D,1CLS,1CMY,1COH,1DKE,1DXT,1DXU,1DXV,1FDH,1FN3,1G9V,1GBU,1GBV,1GLI,1GZX,1HAB,1HAC,1HBA,1HBB,1HBS,1HCO,1HDB,1HGA,1HGB,1HGC,1HHO,1IRD,1J3Y,1J3Z,1J40,1J41,1J7S,1J7W,1J7Y,1JY7,1K0Y,1K1K,1KD2,1LFL,1LFQ,1LFT,1LFV,1LFY,1LFZ,1LJW,1M9P,1MKO,1NEJ,1NIH,1NQP,1O1I,1O1J,1O1K,1O1L,1O1M,1O1N,1O1O,1O1P,1QI8,1QSH…
HBB	9606.ENSP00000333994	https://smart.embl.de/smart/DDvec.cgi?smart=147:Pfam_Globin(8|112)+	Hemoglobin subunit beta; Involved in oxygen transport from the lung to the various peripheral tissues; Belongs to the globin family	141940,1A00,1A01,1A0U,1A0Z,1A3N,1A3O,1ABW,1ABY,1AJ9,1B86,1BAB,1BBB,1BIJ,1BUW,1BZ0,1BZ1,1BZZ,1C7B,1C7C,1C7D,1CBL,1CBM,1CH4,1CLS,1CMY,1COH,1DKE,1DXT,1DXU,1DXV,1FN3,1G9V,1GBU,1GBV,1GLI,1GZX,1HAB,1HAC,1HBA,1HBB,1HBS,1HCO,1HDB,1HGA,1HGB,1HGC,1HHO,1IRD,1J3Y,1J3Z,1J40,1J41,1J7S,1J7W,1J7Y,1JY7,1K0Y,1K1K,1KD2,1LFL,1LFQ,1LFT,1LFV,1LFY,1LFZ,1LJW,1M9P,1MKO,1NEJ,1NIH,1NQP,1O1I,1O1J,1O1K,1O1L,1O1M,1O1N,1O1O,1O…
HBD	9606.ENSP00000369654	https://smart.embl.de/smart/DDvec.cgi?smart=147:Pfam_Globin(8|112)+	Hemoglobin subunit delta; Involved in oxygen transport from the lung to the various peripheral tissues; Belongs to the globin family	1SHR,1SI4,3045,A0N071,AAA16333.1,AAH69307.1,AAH70282.1,AAK68847.1,AAL72102.1,AAL72103.1,AAL72104.1,AAL72105.1,AAL72106.1,AAL72107.1,AAL72108.1,AAL72109.1,AAL72110.1,AAL72111.1,AAL72112.1,AAL72113.1,AAL72114.1,AAL72115.1,AAL72116.1,AAL72117.1,AAL72118.1,AAU85261.1,AAZ83699.1,ABK42072.1,ABK79071.1,ABK79072.1,ACZ54503.1,ACZ54504.1,ACZ54505.1,ACZ54506.1,ACZ54508.1,ADL14494.1,AF339401,AF339402,AF33940…
HPSE	9606.ENSP00000384262	https://smart.embl.de/smart/DDvec.cgi?smart=543:SIGNAL(1|35)+Pfam_Glyco_hydro_79n(143|370)+	Heparanase; Endoglycosidase that cleaves heparan sulfate proteoglycans (HSPGs) into heparan sulfate side chains and core proteoglycans. Participates in extracellular matrix (ECM) degradation and remodeling. Selectively cleaves the linkage between a glucuronic acid unit and an N-sulfo glucosamine unit carrying either a 3-O-sulfo or a 6-O-sulfo group. Can also cleave the linkage between a glucuroni…	10855,3.2.1.166,5E8M,5E97,5E98,5E9B,5E9C,5L9Y,5L9Z,5LA4,5LA7,A9JIG7,AAD41342.1,AAD45379.1,AAD45669.1,AAD54516.1,AAD54941.1,AAH51321.1,AAX47106.1,ACT98237.1,ACT98238.1,AF084467,AF144325,AF152376,AF155510,AF165154,AK222986,AM419200,AY948074,BAD96706.1,BC051321,C7F7I3,C7F7I4,CAB009813,CAL91960.1,CCDS3602,CCDS3602.1,CCDS54774,CCDS54774.1,CCDS56337,CCDS56337.1,CHEMBL3921,D6RAQ1,D6RHG4,E9PCA9,E9PGR1,EC…
IL36G	9606.ENSP00000259205	https://smart.embl.de/smart/DDvec.cgi?smart=169:IL1(20|166)+	Interleukin-36 gamma; Cytokine that binds to and signals through the IL1RL2/IL-36R receptor which in turn activates NF-kappa-B and MAPK signaling pathways in target cells. Part of the IL-36 signaling system that is thought to be present in epithelial barriers and to take part in local inflammatory response; similar to the IL-1 system with which it shares the coreceptor IL1RAP. Seems to be involve…	4IZE,4P0J,4P0K,4P0L,56300,AAF69248.1,AAG35670.1,AAH96721.1,AAH98130.1,AAH98155.1,AAH98337.1,AAQ89469.1,AAX59035.1,AAY14987.1,AF200492,AF206696,AY359111,AY968311,BC096721,BC098130,BC098155,BC098337,C9J681,CAD29874.1,CCDS2108,CCDS2108.1,CCDS62992,CCDS62992.1,ENSG00000136688,ENSP00000259205,ENSP00000365672,ENSP00000411639,ENST00000259205,ENST00000376489,ENST00000447128,HGNC:15741,Hs.211238,IL-1-rela…
KMT2A	9606.ENSP00000436786	https://smart.embl.de/smart/DDvec.cgi?smart=3972:AT_hook(173|185)+AT_hook(219|231)+AT_hook(300|312)+COIL(368|396)+Pfam_zf-CXXC(1147|1194)+PHD(1433|1480)+PHD(1481|1531)+PHD(1568|1628)+BROMO(1636|1770)+PHD(1935|1981)+FYRN(2033|2076)+FYRC(3671|3756)+SET(3832|3954)+PostSET(3956|3972)+	Histone-lysine N-methyltransferase 2A; Histone methyltransferase that plays an essential role in early development and hematopoiesis. Catalytic subunit of the MLL1/MLL complex, a multiprotein complex that mediates both methylation of 'Lys-4' of histone H3 (H3K4me) complex and acetylation of 'Lys-16' of histone H4 (H4K16ac). In the MLL1/MLL complex, it specifically mediates H3K4me, a specific tag …	2.1.1.43,2AGH,2J2S,2JYI,2KKF,2KU7,2KYU,2LXS,2LXT,2MSR,2MTN,2W5Y,2W5Z,3EG6,3EMH,3LQH,3LQI,3LQJ,3P4F,3U85,3U88,4297,4ESG,4GQ6,4NW3,5F5E,5F6L,AAA18644.1,AAA58669.1,AAA92511.1,AAB28545.1,AAB34770.1,AAB34771.1,AAC95283.1,AAC95284.1,AAG26334.2,AAG26335.2,AAQ63624.1,AB209508,AF036405,AF232000,AF232001,AK295635,ALL-1,ALL1,AP001267,AY373585,B4DIJ7,BAA03407.1,BAD92745.1,BAG58509.1,Bromodomain containing,CA…
KRT7	9606.ENSP00000329243	https://smart.embl.de/smart/DDvec.cgi?smart=469:Pfam_Keratin_2_head(49|87)+Filament(90|402)+	Keratin, type II cytoskeletal 7; Blocks interferon-dependent interphase and stimulates DNA synthesis in cells. Involved in the translational regulation of the human papillomavirus type 16 E7 mRNA (HPV16 E7); Keratins, type II	3855,4XIF,AAH02700.1,AAN64031.1,AAN64035.1,AC007338,AC007494,AF509887,AF509891,AF509892,AJ238246,BC002700,CAA26956.2,CAA31695.1,CAB000028,CAB41416.1,CCDS8822,CCDS8822.1,CK7,Cytokeratin-7,ENSG00000135480,ENSP00000257938,ENSP00000329243,ENSP00000393966,ENSP00000444547,ENSP00000447285,ENST00000257938,ENST00000331817,ENST00000422319,ENST00000543899,ENST00000546666,ENST00000546856,ENST00000547613,ENST…
KRT74	9606.ENSP00000307240	https://smart.embl.de/smart/DDvec.cgi?smart=529:Pfam_Keratin_2_head(2|136)+Filament(139|452)+	Keratin, type II cytoskeletal 74; Has a role in hair formation. Specific component of keratin intermediate filaments in the inner root sheath (IRS) of the hair follicle (Probable); Keratins, type II	121391,ADWH,AJ508777,B5MD61,BK000977,CAD48514.1,CCDS8832,CCDS8832.1,Cytokeratin-74,DAA00404.1,EAW96637.1,ENSG00000170484,ENSP00000307240,ENSP00000346269,ENSP00000447447,ENST00000305620,ENST00000354310,ENST00000546384,ENST00000549343,F8W1S1,HGNC:28929,HPA048596,HTSS2,HYPT3,Hs.660125,K2C74_HUMAN,K6IRS4,KB37,KRT5C,KRT6IRS4,KRT74,KRT74-001,KRT74-002,KRT74-003,Keratin 74,Keratin, type II cytoskeletal …
LACRT	9606.ENSP00000257867	https://smart.embl.de/smart/DDvec.cgi?smart=138:SIGNAL(1|19)+	Extracellular glycoprotein lacritin; Modulates secretion by lacrimal acinar cells	90070,AAG32949.1,AAG44392.1,AAH62217.1,AAH69317.1,AF238867,AY005150,BC062217,BC069317,CCDS8883,CCDS8883.1,ENSG00000135413,ENSP00000257867,ENSP00000447536,ENSP00000448193,ENST00000257867,ENST00000546721,ENST00000547511,ENST00000549816,Extracellular glycoprotein lacritin,F8W0V3,H0YI00,HGNC:16430,Hs.307096,LACRITIN,LACRT,LACRT-001,LACRT-002,LACRT-003,LACRT-004,LACRT_HUMAN,Lacritin,NM_033277,NM_03327…
LAMTOR1	9606.ENSP00000278671	https://smart.embl.de/smart/DDvec.cgi?smart=161:LAMTOR(15|90)+	Ragulator complex protein LAMTOR1; As part of the Ragulator complex it is involved in amino acid sensing and activation of mTORC1, a signaling complex promoting cell growth in response to growth factors, energy levels, and amino acids. Activated by amino acids through a mechanism involving the lysosomal V-ATPase, the Ragulator functions as a guanine nucleotide exchange factor activating the small…	55004,6B9X,6EHP,6EHR,AAH01706.1,AAL55767.1,AF289583,AK000632,AK300681,B4DUK2,BAA91297.1,BAG62364.1,BC001706,C11orf59,CAG33528.1,CCDS8209,CCDS8209.1,CR457247,ENSG00000149357,ENSP00000278671,ENSP00000438717,ENSP00000439011,ENSP00000439482,ENSP00000440738,ENSP00000445170,ENST00000278671,ENST00000535107,ENST00000535872,ENST00000538404,ENST00000539797,ENST00000541403,ENST00000544594,ENST00000545249,F5…
LAMTOR4	9606.ENSP00000343118	http://smart.embl.de/smart/DDt.cgi?smart=99:	Ragulator complex protein LAMTOR4; As part of the Ragulator complex it is involved in amino acid sensing and activation of mTORC1, a signaling complex promoting cell growth in response to growth factors, energy levels, and amino acids. Activated by amino acids through a mechanism involving the lysosomal V-ATPase, the Ragulator functions as a guanine nucleotide exchange factor activating the small…	389541,6B9X,6EHP,6EHR,AAH63401.1,AAI05610.1,AAI30554.1,AAI30560.1,BC063401,BC105609,BC130553,BC130559,C7orf59,C9JXA7,CCDS34702,CCDS34702.1,CCDS83210,CCDS83211,EAW76585.1,ENSG00000188186,ENSP00000343118,ENSP00000387926,ENSP00000477680,ENSP00000478095,ENSP00000479176,ENSP00000479500,ENSP00000479685,ENSP00000480432,ENSP00000481202,ENSP00000484127,ENST00000341942,ENST00000441173,ENST00000460732,ENST0…
LAMTOR5	9606.ENSP00000256644	https://smart.embl.de/smart/DDvec.cgi?smart=173:Pfam_LAMTOR5(83|170)+	Ragulator complex protein LAMTOR5; As part of the Ragulator complex it is involved in amino acid sensing and activation of mTORC1, a signaling complex promoting cell growth in response to growth factors, energy levels, and amino acids. Activated by amino acids through a mechanism involving the lysosomal V-ATPase, the Ragulator functions as a guanine nucleotide exchange factor activating the small…	10542,3MS6,3MSH,6EHP,6EHR,AAC52032.1,AAH62619.2,AAV30683.1,AF029890,AY623819,BC062619,CAG33147.1,CAG46927.1,CAH71488.1,CCDS824,CCDS824.1,CR456866,CR542130,E9PLX3,ENSG00000134248,ENSP00000256644,ENSP00000358790,ENSP00000434828,ENSP00000435085,ENSP00000473357,ENSP00000473439,ENSP00000480529,ENST00000256644,ENST00000369775,ENST00000464240,ENST00000474861,ENST00000483260,ENST00000531779,ENST000006023…
LRP1B	9606.ENSP00000374135	https://smart.embl.de/smart/DDvec.cgi?smart=4599:SIGNAL(1|20)+LDLa(31|71)+LDLa(76|115)+EGF(119|154)+EGF_CA(155|194)+LY(275|317)+LY(318|361)+LY(362|404)+LY(405|447)+EGF(474|517)+LY(548|590)+LY(591|634)+LY(637|686)+LY(687|729)+LY(730|771)+EGF_like(797|834)+LDLa(844|883)+LDLa(885|924)+LDLa(926|964)+LDLa(966|1004)+LDLa(1005|1044)+LDLa(1052|1090)+LDLa(1094|1133)+LDLa(1135|1175)+EGF(1175|1213)+EGF(1217…	Low-density lipoprotein receptor-related protein 1B; Potential cell surface proteins that bind and internalize ligands in the process of receptor-mediated endocytosis; Low density lipoprotein receptors	53353,AAF70379.1,AAL38107.1,AAL38108.1,AAL38109.1,AAL38111.1,AAL38112.1,AAX81990.1,AAX88846.1,AAX88911.1,AAX88968.1,AAX93075.1,AAX93103.1,AAX93208.1,AAX93243.1,AAY14689.1,AAY15024.1,AAY24167.1,AAY24318.1,AC010740,AC012003,AC012353,AC068195,AC068287,AC068943,AC073319,AC078882,AC079585,AC087056,AC092156,AC092575,AC093039,AC093859,AC108036,AC110087,AC110770,AC117947,AF176832,AF283327,AF283328,AF2833…
MROH2B	9606.ENSP00000382476	http://smart.embl.de/smart/DDt.cgi?smart=1585:	Maestro heat-like repeat-containing protein family member 2B; May play a role in the process of sperm capacitation; Maestro heat like repeat containing	133558,AAH52962.1,AAP97306.1,AC114967,AF432068,AK097562,BAC05103.1,BC052962,CAH18199.1,CCDS47202,CCDS47202.1,CR749346,DKFZp781F0822,ENSG00000171495,ENSP00000296803,ENSP00000307211,ENSP00000320912,ENSP00000347278,ENSP00000382476,ENSP00000441504,ENST00000296803,ENST00000302370,ENST00000326060,ENST00000355152,ENST00000399564,ENST00000503890,ENST00000506092,ENST00000508575,ENST00000511934,ENST0000051…
MUC5B	9606.ENSP00000436812	https://smart.embl.de/smart/DDvec.cgi?smart=5762:SIGNAL(1|25)+VWD(67|224)+C8(263|326)+Pfam_TIL(329|385)+VWC(387|455)+C8(615|689)+Pfam_TIL(695|752)+VWC(754|819)+VWD(884|1042)+C8(1078|1152)+Pfam_Mucin2_WxxW(1339|1426)+Pfam_Mucin2_WxxW(1508|1597)+Pfam_Mucin2_WxxW(1789|1878)+Pfam_Mucin2_WxxW(2319|2408)+Pfam_Mucin2_WxxW(2876|2965)+Pfam_Mucin2_WxxW(3576|3665)+Pfam_Mucin2_WxxW(4133|4222)+VWD(5064|5237)+…	Mucin-5B; Gel-forming mucin that is thought to contribute to the lubricating and viscoelastic properties of whole saliva and cervical mucus; Mucins	727897,AAB35930.1,AAB61398.1,AAB65151.1,AAC51343.1,AAC51344.1,AAC67545.1,AAG33673.1,AC061979,AF086604,AF107890,AH006676,AJ004862,CAA06167.1,CAA52910.1,CAA70926.1,CAA96577.1,CAB009396,CCDS44515,CCDS44515.2,Cervical mucin,E9PBJ0,ENSG00000117983,ENSP00000227189,ENSP00000326761,ENSP00000326927,ENSP00000326951,ENSP00000328589,ENSP00000339217,ENSP00000339628,ENSP00000343020,ENSP00000343037,ENSP00000345…
NCKAP1	9606.ENSP00000354251	https://smart.embl.de/smart/DDvec.cgi?smart=1134:Pfam_Nckap1(9|1128)+	Nck-associated protein 1; Part of the WAVE complex that regulates lamellipodia formation. The WAVE complex regulates actin filament reorganization via its interaction with the Arp2/3 complex. Actin remodeling activity is regulated by RAC1. As component of the WAVE1 complex, required for BDNF-NTRK2 endocytic trafficking and signaling from early endosomes; Belongs to the HEM-1/HEM-2 family	10787,3P8C,4N78,AAH15025.1,AAP35681.1,AAX93118.1,AAY24196.1,AB011159,AB014509,AC064871,AK292914,BAA25513.2,BAA77295.1,BAF85603.1,BC015025,BT007033,CCDS2287,CCDS2287.1,CCDS2288,CCDS2288.1,ENSG00000061676,ENSP00000264062,ENSP00000322123,ENSP00000322481,ENSP00000354251,ENSP00000355348,ENSP00000388605,ENST00000264062,ENST00000321815,ENST00000321857,ENST00000360982,ENST00000361354,ENST00000456371,ENST…
NCKAP1L	9606.ENSP00000293373	https://smart.embl.de/smart/DDvec.cgi?smart=1127:Pfam_Nckap1(7|1123)+	Nck-associated protein 1-like; Essential hematopoietic-specific regulator of the actin cytoskeleton (Probable). Controls lymphocyte development, activation, proliferation and homeostasis, erythrocyte membrane stability, as well as phagocytosis and migration by neutrophils and macrophages. Component of the WAVE2 complex which signals downstream of RAC to stimulate F- actin polymerization. Required…	3071,AAA35964.1,AAH01604.3,AAH84547.1,AAH93769.1,AAH93771.1,AC025570,AI924363,AK300783,AK314012,B2RA26,B4DUT5,BAG36723.1,BAG62447.1,BC001604,BC084547,BC093769,BC093771,CCDS31813,CCDS31813.1,CCDS53799,CCDS53799.1,EAW96787.1,ENSG00000123338,ENSP00000293373,ENSP00000373969,ENSP00000373971,ENSP00000373972,ENSP00000445596,ENSP00000447246,ENSP00000447444,ENST00000293373,ENST00000389318,ENST00000389320,…
OPTN	9606.ENSP00000368022	https://smart.embl.de/smart/DDvec.cgi?smart=577:Pfam_NEMO(37|104)+COIL(238|270)+Pfam_CC2-LZ(408|507)+	Optineurin; Plays an important role in the maintenance of the Golgi complex, in membrane trafficking, in exocytosis, through its interaction with myosin VI and Rab8. Links myosin VI to the Golgi complex and plays an important role in Golgi ribbon formation. Plays a role in the activation of innate immune response during viral infection. Mechanistically, recruits TBK1 at the Golgi apparatus, promo…	10133,2LO4,2LUE,3VTV,3VTW,5AAZ,5B83,5EOA,5EOF,AAC16046.1,AAC16047.1,AAC26850.1,AAG00497.1,AAH13876.1,AAH32762.1,AAL76327.1,AAL76328.1,AAL76329.1,AF049614,AF061034,AF283520,AF283521,AF283522,AF283523,AF283524,AF283525,AF283526,AF283527,AF420371,AF420372,AF420373,AK055403,ALS12,B3KP00,BAG51512.1,BC013876,BC032762,CAB019303,CAI16549.1,CAI16550.1,CAI16551.1,CAI16552.1,CCDS7094,CCDS7094.1,D3DRS4,D3DRS…
ORM1	9606.ENSP00000259396	https://smart.embl.de/smart/DDvec.cgi?smart=201:SIGNAL(1|18)+Pfam_Lipocalin(40|180)+	Alpha-1-acid glycoprotein 1; Functions as transport protein in the blood stream. Binds various ligands in the interior of its beta-barrel domain. Also binds synthetic drugs and influences their distribution and availability in the body. Appears to function in modulating the activity of the immune system during the acute-phase reaction; Belongs to the calycin superfamily. Lipocalin family	3KQ0,5004,A1AG1_HUMAN,AAA35515.1,AAH26238.1,AAI04819.1,AAI04821.1,AAI43314.1,AAI43315.1,AAV38593.1,AGP-A,AGP1,AK312035,Alpha-1-acid glycoprotein 1,B7ZKQ5,BAG34972.1,BC026238,BC104818,BC104820,BC143313,BC143314,BT019790,CAA26397.1,CAA29229.1,CAB006265,CAI16859.1,CCDS6803,CCDS6803.1,CHEMBL4285,EAW87416.1,ENSG00000229314,ENSP00000259396,ENSP00000388265,ENSP00000442679,ENST00000259396,ENST00000438927…
ORM2	9606.ENSP00000394936	https://smart.embl.de/smart/DDvec.cgi?smart=201:SIGNAL(1|18)+Pfam_Lipocalin(40|180)+	Alpha-1-acid glycoprotein 2; Functions as transport protein in the blood stream. Binds various hydrophobic ligands in the interior of its beta- barrel domain. Also binds synthetic drugs and influences their distribution and availability. Appears to function in modulating the activity of the immune system during the acute-phase reaction; Lipocalins	3APU,3APV,3APW,3APX,5005,A1AG2_HUMAN,AAA51549.1,AAH15964.1,AAH56239.1,AGP-B,AGP2,AK312226,Alpha-1-acid glycoprotein 2,B2R5L2,BAG35159.1,BC015964,BC056239,CAA29873.2,CAA29874.1,CAG33211.1,CAI16860.1,CCDS6804,CCDS6804.1,CHEMBL5958,CR456930,EAW87417.1,ENSG00000228278,ENSP00000394936,ENSP00000407099,ENST00000412657,ENST00000431067,HGNC:8499,Hs.744577,Lipocalins,M21540,NM_000608,NM_000608.2,NP_000599,…
PCLO	9606.ENSP00000334319	https://smart.embl.de/smart/DDvec.cgi?smart=5142:Pfam_zf-piccolo(587|646)+Pfam_zf-piccolo(1057|1115)+COIL(1769|1813)+COIL(3206|3260)+COIL(3281|3314)+COIL(3760|3803)+PDZ(4511|4590)+C2(4708|4822)+C2(5025|5131)+	Protein piccolo; May act as a scaffolding protein involved in the organization of synaptic active zones and in synaptic vesicle trafficking; C2 domain containing	1UJD,27445,A4D1A7,A6NNX9,AAB97937.1,AAD21789.2,AAH01304.2,AAI22566.1,AAI25272.1,AB011131,AC004006,AC004082,AC004886,AC004903,AC080093,AC093461,ACZ,AK125999,Aczonin,BAA25485.1,BAC86386.1,BC001304,BC122565,BC125271,C2 domain containing,CAB60727.1,CCDS47630,CCDS47630.1,CCDS47631,CCDS47631.1,DKFZp779G1236,E9PE96,EAL24187.1,ENSG00000186472,ENSP00000248610,ENSP00000334319,ENSP00000369542,ENSP0000036954…
PCNX	9606.ENSP00000304192	https://smart.embl.de/smart/DDvec.cgi?smart=2341:TRANS(28|50)+TRANS(57|74)+TRANS(1003|1025)+TRANS(1032|1049)+TRANS(1067|1089)+TRANS(1110|1132)+TRANS(1160|1182)+TRANS(1194|1213)+TRANS(1266|1288)+TRANS(1295|1312)+Pfam_Pecanex_C(1782|2008)+	Pecanex-like protein 1; Pecanex homolog (Drosophila); Belongs to the pecanex family	22990,AAH17076.2,AAH33122.1,AAI40785.1,AAK82958.1,AB018348,AB023212,AC004817,AC004825,AC005230,AF233450,AK127570,AL445903,B2RTR6,BAA34525.1,BAA76839.1,BAG54525.1,BC017076,BC033122,BC140784,CCDS9806.1,ENSG00000100731,ENSP00000238570,ENSP00000304192,ENSP00000325327,ENSP00000396617,ENSP00000450947,ENSP00000451016,ENSP00000452517,ENST00000238570,ENST00000304743,ENST00000318142,ENST00000439984,ENST000…
PIR	9606.ENSP00000369786	https://smart.embl.de/smart/DDvec.cgi?smart=290:Pfam_Pirin(21|118)+Pfam_Pirin_C(171|277)+	Pirin; Transcriptional coregulator of NF-kappa-B which facilitates binding of NF-kappa-B proteins to target kappa-B genes in a redox-state-dependent manner. May be required for efficient terminal myeloid maturation of hematopoietic cells. Has quercetin 2,3-dioxygenase activity (in vitro); Belongs to the pirin family	1J1L,3ACL,4ERO,4EWA,4EWD,4EWE,4GUL,4HLT,5JCT,8544,A0A024RBX6,AAH02517.1,AAV38390.1,AAV38391.1,BC002517,BT019583,BT019584,CAA69194.1,CAA69195.1,CAG46621.1,CCDS14167,CCDS14167.1,CHEMBL2010627,CR541822,EAW98886.1,EAW98887.1,EAW98888.1,ENSG00000087842,ENSP00000262698,ENSP00000369785,ENSP00000369786,ENST00000262698,ENST00000380420,ENST00000380421,ENST00000471725,ENST00000476381,ENST00000484433,ENST000…
PKHD1L1	9606.ENSP00000367655	https://smart.embl.de/smart/DDvec.cgi?smart=4243:SIGNAL(1|20)+IPT(30|130)+IPT(145|257)+IPT(271|362)+PbH1(398|420)+IPT(1066|1152)+IPT(1154|1235)+IPT(1239|1327)+IPT(1329|1408)+IPT(1565|1650)+IPT(1658|1744)+IPT(1748|1829)+IPT(1830|1911)+IPT(1915|1998)+IPT(1999|2086)+IPT(2090|2177)+G8(2184|2304)+PbH1(2508|2530)+PbH1(2566|2588)+PbH1(2665|2687)+PbH1(2733|2756)+G8(3036|3174)+PbH1(3293|3315)+PbH1(3355|33…	Fibrocystin-L; PKHD1 like 1	93035,AAH93096.1,AAO60072.1,AC021001,AC021237,AL133640,AY219181,BC093096,CAB63761.1,CCDS47911,CCDS47911.1,ENSG00000205038,ENSP00000367655,ENSP00000392490,ENSP00000437376,ENST00000378402,ENST00000426474,ENST00000526472,ENST00000533183,ENST00000534623,Fibrocystin-L,H0YF65,HGNC:20313,HPA044458,Hs.170128,NM_177531,NM_177531.4,NP_803875,NP_803875.2,NX_Q86WI1,OMIM:607843,OTTHUMG00000164934,OTTHUMP00000…
PRB2	9606.ENSP00000374013	https://smart.embl.de/smart/DDvec.cgi?smart=416:Pfam_Pro-rich(1|111)+Pfam_Pro-rich(150|219)+Pfam_Pro-rich(273|342)+Pfam_Pro-rich(339|416)+	Basic salivary proline-rich protein 2; Proline rich protein BstNI subfamily 2	653247,AAA60189.1,AAB50686.1,BX484538,Basic salivary proline-rich protein 2,CCDS41757,CCDS41757.2,Con1 glycoprotein,ENSG00000121335,ENSP00000240636,ENSP00000240686,ENSP00000279572,ENSP00000279573,ENSP00000279575,ENSP00000340119,ENSP00000340192,ENSP00000341612,ENSP00000341632,ENSP00000371254,ENSP00000371260,ENSP00000374013,ENSP00000379663,ENSP00000379664,ENSP00000389454,ENSP00000390135,ENSP0000039…
PRELP	9606.ENSP00000343924	https://smart.embl.de/smart/DDvec.cgi?smart=382:SIGNAL(1|20)+LRRNT(72|106)+LRR(102|124)+LRR(126|148)+LRR(149|172)+LRR(173|193)+LRR(194|219)+LRR(220|243)+LRR(245|264)+LRR(290|312)+	Prolargin; May anchor basement membranes to the underlying connective tissue; Small leucine rich repeat proteoglycans	5549,AAC18782.1,AAC50230.1,AAH32498.1,AAQ13708.1,AF190164,AL391817,BC032498,CAG47066.1,CAI17033.1,CCDS1438,CCDS1438.1,CR542270,EAW91481.1,ENSG00000188783,ENSP00000343924,ENSP00000356192,ENSP00000411768,ENST00000343110,ENST00000367223,ENST00000419896,HGNC:9357,HPA062623,Hs.632481,MST161,MSTP161,NM_002725,NM_002725.3,NM_201348,NM_201348.1,NP_002716,NP_002716.1,NP_958505,NP_958505.1,NX_P51888,OMIM:6…
PRR27	9606.ENSP00000343172	http://smart.embl.de/smart/DDt.cgi?smart=219:	Proline-rich protein 27; Proline rich 27	401137,A8MXP0,AC104811,BX640892,BX640924,BX640997,BX648724,C4orf40,C4orf40-001,C4orf40-002,C4orf40-004,C4orf40-006,C4orf40-007,CAE45962.1,CAE46000.1,CAH56124.1,CAH56126.1,CCDS3535,CCDS3535.1,D6RGD6,ENSG00000187533,ENSP00000343172,ENSP00000379407,ENSP00000421286,ENSP00000421773,ENSP00000426249,ENST00000344526,ENST00000396100,ENST00000502294,ENST00000502441,ENST00000509633,ENST00000512173,HGNC:3319…
PRR4	9606.ENSP00000228811	https://smart.embl.de/smart/DDvec.cgi?smart=134:Pfam_Pro-rich(1|133)+	Proline-rich protein 4; Proline rich 4	11272,A8KA69,CCDS41756,CCDS41756.1,CCDS55804,CCDS55804.1,ENSG00000111215,ENSP00000228811,ENSP00000405056,ENSP00000438046,ENSP00000443939,ENSP00000481571,ENST00000228811,ENST00000431566,ENST00000534923,ENST00000535024,ENST00000536086,ENST00000536668,ENST00000538332,ENST00000539179,ENST00000539285,ENST00000539853,ENST00000540107,ENST00000540808,ENST00000541175,ENST00000541456,ENST00000541977,ENST00…
PSCA	9606.ENSP00000301258	https://smart.embl.de/smart/DDvec.cgi?smart=114:LU(12|98)+	Prostate stem cell antigen; May be involved in the regulation of cell proliferation. Has a cell-proliferation inhibition activity in vitro; LY6/PLAUR domain containing	8000,AAC39607.1,AAH23582.1,AAH65183.1,AAQ89271.1,AF043498,AJ297436,AY358912,BC023582,BC065183,CAB97347.1,CCDS47925,CCDS47925.2,D3DWI6,EAW82312.1,EAW82313.1,ENSG00000167653,ENSP00000301258,ENSP00000426508,ENST00000301258,ENST00000505305,ENST00000510969,ENST00000513264,H0YAA6,HGNC:9500,HPA056418,LY6/PLAUR domain containing,NM_005672,NM_005672.4,NP_005663,NP_005663.2,NR_033343,NR_033343.1,NX_O43653,…
RBP4	9606.ENSP00000360522	https://smart.embl.de/smart/DDvec.cgi?smart=201:SIGNAL(1|18)+Pfam_Lipocalin_2(33|181)+	Retinol-binding protein 4; Retinol-binding protein that mediates retinol transport in blood plasma. Delivers retinol from the liver stores to the peripheral tissues (Probable). Transfers the bound all-trans retinol to STRA6, that then facilitates retinol transport across the cell membrane; Belongs to the calycin superfamily. Lipocalin family	1BRP,1BRQ,1JYD,1JYJ,1QAB,1RBP,1RLB,2WQ9,2WQA,2WR6,3BSZ,3FMZ,4O9S,4PSQ,5950,AAC02945.1,AAC02946.1,AAF69622.1,AAH20633.1,AF025334,AF025335,AF119868,BC020633,CAA24959.1,CAA26553.1,CAB004555,CAB46489.1,CAH72328.1,CCDS31249,CCDS31249.1,CCDS81488,CHEMBL3100,D3DR38,EAW50065.1,EAW50066.1,EAW50067.1,EAW50068.1,ENSG00000138207,ENSP00000260780,ENSP00000360518,ENSP00000360519,ENSP00000360522,ENSP00000360524,…
RP1L1	9606.ENSP00000371923	https://smart.embl.de/smart/DDvec.cgi?smart=2400:Pfam_DCX(52|110)+Pfam_DCX(169|225)+COIL(1337|1358)+COIL(1961|1993)+COIL(2053|2081)+	Retinitis pigmentosa 1-like 1 protein; Required for the differentiation of photoreceptor cells. Plays a role in the organization of outer segment of rod and cone photoreceptors (By similarity); Doublecortin superfamily	94137,A6NKC6,AC104964,AY168346,CCDS43708,CCDS43708.1,DCDC4B,Doublecortin superfamily,ENSG00000183638,ENSP00000328283,ENSP00000371923,ENST00000329335,ENST00000382483,HGNC:15946,Hs.619993,NM_178857,NM_178857.5,NP_849188,NP_849188.4,NX_Q8IWN7,OMIM:608581,OTTHUMG00000163806,OTTHUMP00000224979,OTTHUMT00000375673,OTTHUMT00000375674,Q86SQ1,Q8IWN7,Q8IWN8,Q8IWN9,Q8IWP0,Q8IWP1,Q8IWP2,RP1 like 1,RP1L1,RP1L1…
RPTOR	9606.ENSP00000307272	https://smart.embl.de/smart/DDvec.cgi?smart=1335:Raptor_N(54|207)+Pfam_HEAT(602|630)+WD40(1012|1050)+WD40(1052|1097)+WD40(1105|1151)+WD40(1154|1194)+WD40(1200|1240)+WD40(1246|1281)+WD40(1283|1329)+	Regulatory-associated protein of mTOR; Involved in the control of the mammalian target of rapamycin complex 1 (mTORC1) activity which regulates cell growth and survival, and autophagy in response to nutrient and hormonal signals; functions as a scaffold for recruiting mTORC1 substrates. mTORC1 is activated in response to growth factors or amino acids. Growth factor-stimulated mTORC1 activation in…	57521,5H64,AAH25180.1,AAH33258.1,AAH64515.1,AAH73898.1,AAI36653.1,AAI36655.1,AAM09075.1,AB037724,AB082951,AC016245,AC109327,AC133012,ACS44766.1,AY090663,Armadillo-like helical domain containing,B2RN36,BAA92541.1,BAC06490.1,BC025180,BC033258,BC064515,BC073898,BC136652,BC136654,C6KEF2,CAB013514,CCDS11773,CCDS11773.1,CCDS54175,CCDS54175.1,EAW89618.1,ENSG00000141564,ENSP00000303296,ENSP00000307272,EN…
RRAGB	9606.ENSP00000262850	https://smart.embl.de/smart/DDvec.cgi?smart=374:Pfam_Arf(32|237)+	Ras-related GTP-binding protein B; Guanine nucleotide-binding protein that plays a crucial role in the cellular response to amino acid availability through regulation of the mTORC1 signaling cascade. Forms heterodimeric Rag complexes with RRAGC or RRAGD and cycles between an inactive GDP-bound and an active GTP-bound form. In its active form participates in the relocalization of mTORC1 to the lys…	10325,A8K042,AAH34726.1,AK289407,AL139277,AL159987,AL831926,BAF82096.1,BC034726,CAA62132.1,CAD38586.1,CAH70826.1,CAH70827.1,CAI40804.1,CAI40805.1,CCDS14371,CCDS14371.1,CCDS14372,CCDS14372.1,EAW93229.1,ENSG00000083750,ENSP00000262850,ENSP00000262851,ENSP00000317761,ENSP00000364074,ENSP00000364077,ENSP00000410630,ENST00000262850,ENST00000262851,ENST00000317536,ENST00000347279,ENST00000374938,ENST00…
RRAGC	9606.ENSP00000362092	https://smart.embl.de/smart/DDvec.cgi?smart=399:Pfam_Arf(56|235)+	Ras-related GTP-binding protein C; Guanine nucleotide-binding protein forming heterodimeric Rag complexes required for the amino acid-induced relocalization of mTORC1 to the lysosomes and its subsequent activation by the GTPase RHEB. This is a crucial step in the activation of the TOR signaling cascade by amino acids	3LLU,64121,6EHR,AAG32662.1,AAG45221.1,AAH16668.1,AF272035,AF323609,AK023373,BAB14548.1,BC016668,CAI23049.1,CCDS430,CCDS430.1,D3DPT8,EAX07293.1,EAX07294.1,ENSG00000116954,ENSP00000270814,ENSP00000362092,ENSP00000398002,ENST00000270814,ENST00000373001,ENST00000411897,ENST00000474456,ENST00000493015,ENST00000496778,FLJ13311,GTPase-interacting protein 2,GTR2,HGNC:19902,HPA018247,HPA055489,Hs.532461,H…
RYR3	9606.ENSP00000373884	https://smart.embl.de/smart/DDvec.cgi?smart=4870:MIR(100|155)+MIR(162|207)+MIR(215|269)+MIR(275|368)+Pfam_RYDR_ITPR(440|635)+SPRY(657|795)+Pfam_RyR(849|939)+Pfam_RyR(963|1053)+SPRY(1084|1207)+SPRY(1325|1465)+Pfam_RYDR_ITPR(2021|2233)+Pfam_RyR(2598|2688)+Pfam_RyR(2716|2800)+COIL(3592|3620)+Pfam_RIH_assoc(3726|3844)+TRANS(4185|4207)+Pfam_RR_TM4-6(4234|4504)+Pfam_Ion_trans(4605|4781)+	Ryanodine receptor 3; Calcium channel that mediates the release of Ca(2+) from the sarcoplasmic reticulum into the cytoplasm in muscle and thereby plays a role in triggering muscle contraction. May regulate Ca(2+) release by other calcium channels. Calcium channel that mediates Ca(2+)-induced Ca(2+) release from the endoplasmic reticulum in non-muscle cells. Contributes to cellular calcium ion ho…	4ERV,6263,AB001025,AC010809,AC011938,AC055874,AC067793,AC087638,AJ001515,AJ002512,BAA23795.1,Brain ryanodine receptor-calcium release channel,Brain-type ryanodine receptor,CAA04798.1,CAA05503.1,CAA52326.1,CAA52327.1,CAB006887,CCDS45210,CCDS45210.1,CCDS58351,CCDS58351.1,CHEMBL2062,EF-hand domain containing,ENSG00000198838,ENSP00000354735,ENSP00000354852,ENSP00000373884,ENSP00000399610,ENSP00000483…
S100A7	9606.ENSP00000357712	https://smart.embl.de/smart/DDvec.cgi?smart=101:Pfam_S_100(6|45)+	S100 calcium binding protein A7; EF-hand domain containing	1PSR,2PSR,2WND,2WOR,2WOS,3PSR,4AQJ,6278,AAA60210.1,AAH34687.1,AJ012825,BC034687,CAB001453,CAB033766,CAC20409.1,CAG46961.1,CAI19502.1,CCDS1039,CCDS1039.1,CR542164,EF-hand domain containing,ENSG00000143556,ENSP00000271860,ENSP00000357711,ENSP00000357712,ENST00000271860,ENST00000368722,ENST00000368723,FAA00017.1,HGNC:10497,M86757,NM_002963,NM_002963.3,NP_002954,NP_002954.2,NX_P31151,OMIM:600353,OTTH…
S100P	9606.ENSP00000296370	https://smart.embl.de/smart/DDvec.cgi?smart=95:Pfam_S_100(4|46)+	Protein S100-P; May function as calcium sensor and contribute to cellular calcium signaling. In a calcium-dependent manner, functions by interacting with other proteins, such as EZR and PPP5C, and indirectly plays a role in physiological processes like the formation of microvilli in epithelial cells. May stimulate cell proliferation in an autocrine manner via activation of the receptor for activa…	1J55,1OZO,2MJW,6286,AAH06819.1,AAO41114.1,AAP35953.1,AAS00487.1,AF539739,AY423724,BC006819,BT007289,CAA46566.1,CAB012900,CCDS3391,CCDS3391.1,EF-hand domain containing,ENSG00000163993,ENSP00000296370,ENSP00000372019,ENST00000296370,ENST00000382576,ENST00000513778,HGNC:10504,HPA019502,MIG9,Migration-inducing gene 9 protein,NM_005980,NM_005980.2,NP_005971,NP_005971.1,NX_P25815,OMIM:600614,OTTHUMG000…
SDF4	9606.ENSP00000353094	https://smart.embl.de/smart/DDvec.cgi?smart=362:SIGNAL(1|36)+EFh(102|130)+EFh(141|169)+EFh(237|265)+EFh(285|310)+EFh(318|346)+	45 kDa calcium-binding protein; May regulate calcium-dependent activities in the endoplasmic reticulum lumen or post-ER compartment; Belongs to the CREC family	45 kDa calcium-binding protein,51150,A0A024R084,A0A024R0A9,AAD51612.1,AAF44350.1,AAH06211.1,AAH07625.1,AAH08917.1,AAH11244.1,AAH22375.1,AAL40084.1,AAL75950.1,AF132749,AF153686,AF178986,AK027277,AK075352,AK222521,AK223079,AK299810,AK315517,B1AME5,B1AME6,B2RDF1,B4DSM1,BAB55012.1,BAC11563.1,BAD96241.1,BAD96799.1,BAG37898.1,BAG61683.1,BC006211,BC007625,BC008917,BC011244,BC022375,CAB015227,CAB45,CAB45…
SELENBP1	9606.ENSP00000397261	https://smart.embl.de/smart/DDvec.cgi?smart=514:Pfam_SBP56(48|514)+	Selenium-binding protein 1; Selenium-binding protein which may be involved in the sensing of reactive xenobiotics in the cytoplasm. May be involved in intra-Golgi protein transport (By similarity)	56 kDa selenium-binding protein,8991,A6NML9,A6PVW9,A6PVX1,AAB02395.1,AAH09084.1,AAH32997.1,ACJ13714.1,AK296661,AK303815,AK315643,AL391069,B2RDR3,B4DKP6,B4E1F3,BAG38010.1,BAG59258.1,BAG64765.1,BC009084,BC032997,C9JVL0,CAB008366,CAG33133.1,CAH70328.1,CCDS58027,CCDS58027.1,CCDS60266,CCDS60266.1,CCDS995,CCDS995.1,CR456852,EAW53443.1,EAW53445.1,ENSG00000143416,ENSP00000290533,ENSP00000332558,ENSP00000…
SETD2	9606.ENSP00000386759	https://smart.embl.de/smart/DDvec.cgi?smart=2564:AWS(1494|1549)+SET(1550|1673)+PostSET(1674|1690)+COIL(2117|2140)+WW(2390|2422)+Pfam_SRI(2467|2557)+	Histone-lysine N-methyltransferase SETD2; Histone methyltransferase that specifically trimethylates 'Lys-36' of histone H3 (H3K36me3) using dimethylated 'Lys-36' (H3K36me2) as substrate. Represents the main enzyme generating H3K36me3, a specific tag for epigenetic transcriptional activation (By similarity). Plays a role in chromatin structure modulation during elongation by coordinating recruitme…	2.1.1.43,29072,2A7O,2MDC,2MDI,2MDJ,4FMU,4H12,5JJY,5JLB,5JLE,5LSS,5LSX,5LSY,5LSZ,5LT6,5LT7,5LT8,5V21,5V22,AAC26194.1,AAC26846.1,AAF29041.1,AAH72440.1,AAH90954.1,AAI17163.1,AAI17165.1,AAT77612.1,AAT77613.1,AB051519,AC127430,AF049103,AF049610,AF161554,AJ238403,AK026125,AK127782,AK131371,AL713692,AL831959,AL833394,AY576987,AY576988,BAB15367.1,BAB21823.2,BAC87131.1,BAD18522.1,BC072440,BC090954,BC11716…
SLC2A1	9606.ENSP00000416293	https://smart.embl.de/smart/DDvec.cgi?smart=492:Pfam_Sugar_tr(16|467)+	Solute carrier family 2, facilitated glucose transporter member 1; Facilitative glucose transporter. This isoform may be responsible for constitutive or basal glucose uptake. Has a very broad substrate specificity; can transport a wide range of aldoses including both pentoses and hexoses; Belongs to the major facilitator superfamily. Sugar transporter (TC 2.A.1.1) family. Glucose transporter subf…	1SUK,305980,4PYP,5EQG,5EQH,5EQI,6513,A6NL68,A8K9S6,AAA52571.1,AAB61084.1,AAC28635.1,AAI18591.1,AAK56795.1,AB208987,AC099795,AF070544,AK122999,AK292791,AK312403,AY034633,B2R620,B3KVN0,BAD92224.1,BAF85480.1,BAG35317.1,BAG53842.1,BC118590,C9JIM8,C9JR18,CAB002759,CCDS477,CCDS477.1,CHEMBL2535,CSE,D3DPX0,DYT17,DYT18,DYT9,EAX07124.1,EIG12,ENSG00000117394,ENSP00000270929,ENSP00000361578,ENSP00000361579,E…
SPEG	9606.ENSP00000311684	https://smart.embl.de/smart/DDvec.cgi?smart=3267:IG(49|126)+IGc2(734|801)+Pfam_SPEG_u2(812|868)+IGc2(881|949)+IGc2(980|1048)+IGc2(1076|1143)+IG(1194|1278)+FN3(1282|1368)+IG(1396|1482)+IGc2(1497|1564)+STYKc(1601|1854)+IGc2(2596|2664)+FN3(2678|2757)+STYKc(2966|3218)+	Striated muscle preferentially expressed protein kinase; Isoform 3 may have a role in regulating the growth and differentiation of arterial smooth muscle cells; I-set domain containing	10290,1U2H,2.7.11.1,A8K0G6,A8MRU0,AAC50599.1,AAH06346.1,AAT80901.1,AAY15052.1,AB037718,ABD61734.1,AK126500,AK289531,APEG-1,APEG1,AY603755,Aortic preferentially expressed protein 1,B9ZVR7,BAA92535.1,BAC86568.1,BAF82220.1,BC006346,BPEG,C9J8D8,C9JWU5,CAG46998.1,CCDS42824,CCDS42824.1,CCDS54432,CCDS54432.1,CCDS74658.1,CNM5,CR542201,DQ395348,EAW70747.1,EAW70750.1,EC 2.7.11.1,ENSG00000072195,ENSP0000026…
SPINK5	9606.ENSP00000352936	https://smart.embl.de/smart/DDvec.cgi?smart=1094:SIGNAL(1|22)+KAZAL(96|151)+KAZAL(160|214)+KAZAL(224|279)+KAZAL(296|351)+KAZAL(366|421)+KAZAL(436|491)+KAZAL(495|556)+KAZAL(566|621)+KAZAL(631|686)+KAZAL(706|760)+KAZAL(773|828)+KAZAL(848|903)+KAZAL(945|1000)+KAZAL(1032|1076)+	Serine protease inhibitor Kazal-type 5; Serine protease inhibitor, probably important for the anti-inflammatory and/or antimicrobial protection of mucous epithelia. Contribute to the integrity and protective barrier function of the skin by regulating the activity of defense- activating and desquamation-involved proteases. Inhibits KLK5, it's major target, in a pH-dependent manner. Inhibits KLK7, …	11005,1H0Z,1HDL,1UUC,1UVF,1UVG,A8MYE8,AAK97139.1,AAK97140.1,ABA06534.1,ABA06535.1,ABA06536.1,AC006524,AC008722,AF295783,AF295784,AJ228139,AJ270944,AJ276577,AJ276578,AJ276579,AJ276580,AJ391230,AJ391231,AJ391232,AJ391233,AJ391234,AJ391235,AJ391236,AJ391237,AJ391238,AJ391239,AJ391240,AJ391241,AJ391242,AJ391243,AJ391244,AJ391245,AJ391246,AJ391247,AJ391248,AJ391249,AJ391250,AJ391251,AJ391252,AJ391253,…
SPRR1A	9606.ENSP00000357751	https://smart.embl.de/smart/DDvec.cgi?smart=89:Pfam_Cornifin(17|73)+	Cornifin-A; Cross-linked envelope protein of keratinocytes. It is a keratinocyte protein that first appears in the cell cytosol, but ultimately becomes cross-linked to membrane proteins by transglutaminase. All that results in the formation of an insoluble envelope beneath the plasma membrane; Small proline rich proteins	19 kDa pancornulin,6698,AAC26838.1,AAI05082.1,AAI05084.1,AAU88143.1,AY755659,B1AN47,BC105081,BC105083,CAB011237,CAI19801.1,CCDS1032,CCDS1032.1,Cornifin-A,D3DV31,EAW53355.1,EAW53356.1,ENSG00000169474,ENSP00000307340,ENSP00000357751,ENST00000307122,ENST00000368762,HGNC:11259,L05187,NM_001199828,NM_001199828.1,NM_005987,NM_005987.3,NP_001186757,NP_001186757.1,NP_005978,NP_005978.2,NX_P35321,OMIM:182…
STATH	9606.ENSP00000246895	https://smart.embl.de/smart/DDvec.cgi?smart=62:SIGNAL(1|19)+Pfam_Statherin(20|60)+	Statherin; Salivary protein that stabilizes saliva supersaturated with calcium salts by inhibiting the precipitation of calcium phosphate salts. It also modulates hydroxyapatite crystal formation on the tooth surface; Histatins and statherin	6779,A6NKE9,AAA60593.1,AAA60594.1,AAA60600.1,AAH67219.1,AC063956,AK311812,B2R4F8,BAG34755.1,BC067219,CCDS33998,CCDS33998.1,CCDS3533,CCDS3533.1,EAX05604.1,EAX05605.1,ENSG00000126549,ENSP00000246895,ENSP00000370448,ENSP00000484341,ENST00000246895,ENST00000381060,ENST00000506576,ENST00000507211,ENST00000507962,ENST00000510010,ENST00000511658,ENST00000615994,HGNC:11369,HPA044569,Histatins and stather…
SUB1	9606.ENSP00000265073	https://smart.embl.de/smart/DDvec.cgi?smart=127:Pfam_PC4(64|116)+	Activated RNA polymerase II transcriptional coactivator p15; General coactivator that functions cooperatively with TAFs and mediates functional interactions between upstream activators and the general transcriptional machinery. May be involved in stabilizing the multiprotein transcription complex. Binds single-stranded DNA. Also binds, in vitro, non-specifically to double-stranded DNA (ds DNA)	10923,1PCF,2C62,2PHE,4USG,AAA20980.1,AAH09610.1,AAH10537.1,AAH18189.1,AAH22339.1,AAI05973.1,AB209285,AC074134,AK311754,BAD92522.1,BAG34697.1,BC009610,BC010537,BC018189,BC022339,BC105972,CAA56200.1,CAB015351,CAG33183.1,CCDS3897,CCDS3897.1,CR456902,D6R970,D6RC37,EAX10793.1,EAX10794.1,EAX10795.1,EAX10796.1,ENSG00000113387,ENSP00000265073,ENSP00000422078,ENSP00000422806,ENSP00000423356,ENSP0000042389…
SYAP1	9606.ENSP00000369500	https://smart.embl.de/smart/DDvec.cgi?smart=352:BSD(158|210)+COIL(278|336)+	Synapse associated protein 1	1X3A,94056,AAH14657.1,AAK55531.1,AAK69273.1,AAK81893.1,AF168955,AF305828,AF338728,AK027401,AK295322,B4DHY7,BAB55087.1,BAG58299.1,BC014657,CAH18697.1,CAI40087.1,CCDS14177,CCDS14177.1,CR749849,EAW98917.1,ENSG00000169895,ENSP00000306395,ENSP00000369500,ENST00000303862,ENST00000380155,ENST00000495743,FLJ14495,HGNC:16273,HPA000175,HPA000882,HPA048047,Hs.489336,Hs.557813,Hs.619229,Hs.715121,Hs.744256,N…
SZT2	9606.ENSP00000457168	http://smart.embl.de/smart/DDt.cgi?smart=3375:	KICSTOR complex protein SZT2; As part of the KICSTOR complex functions in the amino acid-sensing branch of the TORC1 signaling pathway. Recruits, in an amino acid-independent manner, the GATOR1 complex to the lysosomal membranes and allows its interaction with GATOR2 and the RAG GTPases. Functions upstream of the RAG GTPases and is required to negatively regulate mTORC1 signaling in absence of am…	23334,A0PJK5,A7E2X4,AAH17576.1,AAH41069.1,AAH52802.1,AAH82968.1,AAI51233.1,AB007936,AK027078,AK091821,AK126972,AK131107,AL117402,BAA32312.2,BAB15649.1,BAC03755.1,BAC85157.1,BAC86771.1,BC017576,BC041069,BC052802,BC082968,BC151232,BF926328,BU101724,C1orf84,CAB55903.1,CAI14886.2,CAI23383.1,CAI23384.1,CCDS30694,CCDS30694.2,E2QRB6,EIEE18,ENSG00000198198,ENSP00000312234,ENSP00000340375,ENSP00000351062,…
TCHH	9606.ENSP00000480484	https://smart.embl.de/smart/DDvec.cgi?smart=1943:Pfam_S_100(4|46)+COIL(134|172)+COIL(211|701)+COIL(813|1213)+COIL(1295|1649)+COIL(1670|1897)+	Trichohyalin; Intermediate filament-associated protein that associates in regular arrays with keratin intermediate filaments (KIF) of the inner root sheath cells of the hair follicle and the granular layer of the epidermis. It later becomes cross-linked to KIF by isodipeptide bonds. It may serve as scaffold protein, together with involucrin, in the organization of the cell envelope or even anchor…	7062,A2RRS3,AAA65582.1,AAI31827.1,AAI31828.1,AAX12418.1,AL589986,AY827491,BC131826,BC131827,CAH70024.1,CCDS41396,CCDS41396.1,EF-hand domain containing,ENSG00000159450,ENSP00000290632,ENSP00000331478,ENSP00000357793,ENSP00000357794,ENSP00000385728,ENSP00000480484,ENST00000290632,ENST00000328950,ENST00000368803,ENST00000368804,ENST00000402230,ENST00000614923,HGNC:11791,HPA028375,Hs.432416,L09190,NM…
TRIM56	9606.ENSP00000305161	https://smart.embl.de/smart/DDvec.cgi?smart=755:RING(21|59)+BBOX(164|205)+COIL(223|307)+	E3 ubiquitin-protein ligase TRIM56; E3 ubiquitin-protein ligase that plays a key role in innate antiviral immunity. In response to pathogen- and host-derived double-stranded DNA (dsDNA), targets TMEM173/STING to 'Lys-63'-linked ubiquitination, thereby promoting its homodimerization, a step required for the production of type I interferon IFN-beta (By similarity). Independently of its E3 ubiquitin…	2.3.2.27,5JW7,81844,AAH05847.3,AAH11882.1,AAH48194.1,AK075255,AK092927,AL512757,BAC11500.1,BC005847,BC011882,BC048194,BK000511,C9JI91,CAC21676.1,CCDS43625,CCDS43625.1,E3 ubiquitin-protein ligase TRIM56,EC 2.3.2.27,ENSG00000169871,ENSP00000305161,ENSP00000390922,ENSP00000404186,ENST00000306085,ENST00000412507,ENST00000426046,ENST00000467847,ENST00000487252,HGNC:19028,HPA024358,Hs.521092,NM_030961,…
UBE4B	9606.ENSP00000343001	https://smart.embl.de/smart/DDvec.cgi?smart=1302:Pfam_Ufd2P_core(591|1212)+Ubox(1231|1293)+	Ubiquitin conjugation factor E4 B; Ubiquitin-protein ligase that probably functions as an E3 ligase in conjunction with specific E1 and E2 ligases. May also function as an E4 ligase mediating the assembly of polyubiquitin chains on substrates ubiquitinated by another E3 ubiquitin ligase; Belongs to the ubiquitin conjugation factor E4 family	10277,2.3.2.27,2KRE,3L1X,3L1Z,5O75,A8K8S9,AAC72962.1,AAD02233.1,AAH93696.1,AAK69622.1,AB014584,AB028839,AEK06331.1,AF043117,AF091093,AF331520,AK292444,AL096841,B1AQ61,BAA31659.3,BAB40446.1,BAF85133.1,BC093696,CAI14687.1,CAI14688.1,CAI21859.1,CAI21860.1,CCDS110,CCDS110.1,CCDS41245,CCDS41245.1,E4,EC 2.3.2.27,ENSG00000130939,ENSP00000253251,ENSP00000270762,ENSP00000343001,ENSP00000366358,ENSP0000036…
VTA1	9606.ENSP00000356602	https://smart.embl.de/smart/DDvec.cgi?smart=307:Pfam_Vta1(16|158)+	Vacuolar protein sorting-associated protein VTA1 homolog; Involved in the endosomal multivesicular bodies (MVB) pathway. MVBs contain intraluminal vesicles (ILVs) that are generated by invagination and scission from the limiting membrane of the endosome and mostly are delivered to lysosomes enabling degradation of membrane proteins, such as stimulated growth factor receptors, lysosomal enzymes an…	2LXL,2LXM,4TXP,4TXQ,4TXR,4U7E,51534,AAF36148.1,AAF76210.1,AAG43125.1,AAH05937.1,AAH06989.1,AAH22536.1,AF060225,AF151062,AF271994,AK000051,AL136684,B4DW55,BAA90909.1,BC005937,BC006989,BC022536,C6orf55,CAB66619.1,CAG33488.1,CAI21072.1,CCDS5197,CCDS5197.1,CCDS69214,CCDS69214.1,CCDS75531,CCDS75531.1,CR457207,DRG-1,DRG1,Dopamine-responsive gene 1 protein,E1P594,E7ETQ7,EAW47883.1,EAW47885.1,ENSG0000000…
WSCD1	9606.ENSP00000460825	https://smart.embl.de/smart/DDvec.cgi?smart=575:TRANS(17|36)+WSC(142|234)+WSC(245|340)+Pfam_Sulfotransfer_1(416|525)+	WSC domain containing 1	23302,A8K0N8,AAH09975.1,AB011095,AC001231,AC006236,AC007846,AC104770,AK289603,AL833730,BAA25449.1,BAF82292.1,BC009975,CAH56249.1,CCDS32538,CCDS32538.1,D3DTM3,EAW90316.1,EAW90317.1,ENSG00000179314,ENSP00000321476,ENSP00000323087,ENSP00000337805,ENSP00000348907,ENSP00000446032,ENSP00000458339,ENSP00000458374,ENSP00000458527,ENSP00000460041,ENSP00000460396,ENSP00000460428,ENSP00000460825,ENSP0000046…
XIRP1	9606.ENSP00000343140	https://smart.embl.de/smart/DDvec.cgi?smart=1843:Pfam_Xin(89|104)+Pfam_Xin(151|166)+Pfam_Xin(186|201)+Pfam_Xin(266|279)+Pfam_Xin(303|317)+Pfam_Xin(376|391)+Pfam_Xin(507|522)+Pfam_Xin(545|559)+Pfam_Xin(589|603)+COIL(1462|1490)+	Xin actin-binding repeat-containing protein 1; Protects actin filaments from depolymerization; Belongs to the Xin family	165904,A0JP25,A4QPE2,AAI27120.1,AAI39783.1,AAQ64003.1,AJ271461,AJ626899,AJ626900,AK095941,AK096421,AK126299,AL713648,AW755250,AY375160,BAC04655.1,BAC04783.1,BAC86519.1,BC127119,BC139782,CAB026391,CAC81057.1,CAD28459.1,CAF25191.1,CAF25192.1,CAH18268.1,CCDS2683,CCDS2683.1,CCDS56245,CCDS56245.1,CMYA1,CR749430,Cardiomyopathy-associated protein 1,DKFZp451D042,ENSG00000168334,ENSP00000303542,ENSP000003…
XK	9606.ENSP00000367879	https://smart.embl.de/smart/DDvec.cgi?smart=444:Pfam_XK-related(5|376)+	Membrane transport protein XK; May be involved in sodium-dependent transport of neutral amino acids or oligopeptides; Blood group antigens	7504,AAH36019.1,AAT07087.1,AAY43132.1,AB214532,AY534238,BAE48708.1,BC036019,Blood group antigens,CAA83632.2,CCDS14241,CCDS14241.1,DQ062746,ENSG00000047597,ENSP00000051619,ENSP00000367879,ENST00000051619,ENST00000378616,HGNC:12811,HPA019036,Hs.78919,KX,Kell blood group precursor,Kell complex 37 kDa component,Kx,Kx antigen,MCLDS,McLeod syndrome,Membrane transport protein XK,NA,NAC,NM_021083,NM_0210…
ZC3H15	9606.ENSP00000338788	https://smart.embl.de/smart/DDvec.cgi?smart=426:COIL(60|86)+ZnF_C3H1(99|125)+ZnF_C3H1(175|211)+Pfam_DFRP_C(229|330)+	Zinc finger CCCH domain-containing protein 15; Protects DRG1 from proteolytic degradation; Zinc fingers CCCH-type	55854,AAF28981.1,AAF67649.1,AAH21102.1,AAL55770.1,AAQ13514.1,AAX88885.1,AC018867,AF109366,AF161421,AF220184,AF289586,AK001901,B4DMW2,BAA91968.1,BC021102,CCDS42791,CCDS42791.1,D3DPG7,DFRP1,DRG family-regulatory protein 1,EAX10935.1,EAX10936.1,ENSG00000065548,ENSP00000233232,ENSP00000320301,ENSP00000338788,ENSP00000354104,ENSP00000407192,ENSP00000410981,ENSP00000415788,ENSP00000439885,ENSP000004405…
