# Supplementary material for: Downregulation of Salivary Proteins, Protective against Dental Caries, in Type 1 Diabetes
Source: Proteomes. 2021 Jul 19;9(3):33. doi: 10.3390/proteomes9030033 (PMC8293329; doi:10.3390/proteomes9030033)
Supplement: Supplementary file 1 [file proteomes-09-00033-s001.zip › Supplementary Table 7.MRM-iTRAQ.xlsx]

## Sheet: raw data
	Sequence	Protein	peak area			Average G1	STDEV G1					Average G2	STDEV G2					Average controls	STDEV controls
	SGAICHPVFCPR	sp|O15263|DFB4A_HUMAN	1350.7	1050.6		1200.65	212.203		3151.7	4052.2		3601.95	636.75		3301.8	3903.2		3602.5	425.254
	LDADYPLR	sp|O43583|DENR_HUMAN	23416	4502.3		13959.1	13374		26714	32121		29417.5	3823.33		47725	41878		44801.5	4134.45
	VCGLATFEIDLK	sp|O43583|DENR_HUMAN	8105.3	4502.3		6303.8	2547.71		2551.4	32121		17336.2	20908.9		900.48	41878		21389.2	28975.5
	EMAEAFAGEIPK	sp|O94973|AP2A2_HUMAN	3752	3602.4		3677.2	105.783		33168	15761		24464.5	12308.6		27619	15458		21538.5	8599.13
	VIQIVINR	sp|O94973|AP2A2_HUMAN	4652.6	8254.5		6453.55	2546.93		10055	12306		11180.5	1591.7		12006	9154.7		10580.4	2016.17
	ALQSQLEEEQLR	sp|O95613|PCNT_HUMAN	1200.8	37970		19585.4	25999.8		2401.3	22662		12531.6	14326.5		3602.4	16361		9981.7	9021.69
	QCSSLQTAIADAEQR	sp|O95678|K2C75_HUMAN	13057	20564		16810.5	5308.25		6453.4	15310		10881.7	6262.56		4202.2	11408		7805.1	5095.27
	YEELQVTAGR	sp|O95678|K2C75_HUMAN	164660	121870		143265	30257.1		199300	198250		198775	742.462		128640	75339		101990	37689.5
	DAQYAPGYDK	sp|P00751|CFAB_HUMAN	8705.8	1801		5253.4	4882.43		24470	6903.6		15686.8	12421.3		16959	5102.8		11030.9	8383.6
	DFHINLFQVLPWLK	sp|P00751|CFAB_HUMAN	12007	28065		20036	11354.7		19360	38721		29040.5	13690.3		14408	28219		21313.5	9765.85
	ISVIRPSK	sp|P00751|CFAB_HUMAN	17259	106410		61834.5	63039.3		21612	29416		25514	5518.26		17562	15463		16512.5	1484.22
	LIVHNGYCDGR	sp|P02753|RET4_HUMAN	52385	31671		42028	14647		35123	57181		46152	15597.4		36169	66945		51557	21761.9
	AVLPQEEEGSGGGQLVTEVTK	sp|P02760|AMBP_HUMAN	10657	8254.5		9455.75	1698.82		20261	23112		21686.5	2015.96		18760	15458		17109	2334.87
	TVAACNLPIVR	sp|P02760|AMBP_HUMAN	28365	10055		19210	12947.1		31667	15911		23789	11141.2		23863	14257		19060	6792.47
	AAFTECCQAADK	sp|P02768|ALBU_HUMAN	9605.1	14708		12156.5	3608.3		6303.4	8104.2		7203.8	1273.36		6003.2	5000		5501.6	709.37
	HPDYSVVLLLR	sp|P02768|ALBU_HUMAN	22815	14407		18611	5945.35		24763	9906.6		17334.8	10505.1		21762	16509		19135.5	3714.43
	IFGSYDPR	sp|P08311|CATG_HUMAN	20564	65736		43150	31941.4		11556	23263		17409.5	8278.1		18460	26264		22362	5518.26
	TIQNDIMLLQLSR	sp|P08311|CATG_HUMAN	6603.5	14708		10655.8	5730.75		9004.8	4502.3		6753.55	3183.75		6754.5	6453.5		6604	212.839
	VSSFLPWIR	sp|P08311|CATG_HUMAN	7203.8	5853		6528.4	955.16		4953.2	9757.7		7355.45	3397.29		3452.3	10657		7054.65	5094.49
	GQLEALQVDGGR	sp|P08729|K2C7_HUMAN	61833	58000		59916.5	2710.34		37080	30000		33540	5006.32		25367	29415		27391	2862.37
	LALDIEIATYR	sp|P08729|K2C7_HUMAN	82844	37220		60032	32261		63784	3902.1		33843.1	42342.9		40071	600.31		20335.7	27910
	LPDIFEAQIAGLR	sp|P08729|K2C7_HUMAN	16209	10656		13432.5	3926.56		13507	3752.1		8629.55	6897.76		11708	9457.8		10582.9	1591.13
	TAEADTSSELAK	sp|Q9BYW2|SETD2_HUMAN	9906.6	3001.6		6454.1	4882.57		5703	1501.2		3602.1	2971.12		3752	300.16		2026.08	2440.82
	TLEHLPIPTK	sp|Q9BYW2|SETD2_HUMAN	19060	34673		26866.5	11040.1		12758	14407		13582.5	1166.02		9305	15763		12534	4566.5
	IFGSYDPR	sp|P08311|CATG_HUMAN	11323	44186	57441	37650	23743.6		18088	65716	61446	48416.7	26352		24992	36188	46947	36042.3	10978.2
	TIQNDIMLLQLSR	sp|P08311|CATG_HUMAN	10908	21126	32863	21632.3	10986.3		14360	22231	34382	23657.7	10087		11323	22645	33139	22369	10910.6
	VSSFLPWIR	sp|P08311|CATG_HUMAN	8700.3	51228	40319	33415.8	22088.3		6904	58270	52064	39079.3	28036.9		5799.4	41149	52463	33137.1	24341.6
	AAFALGGLGSGFASNR	sp|P27708|PYR1_HUMAN	6904	8285.9	12287	9158.97	2795.69		29825	35896	19607	28442.7	8232.01		11599	7180.2	9941.7	9573.63	2232.28
	GTNYLADVFEK	sp|P31151|S10A7_HUMAN	26653	34658	48466	36592.3	11034.4		92929	86287	89614	89610	3321		77325	63241	64907	68491	7695.68
	IEKPSLLTMMK	sp|P31151|S10A7_HUMAN	11184	13532	11599	12105	1253.12		26511	28721	29130	28120.7	1408.93		40595	49156	38386	42712.3	5688.63
	TTLALLR	sp|P31629|ZEP2_HUMAN	26649	30516	28859	28674.7	1940.08		23339	30934	51635	35302.7	14645.1		23888	27478	37282	29549.3	6933.08
	QPCQPPPQEPCIPK	sp|P35321|SPR1A_HUMAN	22375	14496	19466	18779	3984.17		27202	37977	36591	33923.3	5861.95		24992	33968	38662	32540.7	6945.88
	VPEPCHPK	sp|P35321|SPR1A_HUMAN	2096300	513380	174920	928200	1.02566e+06		8011100	401540	3005700	3.80611e+06	3.86741e+06		6757600	2079900	311650	3.04972e+06	3.33061e+06
	QQVQELLDELDEQK	sp|P42566|EPS15_HUMAN	56337	82157	88647	75713.7	17091.6		126620	154510	156880	146003	16828.2		126070	156310	101900	128093	27261.4
	TSEVQDLQDEVQR	sp|P42566|EPS15_HUMAN	3866.2	15742	6905	8837.73	6169.3		13808	29273	21817	21632.7	7734.15		10218	21820	9251.3	13763.1	6994.2
	QEYDEAGPSIVHR	sp|P68032|ACTC_HUMAN	14224	22094	26097	20805	6040.54		28997	35625	40595	35072.3	5818.72		34653	56475	75530	55552.7	20454.1
	NLQNLLILTAIK	sp|Q00610|CLH1_HUMAN	7594.4	18227	42805	22875.5	18059.7		17122	20295	32725	23380.7	8246.48		10356	20436	39491	23427.7	14796.1
	AEAEALYQTK	sp|Q7RTS7|K2C74_HUMAN	79397	82296	103700	88464.3	13273.9		241090	125670	226870	197877	62935.7		183230	188730	102730	158230	48143
	ISFNVAGGGVR	sp|Q7RTS7|K2C74_HUMAN	49295	30516	26105	35305.3	12314.5		126620	41562	78002	82061.3	42674		120680	43909	94170	86253	38993
	LALDMEIATYR	sp|Q7RTS7|K2C74_HUMAN	30930	24858	47789	34525.7	11880.8		110600	172210	135440	139417	30996.9		59927	125830	101370	95709	33314.2
	ENLHLLEEGQGIPR	sp|Q8N2C7|UNC80_HUMAN	10632	36177	9665.6	18824.9	15035.2		30101	82019	28168	46762.7	30548.2		25269	49985	23335	32863	14859.6
	AIALDPR	sp|Q9NZR2|LRP1B_HUMAN	137390	26511	10770	58223.7	69010.3		214440	80788	42673	112634	90203		109080	57579	41148	69269	35442.6
	SDHISTR	sp|Q9NZR2|LRP1B_HUMAN	17812	8560.9	8422.9	11598.6	5381.4		19883	28997	10907	19929	9045.09		11875	17536	9527.5	12979.5	4116.91
	FLILLGSPK	sp|Q9Y251|HPSE_HUMAN	5523.2	23612	28030	19055.1	11925.3		30101	28721	56353	38391.7	15570.3		45428	49150	141550	78709.3	54453.4
	TDFLIFDPK	sp|Q9Y251|HPSE_HUMAN	24992	20988	22093	22691	2067.9		52056	46809	52885	50583.3	3294.85		39215	59236	43910	47453.7	10470.4
	LLHILEFDSDR	sp|Q9Y2G3|AT11B_HUMAN	9941.7	12151	20436	14176.2	5532.52		36453	30658	39077	35396	4307.88		43502	26787	41562	37283.7	9141.99
	MSVIVQAPSGEK	sp|Q9Y2G3|AT11B_HUMAN	37972	18503	27616	28030.3	9741.11		58408	60764	46119	55097	7863.91		68350	52324	49985	56886.3	9996.47
	IFGSYDPR	sp|P08311|CATG_HUMAN	20564	65736		43150			11556	23263		17409.5			18460	26264		22362
	TIQNDIMLLQLSR	sp|P08311|CATG_HUMAN	6603.5	14708		10655.8			9004.8	4502.3		6753.55			6754.5	6453.5		6604
	VSSFLPWIR	sp|P08311|CATG_HUMAN	7203.8	5853		6528.4			4953.2	9757.7		7355.45			3452.3	10657		7054.65
		Average	11457.1	28765.7	Average	20111.4					Average	10506.2					Average	12006.9
	IFGSYDPR	sp|P08311|CATG_HUMAN	11323	44186	57441	37650			18088	65716	61446	48416.7			24992	36188	46947	36042.3
	TIQNDIMLLQLSR	sp|P08311|CATG_HUMAN	10908	21126	32863	21632.3			14360	22231	34382	23657.7			11323	22645	33139	22369
	VSSFLPWIR	sp|P08311|CATG_HUMAN	8700.3	51228	40319	33415.8			6904	58270	52064	39079.3			5799.4	41149	52463	33137.1
	NLQNLLILTAIK	sp|Q00610|CLH1_HUMAN	7594.4	18227	42805	22875.5			17122	20295	32725	23380.7			10356	20436	39491	23427.7
		Average	9631.42	33691.8	43357	28893.4					Average	33633.6					Average	28744
		12007		12007
		19360		28065
		14408
		28065								IEKPSLLTMMK	sp|P31151|S10A7_HUMAN	G1_method2	1	30.38	0.1073	Normalized Area: 1.1184E+4	11184
		38721		19360						IEKPSLLTMMK	sp|P31151|S10A7_HUMAN	G2_method2	1	25.89	0.0224	Normalized Area: 2.6511E+4	26511
		28219		38721						IEKPSLLTMMK	sp|P31151|S10A7_HUMAN	normal_method2	1	26.06	0.0098	Normalized Area: 4.0595E+4	40595
										IEKPSLLTMMK	sp|P31151|S10A7_HUMAN	G1_method2 (3)	1	37.05	0.1483	Normalized Area: 1.3532E+4	13532
										IEKPSLLTMMK	sp|P31151|S10A7_HUMAN	G2_method2 (3)	1	7.13	0.1056	Normalized Area: 2.8721E+4	28721
				14408						IEKPSLLTMMK	sp|P31151|S10A7_HUMAN	normal_method2 (2)	1	35.44	0.372	Normalized Area: 4.9156E+4	49156
				28219						IEKPSLLTMMK	sp|P31151|S10A7_HUMAN	G1_method2 (4)	1	9.49	0.0528	Normalized Area: 1.1599E+4	11599
										IEKPSLLTMMK	sp|P31151|S10A7_HUMAN	G2_method2 (4)	1	32.97	0.1939	Normalized Area: 2.9131E+4	29131
								40595		IEKPSLLTMMK	sp|P31151|S10A7_HUMAN	normal_method2 (3)	1	6.04	0.0236	Normalized Area: 3.8386E+4	38386
								49156
								38386

## Sheet: control proteins
	IFGSYDPR	sp|P08311|CATG_HUMAN	20564	65736		43150			11556	23263		17409.5			18460	26264		22362
	TIQNDIMLLQLSR	sp|P08311|CATG_HUMAN	6603.5	14708		10655.8			9004.8	4502.3		6753.55			6754.5	6453.5		6604
	VSSFLPWIR	sp|P08311|CATG_HUMAN	7203.8	5853		6528.4			4953.2	9757.7		7355.45			3452.3	10657		7054.65
		Average	11457.1	28765.7	Average	20111.4					Average	10506.2					Average	12006.9
	IFGSYDPR	sp|P08311|CATG_HUMAN	11323	44186	57441	37650			18088	65716	61446	48416.7			24992	36188	46947	36042.3
	TIQNDIMLLQLSR	sp|P08311|CATG_HUMAN	10908	21126	32863	21632.3			14360	22231	34382	23657.7			11323	22645	33139	22369
	VSSFLPWIR	sp|P08311|CATG_HUMAN	8700.3	51228	40319	33415.8			6904	58270	52064	39079.3			5799.4	41149	52463	33137.1
	NLQNLLILTAIK	sp|Q00610|CLH1_HUMAN	7594.4	18227	42805	22875.5			17122	20295	32725	23380.7			10356	20436	39491	23427.7
		Average	9631.42	33691.8	43357	28893.4					Average	33633.6					Average	28744

## Sheet: normalized data
Sequence	Protein	sample	Average G1	STDEV G1	Norm G1	STDEV G1	Average G2	STDEV G2	Norm G2	STDEV G2	Average controls	STDEV controls	Norm controls	STDEV controls		Average	20111.4	Average	10506.2	Average	12006.9
SGAICHPVFCPR	sp|O15263|DFB4A_HUMAN	G1_method1	1200.65	212.203	5.97	1.05514	3601.95	636.75	34.2842	6.06072	3602.5	425.254	30.0036	3.54175		Average	28893.4	Average	33633.6	Average	28744
LDADYPLR	sp|O43583|DENR_HUMAN	G1_method1	13959.1	13374	69.4092	66.4997	29417.5	3823.33	280.002	36.3913	44801.5	4134.45	373.132	34.434
VCGLATFEIDLK	sp|O43583|DENR_HUMAN	G1_method1	6303.8	2547.71	31.3444	12.668	17336.2	20908.9	165.01	199.015	21389.2	28975.5	178.141	241.324
EMAEAFAGEIPK	sp|O94973|AP2A2_HUMAN	G1_method1	3677.2	105.783	18.2842	0.525987	24464.5	12308.6	232.858	117.156	21538.5	8599.13	179.385	71.6183
VIQIVINR	sp|O94973|AP2A2_HUMAN	G1_method1	6453.55	2546.93	32.089	12.6641	11180.5	1591.7	106.418	15.1501	10580.4	2016.17	88.119	16.7918
ALQSQLEEEQLR	sp|O95613|PCNT_HUMAN	G1_method1	19585.4	25999.8	97.3846	129.279	12531.6	14326.5	119.279	136.363	9981.7	9021.69	83.1331	75.1377
QCSSLQTAIADAEQR	sp|O95678|K2C75_HUMAN	G1_method1	16810.5	5308.25	83.587	26.3943	10881.7	6262.56	103.574	59.6084	7805.1	5095.27	65.0052	42.4362
YEELQVTAGR	sp|O95678|K2C75_HUMAN	G1_method1	143265	30257.1	712.358	150.448	198775	742.462	1891.98	7.06692	101990	37689.5	849.425	313.899
DAQYAPGYDK	sp|P00751|CFAB_HUMAN	G1_method1	5253.4	4882.43	26.1215	24.277	15686.8	12421.3	149.31	118.229	11030.9	8383.6	91.8715	69.8233
DFHINLFQVLPWLK	sp|P00751|CFAB_HUMAN	G1_method1	20036	11354.7	99.6252	56.4592	29040.5	13690.3	276.414	130.307	21313.5	9765.85	177.511	81.3354
ISVIRPSK	sp|P00751|CFAB_HUMAN	G1_method1	61834.5	63039.3	307.46	313.451	25514	5518.26	242.848	52.524	16512.5	1484.22	137.525	12.3614
LIVHNGYCDGR	sp|P02753|RET4_HUMAN	G1_method1	42028	14647	208.976	72.8294	46152	15597.4	439.285	148.459	51557	21761.9	429.395	181.245
AVLPQEEEGSGGGQLVTEVTK	sp|P02760|AMBP_HUMAN	G1_method1	9455.75	1698.82	47.0169	8.44708	21686.5	2015.96	206.417	19.1884	17109	2334.87	142.493	19.4461
TVAACNLPIVR	sp|P02760|AMBP_HUMAN	G1_method1	19210	12947.1	95.518	64.3771	23789	11141.2	226.429	106.044	19060	6792.47	158.742	56.5714
AAFTECCQAADK	sp|P02768|ALBU_HUMAN	G1_method1	12156.5	3608.3	60.4461	17.9416	7203.8	1273.36	68.5673	12.1201	5501.6	709.37	45.8204	5.90802
HPDYSVVLLLR	sp|P02768|ALBU_HUMAN	G1_method1	18611	5945.35	92.5396	29.5621	17334.8	10505.1	164.996	99.9895	19135.5	3714.43	159.371	30.9359
IFGSYDPR	sp|P08311|CATG_HUMAN	G1_method1	43150	31941.4	214.555	158.823	17409.5	8278.1	165.707	78.7928	22362	5518.26	186.243	45.9591
TIQNDIMLLQLSR	sp|P08311|CATG_HUMAN	G1_method1	10655.8	5730.75	52.9837	28.495	6753.55	3183.75	64.2818	30.3036	6604	212.839	55.0018	1.77264
VSSFLPWIR	sp|P08311|CATG_HUMAN	G1_method1	6528.4	955.16	32.4612	4.74935	7355.45	3397.29	70.0108	32.3362	7054.65	5094.49	58.755	42.4298
GQLEALQVDGGR	sp|P08729|K2C7_HUMAN	G1_method1	59916.5	2710.34	297.923	13.4766	33540	5006.32	319.241	47.6512	27391	2862.37	228.127	23.8394
LALDIEIATYR	sp|P08729|K2C7_HUMAN	G1_method1	60032	32261	298.498	160.412	33843.1	42342.9	322.126	403.029	20335.7	27910	169.367	232.45
LPDIFEAQIAGLR	sp|P08729|K2C7_HUMAN	G1_method1	13432.5	3926.56	66.7905	19.5241	8629.55	6897.76	82.138	65.6544	10582.9	1591.13	88.1403	13.2518
TAEADTSSELAK	sp|Q9BYW2|SETD2_HUMAN	G1_method1	6454.1	4882.57	32.0918	24.2777	3602.1	2971.12	34.2856	28.2798	2026.08	2440.82	16.8743	20.3285
TLEHLPIPTK	sp|Q9BYW2|SETD2_HUMAN	G1_method1	26866.5	11040.1	133.589	54.8946	13582.5	1166.02	129.281	11.0984	12534	4566.5	104.39	38.0323
IFGSYDPR	sp|P08311|CATG_HUMAN	G1_method2	37650	23743.6	187.207	118.06	48416.7	26352	460.84	250.824	36042.3	10978.2	300.181	91.4328
TIQNDIMLLQLSR	sp|P08311|CATG_HUMAN	G1_method2	21632.3	10986.3	107.563	54.627	23657.7	10087	225.179	96.0098	22369	10910.6	186.301	90.8697
VSSFLPWIR	sp|P08311|CATG_HUMAN	G1_method2	33415.8	22088.3	166.153	109.83	39079.3	28036.9	371.966	266.861	33137.1	24341.6	275.984	202.731
AAFALGGLGSGFASNR	sp|P27708|PYR1_HUMAN	G1_method2	9158.97	2795.69	45.5412	13.901	28442.7	8232.01	270.724	78.3541	9573.63	2232.28	79.7345	18.5916
GTNYLADVFEK	sp|P31151|S10A7_HUMAN	G1_method2	36592.3	11034.4	181.948	54.8664	89610	3321	852.928	31.61	68491	7695.68	570.431	64.0939
IEKPSLLTMMK	sp|P31151|S10A7_HUMAN	G1_method2	12105	1253.12	60.1898	6.23089	28120.7	1408.93	267.659	13.4105	42712.3	5688.63	355.732	47.3781
TTLALLR	sp|P31629|ZEP2_HUMAN	G1_method2	28674.7	1940.08	142.579	9.64667	35302.7	14645.1	336.019	139.396	29549.3	6933.08	246.103	57.7426
QPCQPPPQEPCIPK	sp|P35321|SPR1A_HUMAN	G1_method2	18779	3984.17	93.375	19.8105	33923.3	5861.95	322.89	55.7954	32540.7	6945.88	271.017	57.8491
VPEPCHPK	sp|P35321|SPR1A_HUMAN	G1_method2	928200	1.02566e+06	4615.3	5099.91	3.80611e+06	3.86741e+06	36227.4	36810.8	3.04972e+06	3.33061e+06	25399.7	27739.2
QQVQELLDELDEQK	sp|P42566|EPS15_HUMAN	G1_method2	75713.7	17091.6	376.472	84.9845	146003	16828.2	1389.69	160.175	128093	27261.4	1066.83	227.048
TSEVQDLQDEVQR	sp|P42566|EPS15_HUMAN	G1_method2	8837.73	6169.3	43.9439	30.6757	21632.7	7734.15	205.904	73.6153	13763.1	6994.2	114.627	58.2516
QEYDEAGPSIVHR	sp|P68032|ACTC_HUMAN	G1_method2	20805	6040.54	103.449	30.0354	35072.3	5818.72	333.826	55.3838	55552.7	20454.1	462.673	170.353
NLQNLLILTAIK	sp|Q00610|CLH1_HUMAN	G1_method2	22875.5	18059.7	113.744	89.7984	23380.7	8246.48	222.542	78.4918	23427.7	14796.1	195.119	123.23
AEAEALYQTK	sp|Q7RTS7|K2C74_HUMAN	G1_method2	88464.3	13273.9	439.872	66.0017	197877	62935.7	1883.43	599.036	158230	48143	1317.83	400.962
ISFNVAGGGVR	sp|Q7RTS7|K2C74_HUMAN	G1_method2	35305.3	12314.5	175.549	61.2316	82061.3	42674	781.078	406.181	86253	38993	718.363	324.756
LALDMEIATYR	sp|Q7RTS7|K2C74_HUMAN	G1_method2	34525.7	11880.8	171.672	59.0752	139417	30996.9	1327	295.035	95709	33314.2	797.118	277.459
ENLHLLEEGQGIPR	sp|Q8N2C7|UNC80_HUMAN	G1_method2	18824.9	15035.2	93.603	74.7594	46762.7	30548.2	445.097	290.764	32863	14859.6	273.701	123.759
AIALDPR	sp|Q9NZR2|LRP1B_HUMAN	G1_method2	58223.7	69010.3	289.506	343.141	112634	90203	1072.07	858.572	69269	35442.6	576.911	295.186
SDHISTR	sp|Q9NZR2|LRP1B_HUMAN	G1_method2	11598.6	5381.4	57.6718	26.758	19929	9045.09	189.689	86.0931	12979.5	4116.91	108.1	34.2879
FLILLGSPK	sp|Q9Y251|HPSE_HUMAN	G1_method2	19055.1	11925.3	94.7477	59.2964	38391.7	15570.3	365.42	148.201	78709.3	54453.4	655.535	453.518
TDFLIFDPK	sp|Q9Y251|HPSE_HUMAN	G1_method2	22691	2067.9	112.827	10.2822	50583.3	3294.85	481.463	31.3611	47453.7	10470.4	395.221	87.2029
LLHILEFDSDR	sp|Q9Y2G3|AT11B_HUMAN	G1_method2	14176.2	5532.52	70.4886	27.5094	35396	4307.88	336.907	41.0033	37283.7	9141.99	310.519	76.1395
MSVIVQAPSGEK	sp|Q9Y2G3|AT11B_HUMAN	G1_method2	28030.3	9741.11	139.375	48.4358	55097	7863.91	524.425	74.8504	56886.3	9996.47	473.781	83.2562

## Sheet: Final MRM data
Sequence	Protein	Norm G1	STDEV G1		Norm G2	STDEV G2		Norm controls	STDEV controls	G1-G2	G1-control	G2-control
SGAICHPVFCPR	sp|O15263|DFB4A_HUMAN	5.97	1.05514		34.2842	6.06072		30.0036	3.54175	0.174133	0.198976	1.14267
LDADYPLR	sp|O43583|DENR_HUMAN	69.4092	66.4997		280.002	36.3913		373.132	34.434	0.247888	0.186018	0.750411
VCGLATFEIDLK	sp|O43583|DENR_HUMAN	31.3444	12.668		165.01	199.015		178.141	241.324	0.189955	0.175952	0.926285
EMAEAFAGEIPK	sp|O94973|AP2A2_HUMAN	18.2842	0.525987		232.858	117.156		179.385	71.6183	0.0785205	0.101927	1.2981
VIQIVINR	sp|O94973|AP2A2_HUMAN	32.089	12.6641		106.418	15.1501		88.119	16.7918	0.301536	0.364156	1.20767
ALQSQLEEEQLR	sp|O95613|PCNT_HUMAN	97.3846	129.279		119.279	136.363		83.1331	75.1377	0.816444	1.17143	1.43479
QCSSLQTAIADAEQR	sp|O95678|K2C75_HUMAN	83.587	26.3943		103.574	59.6084		65.0052	42.4362	0.807024	1.28585	1.59332
YEELQVTAGR	sp|O95678|K2C75_HUMAN	712.358	150.448		1891.98	7.06692		849.425	313.899	0.376514	0.838635	2.22737
DAQYAPGYDK	sp|P00751|CFAB_HUMAN	26.1215	24.277		149.31	118.229		91.8715	69.8233	0.174948	0.284327	1.62521
DFHINLFQVLPWLK	sp|P00751|CFAB_HUMAN	99.6252	56.4592		276.414	130.307		177.511	81.3354	0.36042	0.561235	1.55717
LIVHNGYCDGR	sp|P02753|RET4_HUMAN	208.976	72.8294		439.285	148.459		429.395	181.245	0.475719	0.486675	1.02303
AVLPQEEEGSGGGQLVTEVTK	sp|P02760|AMBP_HUMAN	47.0169	8.44708		206.417	19.1884		142.493	19.4461	0.227776	0.329959	1.44861
TVAACNLPIVR	sp|P02760|AMBP_HUMAN	95.518	64.3771		226.429	106.044		158.742	56.5714	0.421846	0.601718	1.42639
AAFTECCQAADK	sp|P02768|ALBU_HUMAN	60.4461	17.9416		68.5673	12.1201		45.8204	5.90802	0.881558	1.3192	1.49644
HPDYSVVLLLR	sp|P02768|ALBU_HUMAN	92.5396	29.5621		164.996	99.9895		159.371	30.9359	0.560858	0.580655	1.0353
GQLEALQVDGGR	sp|P08729|K2C7_HUMAN	297.923	13.4766		319.241	47.6512		228.127	23.8394	0.933224	1.30595	1.3994
LALDIEIATYR	sp|P08729|K2C7_HUMAN	298.498	160.412		322.126	403.029		169.367	232.45	0.92665	1.76243	1.90194
LPDIFEAQIAGLR	sp|P08729|K2C7_HUMAN	66.7905	19.5241		82.138	65.6544		88.1403	13.2518	0.813151	0.757775	0.9319
AAFALGGLGSGFASNR	sp|P27708|PYR1_HUMAN	45.5412	13.901		34.2856	28.2798		16.8743	20.3285	1.32829	2.69885	2.03182
GTNYLADVFEK	sp|P31151|S10A7_HUMAN	181.948	54.8664		129.281	11.0984		104.39	38.0323	1.40738	1.74297	1.23844
IEKPSLLTMMK	sp|P31151|S10A7_HUMAN	60.1898	6.23089		270.724	78.3541		79.7345	18.5916	0.222329	0.754877	3.39531
TTLALLR	sp|P31629|ZEP2_HUMAN	142.579	9.64667		852.928	31.61		570.431	64.0939	0.167165	0.24995	1.49523
QPCQPPPQEPCIPK	sp|P35321|SPR1A_HUMAN	93.375	19.8105		267.659	13.4105		355.732	47.3781	0.348858	0.262487	0.752417
VPEPCHPK	sp|P35321|SPR1A_HUMAN	4615.3	5099.91		336.019	139.396		246.103	57.7426	13.7352	18.7535	1.36536
QQVQELLDELDEQK	sp|P42566|EPS15_HUMAN	376.472	84.9845		322.89	55.7954		271.017	57.8491	1.16595	1.38911	1.1914
TSEVQDLQDEVQR	sp|P42566|EPS15_HUMAN	43.9439	30.6757		36227.4	36810.8		25399.7	27739.2	0.001213	0.00173009	1.42629
QEYDEAGPSIVHR	sp|P68032|ACTC_HUMAN	103.449	30.0354		1389.69	160.175		1066.83	227.048	0.0744402	0.0969682	1.30263
AEAEALYQTK	sp|Q7RTS7|K2C74_HUMAN	439.872	66.0017		205.904	73.6153		114.627	58.2516	2.13629	3.83743	1.7963
ISFNVAGGGVR	sp|Q7RTS7|K2C74_HUMAN	175.549	61.2316		333.826	55.3838		462.673	170.353	0.52587	0.379423	0.721516
LALDMEIATYR	sp|Q7RTS7|K2C74_HUMAN	171.672	59.0752		1883.43	599.036		1317.83	400.962	0.0911486	0.130269	1.4292
ENLHLLEEGQGIPR	sp|Q8N2C7|UNC80_HUMAN	93.603	74.7594		781.078	406.181		718.363	324.756	0.119838	0.1303	1.0873
TAEADTSSELAK	sp|Q9BYW2|SETD2_HUMAN	32.0918	24.2777		1327	295.035		797.118	277.459	0.0241837	0.0402598	1.66475
TLEHLPIPTK	sp|Q9BYW2|SETD2_HUMAN	133.589	54.8946		445.097	290.764		273.701	123.759	0.300133	0.488081	1.62622
AIALDPR	sp|Q9NZR2|LRP1B_HUMAN	289.506	343.141		1072.07	858.572		576.911	295.186	0.270043	0.501821	1.8583
SDHISTR	sp|Q9NZR2|LRP1B_HUMAN	57.6718	26.758		189.689	86.0931		108.1	34.2879	0.304034	0.533502	1.75474
FLILLGSPK	sp|Q9Y251|HPSE_HUMAN	94.7477	59.2964		365.42	148.201		655.535	453.518	0.259284	0.144535	0.557438
TDFLIFDPK	sp|Q9Y251|HPSE_HUMAN	112.827	10.2822		481.463	31.3611		395.221	87.2029	0.234341	0.285478	1.21821
LLHILEFDSDR	sp|Q9Y2G3|AT11B_HUMAN	70.4886	27.5094		336.907	41.0033		310.519	76.1395	0.209223	0.227002	1.08498
MSVIVQAPSGEK	sp|Q9Y2G3|AT11B_HUMAN	139.375	48.4358		524.425	74.8504		473.781	83.2562	0.265768	0.294177	1.10689

## Sheet: MRM_iTRAQ PEP
PROTEIN ITRAQ	PEPTIDE ITRAQ	G1-G2 L2R ITRAQ PEP	G1-CTRL L2R ITRAQ PEP	G2-CTRL L2R ITRAQ PEP		PEPTIDE MRM	G1-G2 L2R MRM PEP	G1-CTRL L2R MRM PEP	G2-CTRL L2R MRM PEP
sp|O43583|DENR_HUMAN	K.n[305.21]WPEVDDDSIEDLGEVK[432.30].K	0.05894	0.433551	0.374611
						LDADYPLR	0.291499	0.525743	0.234244
sp|O95678|K2C75_HUMAN	K.n[305.21]WALLQEQGSR.T	-0.262917	0.163282	0.426199
						QCSSLQTAIADAEQR
						YEELQVTAGR
sp|P00751|CFAB_HUMAN	R.n[305.21]DFHINLFQVLPWLK[432.30].E	-0.173414	-0.0389331	0.134481		DFHINLFQVLPWLK
						DAQYAPGYDK
sp|P02760|AMBP_HUMAN	R.n[305.21]AFIQLWAFDAVK[432.30].G	-0.12069	-0.315255	-0.194565
						AVLPQEEEGSGGGQLVTEVTK
						TVAACNLPIVR
sp|P02768|ALBU_HUMAN	K.n[305.21]K[432.30]YLYEIAR.R	-0.327358	-0.323584	0.0037741
						AAFTECCQAADK
						HPDYSVVLLLR
sp|P19013|K2C4_HUMAN	R.n[305.21]EYQELMSVK[432.30].L	0.235177	0.324941	0.0897643
sp|P08729|K2C7_HUMAN						GQLEALQVDGGR
						LALDIEIATYR
						LPDIFEAQIAGLR
sp|P31327|CPSM_HUMAN	K.n[305.21]EIEYEVVR.D	-0.211936	-0.0650905	0.146846
sp|P27708|PYR1_HUMAN	K.n[305.21]VYFLPITPHYVTQVIR.N	-0.380278	0.0546102	0.434888
						AAFALGGLGSGFASNR
sp|P31151|S10A7_HUMAN	K.n[305.21]K[432.30]IDFSEFLSLLGDIATDYHK[432.30].Q	-0.329592	-0.50515	-0.175559		GTNYLADVFEK
	K.n[305.21]IDFSEFLSLLGDIATDYHK[432.30].Q	-0.453329	-0.384595	0.0687344		IEKPSLLTMMK
	R.n[305.21]SIIGMIDMFHK[432.30]YTR.R	0.152094	-0.568671	-0.720765
	K.n[305.21]ENFPNFLSAC[149.00]DK[432.30]K[432.30].G	-0.0816909	-0.4464	-0.364709
	K.n[305.21]IDFSEFLSLLGDIATDY[467.27]HK[432.30].Q	-0.55068	-0.346475	0.204205
	K.n[305.21]K[432.30]IDFSEFLSLLGDIATDY[467.27]HK[432.30].Q	-0.696296	-0.337187	0.359109
sp|P02753|RET4_HUMAN	R.n[305.21]LLNNWDVC[149.00]ADMVGTFTDTEDPAK[432.30].F	-0.656729	-0.108174	0.548556		LIVHNGYCDGR
	R.n[305.21]FSGTWYAMAK[432.30].K	-0.693725	-0.477297	0.216428
	K.n[305.21]YWGVASFLQK[432.30].G	-0.462578	-0.3089	0.153678
sp|P35321|SPR1A_HUMAN	K.n[305.21]VPEPC[149.00]HPK[432.30].V	-0.248067	0.0643403	0.312407		QPCQPPPQEPCIPK
	K.n[305.21]VPEPC[149.00]PSTVTPAPAQQK[432.30].T	0.399543	0.400257	0.000714337		VPEPCHPK
	K.n[305.21]QPC[149.00]QPPPQEPC[149.00]IPK[432.30].T	0.198859	0.179972	-0.0188865
	K.n[305.21]VPEPC[149.00]QPK[432.30].V	0.192607	-0.0130517	-0.205659
	K.n[305.21]QPC[149.00]TPPPQPQQQQVK[432.30].Q	-0.0853966	0.353441	0.438838
	K.n[305.21]EPC[149.00]HPK[432.30].V	-0.0909197	-1.12631	-1.03539
sp|P42566|EPS15_HUMAN	R.n[305.21]LQQETAELEESVESGK[432.30].A	0.29294	0.150583	-0.142357		QQVQELLDELDEQK
	K.n[305.21]QQVQELLDELDEQK[432.30].A	0.0629465	0.306953	0.244007		TSEVQDLQDEVQR
	R.n[305.21]TSEVQDLQDEVQR.E	0.100343	0.00787973	-0.0924631
	K.n[305.21]AELTSQESQISTYEEELAK[432.30].A	0.182809	-0.0106358	-0.193445
sp|P68032|ACTC_HUMAN	K.n[305.21]LC[149.00]Y[467.27]VALDFENEM[147.04]ATAASSSSLEK[432.30].S	-0.219339	-0.019418	0.199921		QEYDEAGPSIVHR
	R.n[305.21]DIK[432.30]EK[432.30]LC[149.00]YVALDFENEM[147.04]ATAASSSSLEK[432.30].S	-0.207967	0.0966358	0.304603
sp|Q7RTS7|K2C74_HUMAN	R.n[305.21]DLDLDSIIAEVR.M	0.37726	0.264064	-0.113196		AEAEALYQTK
						ISFNVAGGGVR
						LALDMEIATYR
sp|Q9BYW2|SETD2_HUMAN
						TAEADTSSELAK
						TLEHLPIPTK
sp|Q9NZR2|LRP1B_HUMAN						AIALDPR
						SDHISTR
sp|Q9Y251|HPSE_HUMAN						FLILLGSPK
						TDFLIFDPK
sp|Q9Y2G3|AT11B_HUMAN						LLHILEFDSDR
						MSVIVQAPSGEK
sp|Q8N2C7|UNC80_HUMAN						ENLHLLEEGQGIPR
sp|P31629|ZEP2_HUMAN						TTLALLR

## Sheet: MRM vs ITRAQ
Sequence	Protein	G1-G2-L2R_Protein	G1-G2-L2R_ITRAQ	G1-control-L2R_Protein	G1-Control-L2R_ITRAQ	G2-control-L2R_Protein	G2-Control-L2R_ITRAQ
SGAICHPVFCPR	sp|O15263|DFB4A_HUMAN	-2.52174	-0.243669	-2.32933	-0.622785	0.192405	-0.379116
LDADYPLR	sp|O43583|DENR_HUMAN	-2.19151	0.291499	-2.46606	0.525743	-0.254379	0.234244
VCGLATFEIDLK	sp|O43583|DENR_HUMAN		0		0		0
EMAEAFAGEIPK	sp|O94973|AP2A2_HUMAN	-2.39571	-0.379933	-2.10134	-0.118113	0.32525	0.26182
VIQIVINR	sp|O94973|AP2A2_HUMAN		0		0		0
ALQSQLEEEQLR	sp|O95613|PCNT_HUMAN	-0.292574	-0.497826	0.228271	-0.0199202	0.520844	0.477906
QCSSLQTAIADAEQR	sp|O95678|K2C75_HUMAN	-0.756895	-1.01141	0.0871136	0.102028	0.933835	1.11344
YEELQVTAGR	sp|O95678|K2C75_HUMAN		0		0		0
DAQYAPGYDK	sp|P00751|CFAB_HUMAN	-1.9014	-0.275653	-1.24202	-0.0617831	0.670105	0.21387
DFHINLFQVLPWLK	sp|P00751|CFAB_HUMAN		0		0		0
LIVHNGYCDGR	sp|P02753|RET4_HUMAN	-1.07182	-0.508721	-1.03897	-0.504139	0.0328502	0.00458188
AVLPQEEEGSGGGQLVTEVTK	sp|P02760|AMBP_HUMAN	-1.62233	0	-1.1021	0	0.523563	0
TVAACNLPIVR	sp|P02760|AMBP_HUMAN		-0.318191		-0.383243		-0.0650523
AAFTECCQAADK	sp|P02768|ALBU_HUMAN	-0.471512	-0.568355	-0.0741128	-0.34274	0.340126	0.225615
HPDYSVVLLLR	sp|P02768|ALBU_HUMAN		0		0		0
GQLEALQVDGGR	sp|P08729|K2C7_HUMAN	-0.105043	0.30522	0.221415	0.433377	0.313446	0.128158
LALDIEIATYR	sp|P08729|K2C7_HUMAN		0		0		0
LPDIFEAQIAGLR	sp|P08729|K2C7_HUMAN		0		0		0
AAFALGGLGSGFASNR	sp|P27708|PYR1_HUMAN	0.409571	-0.33632	1.43234	-0.0447989	1.02277	0.291522
GTNYLADVFEK	sp|P31151|S10A7_HUMAN	-0.295381	-0.501975	0.320683	-0.755317	1.21218	-0.253343
IEKPSLLTMMK	sp|P31151|S10A7_HUMAN		0		0		0
TTLALLR	sp|P31629|ZEP2_HUMAN	-2.58066	0.76131	-2.00029	0.253676	0.580371	-0.507634
QPCQPPPQEPCIPK	sp|P35321|SPR1A_HUMAN	2.816	0.258821	3.24914	0.327998	0.0825475	0.069177
VPEPCHPK	sp|P35321|SPR1A_HUMAN		0		0		0
QQVQELLDELDEQK	sp|P42566|EPS15_HUMAN	-0.777	0.330836	-0.524045	0.0810975	0.388296	-0.249738
TSEVQDLQDEVQR	sp|P42566|EPS15_HUMAN		0		0		0
QEYDEAGPSIVHR	sp|P68032|ACTC_HUMAN	-3.74778	0.0101198	-3.36634	0.0459198	0.381431	0.0358
AEAEALYQTK	sp|Q7RTS7|K2C74_HUMAN	-0.0781064	0.419338	0.337609	0.418911	0.249722	-0.00042719
ISFNVAGGGVR	sp|Q7RTS7|K2C74_HUMAN		0		0		0
LALDMEIATYR	sp|Q7RTS7|K2C74_HUMAN		0		0		0
ENLHLLEEGQGIPR	sp|Q8N2C7|UNC80_HUMAN	-3.06084	-0.400611	-2.94009	0.0186009	0.120753	0.419212
TAEADTSSELAK	sp|Q9BYW2|SETD2_HUMAN	-2.62452	0.0172624	-1.92046	-0.499709	0.718509	-0.516971
TLEHLPIPTK	sp|Q9BYW2|SETD2_HUMAN		0		0		0
AIALDPR	sp|Q9NZR2|LRP1B_HUMAN	-1.80068	-0.124838	-0.949919	0.368911	0.853214	0.493749
SDHISTR	sp|Q9NZR2|LRP1B_HUMAN		0		0		0
FLILLGSPK	sp|Q9Y251|HPSE_HUMAN	-2.01851	-0.0896677	-2.21755	-0.563972	-0.171651	-0.474304
TDFLIFDPK	sp|Q9Y251|HPSE_HUMAN		0		0		0
LLHILEFDSDR	sp|Q9Y2G3|AT11B_HUMAN	-2.07403	0.492087	-1.94015	0.55691	0.132165	0.0648229
MSVIVQAPSGEK	sp|Q9Y2G3|AT11B_HUMAN		0		0		0

## Sheet: Final MRM data Protein Level
Sequence	Protein	Norm G1	STDEV G1	Norm G1_Protein	STDEV G1_Protein		Norm G2	STDEV G2				Norm controls	STDEV controls			G1-G2	G1-G2-L2R	G1-G2-L2R_Protein	G1-G2-L2R_ITRAQ	G1-control	G1-control-L2R	G1-control-L2R_Protein	G1-Control-L2R_ITRAQ	G2-control	G2-control-L2R	G2-control-L2R_Protein	G2-Control-L2R_ITRAQ
SGAICHPVFCPR	sp|O15263|DFB4A_HUMAN	5.97	1.05514	5.97	1.05514		34.2842	6.06072				30.0036	3.54175			0.174133	-2.52174	-2.52174	-0.243669	0.198976	-2.32933	-2.32933	-0.622785	1.14267	0.192405	0.192405	-0.379116
LDADYPLR	sp|O43583|DENR_HUMAN	69.4092	66.4997	50.3768	39.5838		280.002	36.3913				373.132	34.434			0.247888	-2.01224	-2.19151	0.291499	0.186018	-2.42649	-2.46606	0.525743	0.750411	-0.414247	-0.254379	0.234244
VCGLATFEIDLK	sp|O43583|DENR_HUMAN	31.3444	12.668				165.01	199.015				178.141	241.324			0.189955	-2.39627		0	0.175952	-2.50674		0	0.926285	-0.110472		0
EMAEAFAGEIPK	sp|O94973|AP2A2_HUMAN	18.2842	0.525987	25.1866	6.59505		232.858	117.156				179.385	71.6183			0.0785205	-3.67079	-2.39571	-0.379933	0.101927	-3.29439	-2.10134	-0.118113	1.2981	0.376397	0.32525	0.26182
VIQIVINR	sp|O94973|AP2A2_HUMAN	32.089	12.6641				106.418	15.1501				88.119	16.7918			0.301536	-1.7296		0	0.364156	-1.45737		0	1.20767	0.272223		0
ALQSQLEEEQLR	sp|O95613|PCNT_HUMAN	97.3846	129.279	97.3846	129.279		119.279	136.363				83.1331	75.1377			0.816444	-0.292574	-0.292574	-0.497826	1.17143	0.228271	0.228271	-0.0199202	1.43479	0.520844	0.520844	0.477906
QCSSLQTAIADAEQR	sp|O95678|K2C75_HUMAN	83.587	26.3943	397.972	88.4209		103.574	59.6084				65.0052	42.4362			0.807024	-0.309317	-0.756895	-1.01141	1.28585	0.362723	0.0871136	0.102028	1.59332	0.67204	0.933835	1.11344
YEELQVTAGR	sp|O95678|K2C75_HUMAN	712.358	150.448				1891.98	7.06692				849.425	313.899			0.376514	-1.40923		0	0.838635	-0.253885		0	2.22737	1.15534		0
DAQYAPGYDK	sp|P00751|CFAB_HUMAN	26.1215	24.277	62.8733	40.3681		149.31	118.229				91.8715	69.8233			0.174948	-2.515	-1.9014	-0.275653	0.284327	-1.81438	-1.24202	-0.0617831	1.62521	0.700626	0.670105	0.21387
DFHINLFQVLPWLK	sp|P00751|CFAB_HUMAN	99.6252	56.4592				276.414	130.307				177.511	81.3354			0.36042	-1.47225		0	0.561235	-0.833324		0	1.55717	0.638924		0
LIVHNGYCDGR	sp|P02753|RET4_HUMAN	208.976	72.8294	208.976	72.8294		439.285	148.459				429.395	181.245			0.475719	-1.07182	-1.07182	-0.508721	0.486675	-1.03897	-1.03897	-0.504139	1.02303	0.0328502	0.0328502	0.00458188
AVLPQEEEGSGGGQLVTEVTK	sp|P02760|AMBP_HUMAN	47.0169	8.44708	71.2675	36.4121		206.417	19.1884				142.493	19.4461			0.227776	-2.13431	-1.62233	0	0.329959	-1.59964	-1.1021	0	1.44861	0.534667	0.523563	0
TVAACNLPIVR	sp|P02760|AMBP_HUMAN	95.518	64.3771				226.429	106.044				158.742	56.5714			0.421846	-1.24521		-0.318191	0.601718	-0.732841		-0.383243	1.42639	0.512372		-0.0650523
AAFTECCQAADK	sp|P02768|ALBU_HUMAN	60.4461	17.9416	76.4929	23.7518		68.5673	12.1201				45.8204	5.90802			0.881558	-0.181872	-0.471512	-0.568355	1.3192	0.39966	-0.0741128	-0.34274	1.49644	0.581532	0.340126	0.225615
HPDYSVVLLLR	sp|P02768|ALBU_HUMAN	92.5396	29.5621				164.996	99.9895				159.371	30.9359			0.560858	-0.834292		0	0.580655	-0.784247		0	1.0353	0.0500449		0
GQLEALQVDGGR	sp|P08729|K2C7_HUMAN	297.923	13.4766	221.07	64.4709		319.241	47.6512				228.127	23.8394			0.933224	-0.0997053	-0.105043	0.30522	1.30595	0.385101	0.221415	0.433377	1.3994	0.484806	0.313446	0.128158
LALDIEIATYR	sp|P08729|K2C7_HUMAN	298.498	160.412				322.126	403.029				169.367	232.45			0.92665	-0.109904		0	1.76243	0.81757		0	1.90194	0.927473		0
LPDIFEAQIAGLR	sp|P08729|K2C7_HUMAN	66.7905	19.5241				82.138	65.6544				88.1403	13.2518			0.813151	-0.298405		0	0.757775	-0.400158		0	0.9319	-0.101752		0
AAFALGGLGSGFASNR	sp|P27708|PYR1_HUMAN	45.5412	13.901	45.5412	13.901		34.2856	28.2798				16.8743	20.3285			1.32829	0.409571	0.409571	-0.33632	2.69885	1.43234	1.43234	-0.0447989	2.03182	1.02277	1.02277	0.291522
GTNYLADVFEK	sp|P31151|S10A7_HUMAN	181.948	54.8664	121.069	30.5487		129.281	11.0984				104.39	38.0323			1.40738	0.493016	-0.295381	-0.501975	1.74297	0.801544	0.320683	-0.755317	1.23844	0.308527	1.21218	-0.253343
IEKPSLLTMMK	sp|P31151|S10A7_HUMAN	60.1898	6.23089				270.724	78.3541				79.7345	18.5916			0.222329	-2.16923		0	0.754877	-0.405686		0	3.39531	1.76354		0
TTLALLR	sp|P31629|ZEP2_HUMAN	142.579	9.64667	142.579	9.64667		852.928	31.61				570.431	64.0939			0.167165	-2.58066	-2.58066	0.76131	0.24995	-2.00029	-2.00029	0.253676	1.49523	0.580371	0.580371	-0.507634
QPCQPPPQEPCIPK	sp|P35321|SPR1A_HUMAN	93.375	19.8105	2354.34	2559.86		267.659	13.4105				355.732	47.3781			0.348858	-1.51929	2.816	0.258821	0.262487	-1.92968	3.24914	0.327998	0.752417	-0.410397	0.0825475	0.069177
VPEPCHPK	sp|P35321|SPR1A_HUMAN	4615.3	5099.91				336.019	139.396				246.103	57.7426			13.7352	3.77981		0	18.7535	4.22909		0	1.36536	0.449277		0
QQVQELLDELDEQK	sp|P42566|EPS15_HUMAN	376.472	84.9845	210.208	57.8301		322.89	55.7954				271.017	57.8491			1.16595	0.2215	-0.777	0.330836	1.38911	0.474159	-0.524045	0.0810975	1.1914	0.252659	0.388296	-0.249738
TSEVQDLQDEVQR	sp|P42566|EPS15_HUMAN	43.9439	30.6757				36227.4	36810.8				25399.7	27739.2			0.001213	-9.6872		0	0.00173009	-9.17493		0	1.42629	0.512269		0
QEYDEAGPSIVHR	sp|P68032|ACTC_HUMAN	103.449	30.0354	103.449	30.0354		1389.69	160.175				1066.83	227.048			0.0744402	-3.74778	-3.74778	0.0101198	0.0969682	-3.36634	-3.36634	0.0459198	1.30263	0.381431	0.381431	0.0358
AEAEALYQTK	sp|Q7RTS7|K2C74_HUMAN	439.872	66.0017	262.364	62.1028		205.904	73.6153				114.627	58.2516			2.13629	1.09511	-0.0781064	0.419338	3.83743	1.94014	0.337609	0.418911	1.7963	0.845031	0.249722	-0.00042719
ISFNVAGGGVR	sp|Q7RTS7|K2C74_HUMAN	175.549	61.2316				333.826	55.3838				462.673	170.353			0.52587	-0.927223		0	0.379423	-1.39812		0	0.721516	-0.470897		0
LALDMEIATYR	sp|Q7RTS7|K2C74_HUMAN	171.672	59.0752				1883.43	599.036				1317.83	400.962			0.0911486	-3.45564		0	0.130269	-2.94043		0	1.4292	0.515204		0
ENLHLLEEGQGIPR	sp|Q8N2C7|UNC80_HUMAN	93.603	74.7594	93.603	74.7594		781.078	406.181				718.363	324.756			0.119838	-3.06084	-3.06084	-0.400611	0.1303	-2.94009	-2.94009	0.0186009	1.0873	0.120753	0.120753	0.419212
TAEADTSSELAK	sp|Q9BYW2|SETD2_HUMAN	32.0918	24.2777	82.8401	39.5861		1327	295.035				797.118	277.459			0.0241837	-5.36982	-2.62452	0.0172624	0.0402598	-4.63452	-1.92046	-0.499709	1.66475	0.735302	0.718509	-0.516971
TLEHLPIPTK	sp|Q9BYW2|SETD2_HUMAN	133.589	54.8946				445.097	290.764				273.701	123.759			0.300133	-1.73632		0	0.488081	-1.03481		0	1.62622	0.701518		0
AIALDPR	sp|Q9NZR2|LRP1B_HUMAN	289.506	343.141	173.589	184.949		1072.07	858.572				576.911	295.186			0.270043	-1.88874	-1.80068	-0.124838	0.501821	-0.994755	-0.949919	0.368911	1.8583	0.893982	0.853214	0.493749
SDHISTR	sp|Q9NZR2|LRP1B_HUMAN	57.6718	26.758				189.689	86.0931				108.1	34.2879			0.304034	-1.71769		0	0.533502	-0.906435		0	1.75474	0.81126		0
FLILLGSPK	sp|Q9Y251|HPSE_HUMAN	94.7477	59.2964	103.787	34.7893		365.42	148.201				655.535	453.518			0.259284	-1.94739	-2.01851	-0.0896677	0.144535	-2.79051	-2.21755	-0.563972	0.557438	-0.843116	-0.171651	-0.474304
TDFLIFDPK	sp|Q9Y251|HPSE_HUMAN	112.827	10.2822				481.463	31.3611				395.221	87.2029			0.234341	-2.09332		0	0.285478	-1.80855		0	1.21821	0.284768		0
LLHILEFDSDR	sp|Q9Y2G3|AT11B_HUMAN	70.4886	27.5094	104.932	37.9726		336.907	41.0033				310.519	76.1395			0.209223	-2.25689	-2.07403	0.492087	0.227002	-2.13922	-1.94015	0.55691	1.08498	0.117668	0.132165	0.0648229
MSVIVQAPSGEK	sp|Q9Y2G3|AT11B_HUMAN	139.375	48.4358				524.425	74.8504				473.781	83.2562			0.265768	-1.91176		0	0.294177	-1.76524		0	1.10689	0.146517		0

## Sheet: Φύλλο1
Sequence	G1-G2 L2R	G1-Ctlr L2R	G2-Ctrl L2R
AAFALGGLGSGFASNR	-0.33632	-0.0447989	0.291522
AAFTECCQAADK	-0.568355	-0.34274	0.225615
AEAEALYQTK	0.419338	0.418911	-0.00042719
AIALDPR	-0.124838	0.368911	0.493749
ALQSQLEEEQLR	-0.497826	-0.0199202	0.477906
AVLPQEEEGSGGGQLVTEVTK
DAQYAPGYDK	-0.275653	-0.0617831	0.21387
DFHINLFQVLPWLK
EMAEAFAGEIPK	-0.379933	-0.118113	0.26182
ENLHLLEEGQGIPR	-0.400611	0.0186009	0.419212
FLILLGSPK	-0.0896677	-0.563972	-0.474304
GQLEALQVDGGR	0.30522	0.433377	0.128158
GTNYLADVFEK	-0.501975	-0.755317	-0.253343
HPDYSVVLLLR
IEKPSLLTMMK
ISFNVAGGGVR
LALDIEIATYR
LALDMEIATYR
LDADYPLR	0.291499	0.525743	0.234244
LIVHNGYCDGR	-0.508721	-0.504139	0.00458188
LLHILEFDSDR	0.492087	0.55691	0.0648229
LPDIFEAQIAGLR
MSVIVQAPSGEK
QCSSLQTAIADAEQR	-1.01141	0.102028	1.11344
QEYDEAGPSIVHR	0.0101198	0.0459198	0.0358
QPCQPPPQEPCIPK	0.258821	0.327998	0.069177
QQVQELLDELDEQK	0.330836	0.0810975	-0.249738
SDHISTR
SGAICHPVFCPR	-0.243669	-0.622785	-0.379116
TAEADTSSELAK	0.0172624	-0.499709	-0.516971
TDFLIFDPK
TLEHLPIPTK
TSEVQDLQDEVQR
TTLALLR	0.76131	0.253676	-0.507634
TVAACNLPIVR	-0.318191	-0.383243	-0.0650523
VCGLATFEIDLK
VIQIVINR
VPEPCHPK
YEELQVTAGR

## Sheet: Σχεδιαγράμματα
Sequence	Protein	Protein	G1-G2-L2R_Protein	G1-G2-L2R_ITRAQ	G1-control-L2R_Protein	G1-Control-L2R_ITRAQ	G2-control-L2R_Protein	G2-Control-L2R_ITRAQ	G1-G2-L2R_Protein_SCALED	G1-G2-L2R_ITRAQ_SCALED	G1-control-L2R_Protein_SCALED	G1-Control-L2R_ITRAQ_SCALED	G2-control-L2R_Protein_SCALED	G2-Control-L2R_ITRAQ_SCALED
SGAICHPVFCPR	sp|O15263|DFB4A_HUMAN	DFB4A	-2.52174	-0.243669	-2.32933	-0.622785	0.192405	-0.379116	-0.895505	-0.320066	-0.716908	-1.11829	0.158726	-0.340491
LDADYPLR	sp|O43583|DENR_HUMAN	DENR	-2.19151	0.291499	-2.46606	0.525743	-0.254379	0.234244	-0.778238	0.382892	-0.758987	0.944036	-0.209852	0.210379
EMAEAFAGEIPK	sp|O94973|AP2A2_HUMAN	AP2A2	-2.39571	-0.379933	-2.10134	-0.118113	0.32525	0.26182	-0.850751	-0.499051	-0.646738	-0.212086	0.268318	0.235145
ALQSQLEEEQLR	sp|O95613|PCNT_HUMAN	PCNT	-0.292574	-0.497826	0.228271	-0.0199202	0.520844	0.477906	-0.103897	-0.653908	0.0702557	-0.0357692	0.429675	0.429216
QCSSLQTAIADAEQR	sp|O95678|K2C75_HUMAN	K2C75	-0.756895	-1.01141	0.0871136	0.102028	0.933835	1.11344	-0.268784	-1.32851	0.0268113	0.183203	0.770376	1
DAQYAPGYDK	sp|P00751|CFAB_HUMAN	CFAB	-1.9014	-0.275653	-1.24202	-0.0617831	0.670105	0.21387	-0.675213	-0.362077	-0.382261	-0.110939	0.552809	0.19208
LIVHNGYCDGR	sp|P02753|RET4_HUMAN	RET4	-1.07182	-0.508721	-1.03897	-0.504139	0.0328502	0.00458188	-0.380618	-0.668218	-0.319767	-0.905243	0.0271001	0.00411507
AVLPQEEEGSGGGQLVTEVTK	sp|P02760|AMBP_HUMAN	AMBP	-1.62233	-0.318191	-1.1021	-0.383243	0.523563	-0.0650523	-0.576111	-0.417952	-0.339197	-0.68816	0.431918	-0.0584247
AAFTECCQAADK	sp|P02768|ALBU_HUMAN	ALBU	-0.471512	-0.568355	-0.0741128	-0.34274	0.340126	0.225615	-0.167441	-0.746549	-0.02281	-0.615431	0.28059	0.202629
GQLEALQVDGGR	sp|P08729|K2C7_HUMAN	K2C7	-0.105043	0.30522	0.221415	0.433377	0.313446	0.128158	-0.0373023	0.400914	0.0681458	0.778182	0.25858	0.115101
AAFALGGLGSGFASNR	sp|P27708|PYR1_HUMAN	PYR1	0.409571	-0.33632	1.43234	-0.0447989	1.02277	0.291522	0.145444	-0.441766	0.440838	-0.0804419	0.843745	0.261821
GTNYLADVFEK	sp|P31151|S10A7_HUMAN	S10A7	-0.295381	-0.501975	0.320683	-0.755317	1.21218	-0.253343	-0.104894	-0.659357	0.0986977	-1.35626	1	-0.227532
TTLALLR	sp|P31629|ZEP2_HUMAN	ZEP2	-2.58066	0.76131	-2.00029	0.253676	0.580371	-0.507634	-0.916429	1	-0.615636	0.455506	0.478782	-0.455915
QPCQPPPQEPCIPK	sp|P35321|SPR1A_HUMAN	SPR1A	2.816	0.258821	3.24914	0.327998	0.0825475	0.069177	1	0.339968	1	0.588961	0.0680983	0.0621291
QQVQELLDELDEQK	sp|P42566|EPS15_HUMAN	EPS15	-0.777	0.330836	-0.524045	0.0810975	0.388296	-0.249738	-0.275924	0.434561	-0.161287	0.14562	0.320328	-0.224294
QEYDEAGPSIVHR	sp|P68032|ACTC_HUMAN	ACTC	-3.74778	0.0101198	-3.36634	0.0459198	0.381431	0.0358	-1.33089	0.0132927	-1.03607	0.0824546	0.314665	0.0321526
AEAEALYQTK	sp|Q7RTS7|K2C74_HUMAN	K2C74	-0.0781064	0.419338	0.337609	0.418911	0.249722	-0.00042719	-0.0277367	0.550811	0.103907	0.752205	0.20601	-0.000383668
ENLHLLEEGQGIPR	sp|Q8N2C7|UNC80_HUMAN	UNC80	-3.06084	-0.400611	-2.94009	0.0186009	0.120753	0.419212	-1.08695	-0.526213	-0.904881	0.0334002	0.0996165	0.376502
TAEADTSSELAK	sp|Q9BYW2|SETD2_HUMAN	SETD2	-2.62452	0.0172624	-1.92046	-0.499709	0.718509	-0.516971	-0.932005	0.0226746	-0.591067	-0.897288	0.592741	-0.464301
AIALDPR	sp|Q9NZR2|LRP1B_HUMAN	LRP1B	-1.80068	-0.124838	-0.949919	0.368911	0.853214	0.493749	-0.639448	-0.163978	-0.29236	0.662425	0.703866	0.443445
FLILLGSPK	sp|Q9Y251|HPSE_HUMAN	HPSE	-2.01851	-0.0896677	-2.21755	-0.563972	-0.171651	-0.474304	-0.716802	-0.117781	-0.682503	-1.01268	-0.141605	-0.425981
LLHILEFDSDR	sp|Q9Y2G3|AT11B_HUMAN	AT11B	-2.07403	0.492087	-1.94015	0.55691	0.132165	0.0648229	-0.736517	0.646369	-0.597127	1	0.10903	0.0582186
Protein	G1-G2-L2R_Protein_SCALED	G1-G2-L2R_ITRAQ_SCALED		Protein	G1-control-L2R_Protein_SCALED	G1-Control-L2R_ITRAQ_SCALED		Protein	G2-control-L2R_Protein_SCALED	G2-Control-L2R_ITRAQ_SCALED
DFB4A	-0.895505	-0.320066		DFB4A	-0.716908	-1.11829		DFB4A	0.158726	-0.340491
DENR	-0.778238	0.382892		DENR	-0.758987	0.944036		DENR	-0.209852	0.210379
AP2A2	-0.850751	-0.499051		AP2A2	-0.646738	-0.212086		AP2A2	0.268318	0.235145
PCNT	-0.103897	-0.653908		PCNT	0.0702557	-0.0357692		PCNT	0.429675	0.429216
K2C75	-0.268784	-1.32851		K2C75	0.0268113	0.183203		K2C75	0.770376	1
CFAB	-0.675213	-0.362077		CFAB	-0.382261	-0.110939		CFAB	0.552809	0.19208
RET4	-0.380618	-0.668218		RET4	-0.319767	-0.905243		RET4	0.0271001	0.00411507
AMBP	-0.576111	-0.417952		AMBP	-0.339197	-0.68816		AMBP	0.431918	-0.0584247
ALBU	-0.167441	-0.746549		ALBU	-0.02281	-0.615431		ALBU	0.28059	0.202629
K2C7	-0.0373023	0.400914		K2C7	0.0681458	0.778182		K2C7	0.25858	0.115101
PYR1	0.145444	-0.441766		PYR1	0.440838	-0.0804419		PYR1	0.843745	0.261821
S10A7	-0.104894	-0.659357		S10A7	0.0986977	-1.35626		S10A7	1	-0.227532
ZEP2	-0.916429	1		ZEP2	-0.615636	0.455506		ZEP2	0.478782	-0.455915
SPR1A	1	0.339968		SPR1A	1	0.588961		SPR1A	0.0680983	0.0621291
EPS15	-0.275924	0.434561		EPS15	-0.161287	0.14562		EPS15	0.320328	-0.224294
ACTC	-1.33089	0.0132927		ACTC	-1.03607	0.0824546		ACTC	0.314665	0.0321526
K2C74	-0.0277367	0.550811		K2C74	0.103907	0.752205		K2C74	0.20601	-0.000383668
UNC80	-1.08695	-0.526213		UNC80	-0.904881	0.0334002		UNC80	0.0996165	0.376502
SETD2	-0.932005	0.0226746		SETD2	-0.591067	-0.897288		SETD2	0.592741	-0.464301
LRP1B	-0.639448	-0.163978		LRP1B	-0.29236	0.662425		LRP1B	0.703866	0.443445
HPSE	-0.716802	-0.117781		HPSE	-0.682503	-1.01268		HPSE	-0.141605	-0.425981
AT11B	-0.736517	0.646369		AT11B	-0.597127	1		AT11B	0.10903	0.0582186
Συμφωνούν σε όλα	Διαφωνούν σε όλα
RET4	DENR
K2C75	EPS15
HPSE	ZEP2
AP2A2
CFAB
ALBU
SPR1A

## Sheet: Σχεδιαγράμματα Paper
G1vsCtrl	G1vsCtrl	Uniprot_Acc		G1-control-L2R_Protein_SCALED	G1-Ctrl-L2R_ITRAQ_SCALED		G2vsCtrl	G2vsCtrl	Uniprot_Acc		G2-control-L2R_Protein_SCALED	G2-Ctrl-L2R_ITRAQ_SCALED		G1vsG2	G1vsG2	Uniprot_Acc		G1-G2-L2R_Protein_SCALED	G1-G2-L2R_ITRAQ_SCALED
SETD2	SETD2	sp#Q9BYW2#SETD2_HUMAN	Q9BYW2	-0.591067	-0.897288		SETD2	SETD2	sp#Q9BYW2#SETD2_HUMAN	Q9BYW2	0.592741	-0.464301		KRT75	K2C75	sp#O95678#K2C75_HUMAN	O95678	-0.268784	-1.32851
HPSE	HPSE	sp#Q9Y251#HPSE_HUMAN	Q9Y251	-0.682503	-1.01268		HPSE	HPSE	sp#Q9Y251#HPSE_HUMAN	Q9Y251	-0.141605	-0.425981		KRT12	K1C12	sp#Q99456#K1C12_HUMAN	Q99456	#N/A	#N/A
KRT74	K2C74	sp#Q7RTS7#K2C74_HUMAN	Q7RTS7	0.103907	0.752205		KRT75	K2C75	sp#O95678#K2C75_HUMAN	O95678	0.770376	1		PCNT	PCNT	sp#O95613#PCNT_HUMAN	O95613	-0.103897	-0.653908
SPRR1A	SPR1A	sp#P35321#SPR1A_HUMAN	P35321	1	0.588961		KRT12	K1C12	sp#Q99456#K1C12_HUMAN	Q99456	#N/A	#N/A		UNC80	UNC80	sp#Q8N2C7#UNC80_HUMAN	Q8N2C7	-1.08695	-0.526213
ALB	ALBU	sp#P02768#ALBU_HUMAN	P02768	-0.02281	-0.615431		PCNT	PCNT	sp#O95613#PCNT_HUMAN	O95613	0.429675	0.429216		CAD	PYR1	sp#P27708#PYR1_HUMAN	P27708	0.145444	-0.441766
AMBP	AMBP	sp#P02760#AMBP_HUMAN	P02760	-0.339197	-0.68816		UNC80	UNC80	sp#Q8N2C7#UNC80_HUMAN	Q8N2C7	0.0996165	0.376502		AP2A2	AP2A2	sp#O94973#AP2A2_HUMAN	O94973	-0.850751	-0.499051
S100A7	S10A7	sp#P31151#S10A7_HUMAN	P31151	0.0986977	-1.35626		CAD	PYR1	sp#P27708#PYR1_HUMAN	P27708	0.843745	0.261821		CFB	CFAB	sp#P00751#CFAB_HUMAN	P00751	-0.675213	-0.362077
ATP11B	AT11B	sp#Q9Y2G3#AT11B_HUMAN	Q9Y2G3	-0.597127	1		AP2A2	AP2A2	sp#O94973#AP2A2_HUMAN	O94973	0.268318	0.235145		EPS15	EPS15	sp#P42566#EPS15_HUMAN	P42566	-0.275924	0.434561
KRT7	K2C7	sp#P08729#K2C7_HUMAN	P08729	0.0681458	0.778182		CFB	CFAB	sp#P00751#CFAB_HUMAN	P00751	0.552809	0.19208		KRT74	K2C74	sp#Q7RTS7#K2C74_HUMAN	Q7RTS7	-0.0277367	0.550811
RBP4	RET4	sp#P02753#RET4_HUMAN	P02753	-0.319767	-0.905243		EPS15	EPS15	sp#P42566#EPS15_HUMAN	P42566	0.320328	-0.224294		SPRR1A	SPR1A	sp#P35321#SPR1A_HUMAN	P35321	1	0.339968
DEFB4A	DFB4A	sp#O15263#DFB4A_HUMAN	O15263	-0.716908	-1.11829		LRP1B	LRP1B	sp#Q9NZR2#LRP1B_HUMAN	Q9NZR2	0.703866	0.443445		ALB	ALBU	sp#P02768#ALBU_HUMAN	P02768	-0.167441	-0.746549
DENR	DENR	sp#O43583#DENR_HUMAN	O43583	-0.758987	0.944036		HIVEP2	ZEP2	sp#P31629#ZEP2_HUMAN	P31629	0.478782	-0.455915		AMBP	AMBP	sp#P02760#AMBP_HUMAN	P02760	-0.576111	-0.417952
														S100A7	S10A7	sp#P31151#S10A7_HUMAN	P31151	-0.104894	-0.659357
														ATP11B	AT11B	sp#Q9Y2G3#AT11B_HUMAN	Q9Y2G3	-0.736517	0.646369
														KRT7	K2C7	sp#P08729#K2C7_HUMAN	P08729	-0.0373023	0.400914
G1vsCtrl	G1-control-L2R_Protein_SCALED	G1-Ctrl-L2R_ITRAQ_SCALED			G2vsCtrl	G2-control-L2R_Protein_SCALED	G2-Ctrl-L2R_ITRAQ_SCALED			G1vsG2	G1-G2-L2R_Protein_SCALED	G1-G2-L2R_ITRAQ_SCALED
SETD2	-0.591067	-0.897288			SETD2	0.592741	-0.464301			K2C75	-0.268784	-1.32851
HPSE	-0.682503	-1.01268			HPSE	-0.141605	-0.425981			K1C12	#N/A	#N/A
K2C74	0.103907	0.752205			K2C75	0.770376	1			PCNT	-0.103897	-0.653908
SPR1A	1	0.588961			K1C12	#N/A	#N/A			UNC80	-1.08695	-0.526213
ALBU	-0.02281	-0.615431			PCNT	0.429675	0.429216			PYR1	0.145444	-0.441766
AMBP	-0.339197	-0.68816			UNC80	0.0996165	0.376502			AP2A2	-0.850751	-0.499051
S10A7	0.0986977	-1.35626			PYR1	0.843745	0.261821			CFAB	-0.675213	-0.362077
AT11B	-0.597127	1			AP2A2	0.268318	0.235145			EPS15	-0.275924	0.434561
K2C7	0.0681458	0.778182			CFAB	0.552809	0.19208			K2C74	-0.0277367	0.550811
RET4	-0.319767	-0.905243			EPS15	0.320328	-0.224294			SPR1A	1	0.339968
DFB4A	-0.716908	-1.11829			LRP1B	0.703866	0.443445			ALBU	-0.167441	-0.746549
DENR	-0.758987	0.944036			ZEP2	0.478782	-0.455915			AMBP	-0.576111	-0.417952
										S10A7	-0.104894	-0.659357
										AT11B	-0.736517	0.646369
										K2C7	-0.0373023	0.400914

[truncated: 2 more sheets: Final Protein Selection MRM, Differentially Expressed_MRM]
